# Supplementary material for: Comparative proteomic study of liver lipid droplets and mitochondria in mice housed at different temperatures
Source: FEBS Lett. 2019 Jul 12;593(16):2118–38. doi: 10.1002/1873-3468.13509 (PMC6771624; doi:10.1002/1873-3468.13509)
Supplement: Supplementary file 3 — Table S1. Categorization of the identified proteins and significantly changed proteins of liver LDs from mice at different temperatures. [file FEB2-593-2118-s003.xlsx]

## Sheet: Proteins with Peptides≥2
Protein FDR Confidence: Combined	Accession	Description	Sum PEP Score	Coverage [%]	# Peptides	# PSMs	# Unique Peptides	# Protein Groups	# AAs	MW [kDa]	calc. pI	Score Sequest HT: Sequest HT	# Peptides (by Search Engine): Sequest HT	Biological Process	Cellular Component	Molecular Function	Pfam IDs	Entrez Gene ID	Ensembl Gene ID	Chromosome	Gene Symbol	KEGG Pathways	WikiPathways	Ratio: (T23) / (T30)	Pvalue(T23) / (T30)	Ratio: (T6) / (T30)	Pvalue (T6) / (T30)	Ratio: (T6) / (T23)	Pvalue(T6) / (T23)	Abundances (Grouped): T30	Abundances (Grouped): T23	Abundances (Grouped): T6	T30,T30-1	T30,T30-2	T23,T23-1	T23,T23-2	T6,T6-1	T6,T6-2
High	A0A0F6AIX5	Lipid droplet-associated hydrolase OS=Mus musculus GN=Ldah PE=1 SV=1	67.844	40	16	27	16	1	326	37.3	8.28	68.28	16	cell differentiation	endoplasmic reticulum	catalytic activity	Pf10230, Pf12695, Pf12697	68832	ENSMUSG00000037669.15	12	1110057K04Rik; Ldah			1.086	0.653004	0.978	0.84958	0.901	0.100499	97.9	106.3	95.8	112.6	84.6	107.1	104.8	98.9	92.1
High	A0A0R4IZY2	Cytochrome P450 2D26 OS=Mus musculus GN=Cyp2d26 PE=1 SV=1	19.867	19	6	6	6	1	500	56.9	6.64	15.88	6	metabolic process;response to stimulus	endoplasmic reticulum;membrane	catalytic activity;metal ion binding	Pf00067	76279	ENSMUSG00000022445.6	15	Cyp2d26	Steroid hormone biosynthesis; Serotonergic synapse		1.167	0.195927	1.215	0.022791	1.041	0.648195	88.7	103.5	107.8	86.2	91.1	96.2	111.1	109.3	106.1
High	A0A0R4J078	UBX domain containing 2, isoform CRA_a OS=Mus musculus GN=Ubxn4 PE=1 SV=1	19.446	21	6	6	6	1	506	56.4	6.61	12.42	6	metabolic process;response to stimulus	cytosol;endoplasmic reticulum;membrane;nucleus	protein binding	Pf00789	67812	ENSMUSG00000026353.9	1	Ubxn4			1.001	0.97373	1.04	0.715518	1.039	0.722274	98.6	98.8	102.6	96.7	100.3	96.6	100.6	113.4	92.5
High	A0A0R4J0I1	MCG1051009 OS=Mus musculus GN=Serpina3k PE=1 SV=1	10.798	12	3	3	3	1	418	46.6	5.16	8.98	3	regulation of biological process;response to stimulus	extracellular	enzyme regulator activity;protein binding	Pf00079	20714	ENSMUSG00000058207.6	12	Serpina3k			0.991	0.932349	1.109	0.165238	1.12	0.242906	96.8	95.9	107.4	101.1	92.4	102.5	89.5	105	109.6
High	A0A0R4J0I6	Acyl-CoA dehydrogenase family member 11 OS=Mus musculus GN=Acad11 PE=1 SV=1	6.091	4	4	4	4	1	779	87.3	8.43	4.09	4	metabolic process	membrane;mitochondrion;nucleus	catalytic activity;nucleotide binding	Pf00441, Pf01636, Pf02770, Pf02771, Pf08028	102632	ENSMUSG00000090150.10	9	Acad11			1.156	0.212323	1.31	0.0477086	1.134	0.10965	86.5	100	113.4	80.8	92.5	95.5	104.6	114.8	111.8
High	A0A0R4J0Z1	Protein disulfide-isomerase A4 OS=Mus musculus GN=Pdia4 PE=1 SV=1	5.229	2	2	2	2	1	641	72.3	5.22	4.29	2	cellular homeostasis;metabolic process;regulation of biological process;response to stimulus	cell surface;endoplasmic reticulum;organelle lumen	catalytic activity;metal ion binding;RNA binding	Pf00085, Pf01216, Pf13098, Pf13848, Pf13905	12304	ENSMUSG00000025823.9	6	Pdia4	Thyroid hormone synthesis; Protein processing in endoplasmic reticulum		0.972	0.870101	1.043	0.829256	1.073	0.599036	99.5	96.7	103.8	86.5	113.4	86.4	107.2	103.9	102.6
High	A0A0R4J110	Iodothyronine deiodinase OS=Mus musculus GN=Dio1 PE=1 SV=1	13.452	12	4	5	4	1	257	29.5	9.19	13.81	4	metabolic process		catalytic activity	Pf00837							1.386	0.0343452	1.38	0.0451105	0.996	0.965344	79.6	110.4	110	77.1	82.1	115.7	105.1	103.8	116.2
High	A0A1D5RMB3	Kinesin-like protein KIF16B (Fragment) OS=Mus musculus GN=Kif16b PE=4 SV=1	7.713	6	4	4	3	1	719	79.1	6.01	7.44	4						ENSMUSG00000038844.9	2				0.834	0.408443	1.065	0.645666	1.277	0.20235	103.5	86.3	110.2	114.6	92.5	98.6	74.8	106.6	112.8
High	A0A1D5RMD4	Kinesin-like protein KIF16B OS=Mus musculus GN=Kif16b PE=1 SV=1	24.245	7	9	11	8	1	1386	157.1	5.85	19.06	9	cellular component movement		catalytic activity;motor activity;nucleotide binding;protein binding	Pf00225, Pf00498		ENSMUSG00000038844.9	2				0.721	0.0803332	0.979	0.833833	1.358	0.111274	111.1	80.1	108.8	105.2	116.8	87.5	73	116.2	101.3
High	A2AE89	Glutathione S-transferase Mu 1 OS=Mus musculus GN=Gstm1 PE=1 SV=2	11.319	6	2	2	2	1	244	28.5	8.19	7.37	2	metabolic process;response to stimulus	cytoplasm;cytosol;extracellular	catalytic activity;metal ion binding;protein binding	Pf00043, Pf02798, Pf13417, Pf14497	14862	ENSMUSG00000058135.12	3	Gstm1		Aflatoxin B1 metabolism; Estrogen metabolism; Metapathway biotransformation	0.58	0.0744347	0.694	0.149158	1.197	0.259564	131.9	76.5	91.6	116.7	147.7	71.6	80.9	100.2	82.9
High	A2AFP5	RAB9, member RAS oncogene family (Fragment) OS=Mus musculus GN=Rab9 PE=1 SV=1	11.348	16	3	4	3	1	202	22.9	5.2	10.99	3	regulation of biological process;response to stimulus;transport	endoplasmic reticulum;endosome;Golgi;membrane;vacuole	catalytic activity;nucleotide binding;protein binding	Pf00025, Pf00071, Pf01926, Pf08477	56382	ENSMUSG00000079316.10	X	Rab9			0.91	0.0857823	0.93	0.182884	1.021	0.5402	105.6	96.2	98.2	102.9	108.4	97.3	95.1	95.7	100.7
High	A2CEL1	Major urinary protein 1 OS=Mus musculus GN=Mup1 PE=3 SV=1	34.537	43	8	10	1	1	180	20.6	5.1	28.5	8	cell communication;cell organization and biogenesis;metabolic process;regulation of biological process;response to stimulus;transport	cytosol;extracellular;nucleus	catalytic activity;protein binding;receptor activity;signal transducer activity;transporter activity	Pf00061	17840	ENSMUSG00000078683.9	4	Mup1			1.092	0.509436	1.245	0.284438	1.14	0.51188	89.9	98.2	111.9	84.9	94.2	88.4	107.9	97.3	127.3
High	A8Y5N4	17-beta-hydroxysteroid dehydrogenase 13 OS=Mus musculus GN=Hsd17b13 PE=1 SV=1	129.314	59	18	52	2	1	264	29.4	9.58	166.15	18	metabolic process;regulation of biological process	extracellular;membrane	catalytic activity	Pf00106, Pf13460	243168	ENSMUSG00000034528.15	5	Hsd17b13			0.961	0.574338	0.88	0.0844335	0.916	0.252272	105.6	101.5	93	102.2	109	96.5	106.6	90.9	94.9
High	B1ATI0	Aldehyde dehydrogenase OS=Mus musculus GN=Aldh3a2 PE=1 SV=1	3.771	3	2	2	2	1	532	59.2	8.13	2.05	2	metabolic process;response to stimulus	cytosol;endoplasmic reticulum;membrane;mitochondrion;nucleus	catalytic activity	Pf00171	11671	ENSMUSG00000010025.19	11	Aldh3a2		Tryptophan metabolism	0.92	0.212805	1.188	0.0546547	1.291	0.0484532	96.5	88.8	114.7	97.6	95.3	92.9	84.8	110.4	119
High	B5X0G2	Major urinary protein 17 OS=Mus musculus GN=Mup17 PE=2 SV=2	30.499	39	6	8	1	1	180	20.6	5.02	21.9	6	transport	extracellular	transporter activity	Pf00061	100039206	ENSMUSG00000096688.1	4	Mup17			1.346	0.282362	2.316	0.0217177	1.72	0.062856	64.4	86.6	149	72.8	56.2	74	100.2	139	157.9
High	D3YYS6	Monoglyceride lipase OS=Mus musculus GN=Mgll PE=1 SV=1	48.576	52	12	15	12	1	331	36.6	7.21	41.87	12	metabolic process		catalytic activity	Pf00561, Pf00756, Pf00975, Pf01764, Pf12146, Pf12695, Pf12697		ENSMUSG00000033174.17	6				1.194	0.480585	1.225	0.428421	1.026	0.804625	87.7	104.8	107.5	105.7	71.8	110.4	98.1	99.6	114.3
High	D3Z041	Long-chain-fatty-acid--CoA ligase 1 OS=Mus musculus GN=Acsl1 PE=1 SV=1	142.864	48	32	46	31	1	699	78	7.47	111.83	32	metabolic process;regulation of biological process;response to stimulus	membrane;mitochondrion	catalytic activity	Pf00501		ENSMUSG00000018796.13	8				1.089	0.563128	0.941	0.612797	0.865	0.138019	99	107.8	93.2	109.9	88.7	113.8	101.6	93.4	92.6
High	E9QJW0	Microsomal glutathione S-transferase 1 OS=Mus musculus GN=Mgst1 PE=1 SV=1	6.276	10	2	2	2	1	229	25.8	9.91	2.81	2	cell differentiation;cell organization and biogenesis;metabolic process;response to stimulus	endoplasmic reticulum;membrane;mitochondrion;nucleus	antioxidant activity;catalytic activity;protein binding	Pf01124	56615	ENSMUSG00000008540.11	6	Mgst1		Oxidative Stress; Metapathway biotransformation	0.906	0.359628	0.95	0.654166	1.048	0.507468	105	95.2	99.8	96.6	113.7	96	94	93.9	105.6
High	E9QKR0	Guanine nucleotide-binding protein G(I)/G(S)/G(T) subunit beta-2 OS=Mus musculus GN=Gnb2 PE=1 SV=1	14.165	10	3	3	3	1	382	41.4	6.6	11.1	3	regulation of biological process;response to stimulus		protein binding	Pf00400		ENSMUSG00000029713.15	5				0.789	0.297689	1.058	0.798706	1.341	0.0350007	105.4	83.1	111.5	89.9	122.4	79	86.7	114.8	107.2
High	E9QNH7	Acyl-CoA-binding domain-containing protein 5 OS=Mus musculus GN=Acbd5 PE=1 SV=1	8.458	2	2	3	2	1	509	56.7	5.41	7.13	2	cell organization and biogenesis;metabolic process;transport	membrane;nucleus		Pf00887	74159	ENSMUSG00000026781.15	2	Acbd5			1.121	0.760475	1.338	0.367432	1.194	0.261858	86.7	97.2	116	67	109.9	88	105	123.6	106.6
High	E9QP56	Apolipoprotein C-III OS=Mus musculus GN=Apoc3 PE=1 SV=1	20.599	42	4	6	4	1	137	15.2	5.57	12.57	4	cell organization and biogenesis;cellular homeostasis;metabolic process;regulation of biological process;response to stimulus;transport	extracellular	enzyme regulator activity;protein binding	Pf05778	11814	ENSMUSG00000032081.10	9	Apoc3		Statin Pathway; PPAR signaling pathway	1.334	0.214317	1.159	0.0459605	0.869	0.4358	85.9	114.6	99.6	87	84.1	98.8	131.8	101.8	96.5
High	F7A8H6	Glutathione peroxidase OS=Mus musculus GN=Gpx4 PE=1 SV=1	14.271	28	7	7	7	1	253	29.1	10.15	13.96	7	cell organization and biogenesis;metabolic process;response to stimulus	mitochondrion;nucleus	antioxidant activity;catalytic activity;protein binding	Pf00255				Gpx4		Metapathway biotransformation	1.179	0.490076	0.743	0.0114416	0.63	0.200718	102.7	121.1	76.3	101.5	102.1	97.8	147.3	78.5	72.9
High	O08601	Microsomal triglyceride transfer protein large subunit OS=Mus musculus GN=Mttp PE=1 SV=2	4.609	4	3	3	3	1	894	99	7.62	2.38	3	cell organization and biogenesis;metabolic process;response to stimulus;transport	endoplasmic reticulum;Golgi;membrane	protein binding;transporter activity	Pf01347	17777	ENSMUSG00000028158.14	3	Mttp	Fat digestion and absorption	Statin Pathway	0.92	0.121463	1.148	0.058099	1.248	0.0121713	97.8	90	112.2	100.7	95	91	88.9	110	114.5
High	O08795	Glucosidase 2 subunit beta OS=Mus musculus GN=Prkcsh PE=1 SV=1	8.074	4	2	2	2	1	521	58.8	4.46	2.6	2	cell organization and biogenesis;metabolic process;regulation of biological process	endoplasmic reticulum	catalytic activity;metal ion binding;protein binding;RNA binding	Pf07915, Pf12999, Pf13015	19089	ENSMUSG00000003402.14	9	Prkcsh	Protein processing in endoplasmic reticulum		0.876	0.151334	1.007	0.889829	1.149	0.0986972	104.1	91.2	104.8	107.7	100.5	95.6	86.8	103.4	106
High	O08807	Peroxiredoxin-4 OS=Mus musculus GN=Prdx4 PE=1 SV=1	5.332	7	2	2	2	1	274	31	7.15	2.79	2	cell organization and biogenesis;cellular homeostasis;metabolic process;regulation of biological process	cytoplasm;cytosol;endoplasmic reticulum;mitochondrion;nucleus	antioxidant activity;catalytic activity;protein binding	Pf00578, Pf08534, Pf10417	53381	ENSMUSG00000025289.15	X	Prdx4			0.98	0.803438	1.158	0.172734	1.182	0.0472227	95.6	93.7	110.7	89	102.5	96.7	90.6	112.9	108.3
High	O08914	Fatty-acid amide hydrolase 1 OS=Mus musculus GN=Faah PE=1 SV=1	5.356	2	2	2	2	1	579	63.2	7.87	0	2	metabolic process	endoplasmic reticulum;Golgi;membrane	catalytic activity;protein binding	Pf01425	14073	ENSMUSG00000034171.13	4	Faah	Retrograde endocannabinoid signaling		1.126	0.323972	1.236	0.0554521	1.098	0.360237	89.2	100.5	110.3	93.6	84.8	93	108.3	107.5	112.9
High	O35488	Very long-chain acyl-CoA synthetase OS=Mus musculus GN=Slc27a2 PE=1 SV=2	6.196	4	2	2	2	1	620	70.4	8.9	5.17	2	metabolic process;transport	endoplasmic reticulum;membrane;mitochondrion;organelle lumen	catalytic activity;nucleotide binding;protein binding;transporter activity	Pf00501, Pf13193	26458	ENSMUSG00000027359.16	2	Slc27a2	PPAR signaling pathway; Insulin resistance; Peroxisome	PPAR signaling pathway	0.989	0.867998	1.125	0.246187	1.138	0.0296829	96.3	95.2	108.4	89.6	103.4	95.4	95	106	110.6
High	O35490	Betaine--homocysteine S-methyltransferase 1 OS=Mus musculus GN=Bhmt PE=1 SV=1	13.67	11	4	4	4	1	407	45	7.9	11.15	4	metabolic process	cytoplasm;cytosol	catalytic activity;metal ion binding;protein binding	Pf02574	12116	ENSMUSG00000069324.5; ENSMUSG00000074768.5	13; 18	Bhmt	Metabolic pathways; Cysteine and methionine metabolism; Glycine, serine and threonine metabolism	One carbon metabolism and related pathways; One Carbon Metabolism; Glutathione and one carbon metabolism	1.002	0.944822	1.064	0.616382	1.061	0.757516	97.8	98.1	104.1	95.8	99	110.4	86.3	115.8	92.7
High	O55022	Membrane-associated progesterone receptor component 1 OS=Mus musculus GN=Pgrmc1 PE=1 SV=4	24.447	37	9	13	9	1	195	21.7	4.7	24.81	9	regulation of biological process;response to stimulus	endoplasmic reticulum;membrane		Pf00173	53328	ENSMUSG00000006373.10	X	Pgrmc1			1.005	1	1.079	0.607055	1.074	0.394682	97.3	97.8	105	87.4	107.7	98.2	96.9	98.1	111.8
High	O55143	Sarcoplasmic/endoplasmic reticulum calcium ATPase 2 OS=Mus musculus GN=Atp2a2 PE=1 SV=2	2.088	2	2	2	2	1	1044	114.8	5.34	3.67	2	cell organization and biogenesis;cellular homeostasis;regulation of biological process;response to stimulus;transport	cytoplasm;endoplasmic reticulum;membrane	catalytic activity;metal ion binding;nucleotide binding;protein binding;transporter activity	Pf00122, Pf00689, Pf00690, Pf00702, Pf08282, Pf12710, Pf13246	11938	ENSMUSG00000029467.15	5	Atp2a2	Hypertrophic cardiomyopathy (HCM); Pancreatic secretion; Arrhythmogenic right ventricular cardiomyopathy (ARVC); Dilated cardiomyopathy; Thyroid hormone signaling pathway; cGMP-PKG signaling pathway; Calcium signaling pathway; Alzheimer's disease; Cardiac muscle contraction; cAMP signaling pathway; Adrenergic signaling in cardiomyocytes	Myometrial Relaxation and Contraction Pathways; Calcium Regulation in the Cardiac Cell; Alzheimers Disease	0.917	0.363624	1.061	0.38904	1.157	0.243738	100.7	92.4	106.9	99.2	102	99.3	85.7	112.5	101.3
High	O70303	Cell death activator CIDE-B OS=Mus musculus GN=Cideb PE=1 SV=2	35.048	37	10	13	10	1	219	24.8	8.6	23.07	10	cell death;metabolic process;regulation of biological process	cytosol	protein binding	Pf02017	12684	ENSMUSG00000022219.9	14	Cideb			1.179	0.111621	1.038	0.747373	0.881	0.428535	93.2	109.9	96.8	91.7	94.3	115.8	103.8	85.9	108.5
High	O88451	Retinol dehydrogenase 7 OS=Mus musculus GN=Rdh7 PE=1 SV=1	10.385	13	4	5	4	1	316	35.6	8.09	10.28	4	metabolic process	endoplasmic reticulum	catalytic activity	Pf00106, Pf08643	54150	ENSMUSG00000040134.8	10	Rdh7			1.203	0.208473	1.052	0.685521	0.875	0.224047	92.2	110.9	97	84.1	100.5	104.9	116.6	91.5	102.3
High	O88587	Catechol O-methyltransferase OS=Mus musculus GN=Comt PE=1 SV=2	16.93	17	3	5	3	1	265	29.5	5.83	13.44	3	cell communication;metabolic process;regulation of biological process;response to stimulus	cytoplasm;cytosol;membrane;mitochondrion	catalytic activity;metal ion binding	Pf01596, Pf12847, Pf13578, Pf13659	12846	ENSMUSG00000000326.12; ENSMUSG00000098892.8	16; CHR_MG3833_MG4220_PATCH	Comt	Steroid hormone biosynthesis; Dopaminergic synapse; Metabolic pathways; Tyrosine metabolism	Biogenic Amine Synthesis; Metapathway biotransformation; Estrogen metabolism; Methylation	0.964	0.586482	1.049	0.663458	1.087	0.393164	99.6	96	104.4	93.8	105.3	96.2	95.5	96.5	112.6
High	O88844	Isocitrate dehydrogenase [NADP] cytoplasmic OS=Mus musculus GN=Idh1 PE=1 SV=2	4.576	4	2	2	2	1	414	46.6	7.17	2.36	2	metabolic process;regulation of biological process;response to stimulus	cytoplasm;cytosol;mitochondrion	catalytic activity;metal ion binding;nucleotide binding;protein binding	Pf00180, Pf01960	15926	ENSMUSG00000025950.16	1	Idh1	Glutathione metabolism; Citrate cycle (TCA cycle); Metabolic pathways; Biosynthesis of amino acids; 2-Oxocarboxylic acid metabolism; Carbon metabolism; Peroxisome	Glutathione metabolism; Glutathione and one carbon metabolism	1.097	0.355833	1.258	0.060964	1.147	0.259765	89.4	98.1	112.5	91.3	87.3	91	105.4	118.1	106.8
High	O88876	Short-chain dehydrogenase/reductase 3 OS=Mus musculus GN=Dhrs3 PE=1 SV=2	80.225	40	14	29	14	1	302	33.6	8.69	85.9	14	metabolic process;regulation of biological process	membrane	catalytic activity	Pf00106, Pf01370, Pf02719, Pf08659, Pf13561	20148	ENSMUSG00000066026.14	4	Dhrs3	Retinol metabolism; Metabolic pathways	Retinol metabolism	1.027	0.466604	0.987	0.690035	0.961	0.0519091	99.6	102.2	98.2	102.5	96.7	102.5	101.9	97.3	99.1
High	P00186	Cytochrome P450 1A2 OS=Mus musculus GN=Cyp1a2 PE=1 SV=1	14.091	10	3	3	3	1	513	58.1	8.76	11.59	3	metabolic process;regulation of biological process;response to stimulus	cytoplasm;endoplasmic reticulum;membrane;mitochondrion	catalytic activity;metal ion binding;protein binding	Pf00067	13077; 13076	ENSMUSG00000032310.4	9	Cyp1a2; Cyp1a1	Caffeine metabolism; Steroid hormone biosynthesis; Tryptophan metabolism; Drug metabolism - cytochrome P450; Retinol metabolism; Metabolic pathways; Linoleic acid metabolism; Chemical carcinogenesis; Metabolism of xenobiotics by cytochrome P450	Metapathway biotransformation; Tryptophan metabolism; Oxidation by Cytochrome P450; Aflatoxin B1 metabolism; Nuclear receptors in lipid metabolism and toxicity; Fatty Acid Omega Oxidation; Oxidative Stress; Estrogen metabolism	1.157	0.333293	1.198	0.340497	1.035	0.799538	89.4	103.5	107.1	81.1	97.7	96.1	110.5	95.5	119.1
High	P07724	Serum albumin OS=Mus musculus GN=Alb PE=1 SV=3	5.793	3	2	2	2	1	608	68.6	6.07	4.87	2	cell communication;regulation of biological process;response to stimulus;transport	cytoplasm;endoplasmic reticulum;extracellular;Golgi;nucleus	DNA binding;metal ion binding;protein binding	Pf00273	11657	ENSMUSG00000029368.10	5	Alb	Thyroid hormone synthesis		0.849	0.326654	0.986	0.871695	1.162	0.218102	105.8	89.8	104.4	96	116	82.4	97.4	106.9	101.3
High	P08113	Endoplasmin OS=Mus musculus GN=Hsp90b1 PE=1 SV=2	45.63	20	16	16	16	1	802	92.4	4.82	38.45	16	cell organization and biogenesis;metabolic process;regulation of biological process;response to stimulus;transport	cytosol;endoplasmic reticulum;extracellular;membrane;nucleus;organelle lumen	nucleotide binding;protein binding;RNA binding	Pf00183, Pf02518, Pf13589	22027	ENSMUSG00000020048.13	10	Hsp90b1	Thyroid hormone synthesis; Pathways in cancer; PI3K-Akt signaling pathway; Protein processing in endoplasmic reticulum; Estrogen signaling pathway; Prostate cancer	Focal Adhesion-PI3K-Akt-mTOR-signaling pathway	1.089	0.0815845	1.181	0.216977	1.084	0.440115	91.7	99.9	108.3	89.2	94.1	99.4	100.2	99.4	117.8
High	P08226	Apolipoprotein E OS=Mus musculus GN=Apoe PE=1 SV=2	44.452	36	11	14	11	1	311	35.8	5.68	30.29	11	cell organization and biogenesis;cellular homeostasis;metabolic process;regulation of biological process;response to stimulus;transport	cell surface;cytoplasm;cytosol;endoplasmic reticulum;endosome;extracellular;Golgi;membrane;nucleus;vacuole	antioxidant activity;catalytic activity;enzyme regulator activity;metal ion binding;protein binding;transporter activity	Pf01442, Pf02720	11816	ENSMUSG00000002985.16	7	Apoe	Alzheimer's disease	ApoE and miR-146 in inflammation and atherosclerosis; Statin Pathway; Alzheimers Disease	1.018	0.861786	0.921	0.217552	0.905	0.467143	102.1	103.9	94	105.5	98.3	92.9	115.6	91.1	96.6
High	P09103	Protein disulfide-isomerase OS=Mus musculus GN=P4hb PE=1 SV=2	56.372	24	13	16	13	1	509	57	4.88	38.98	13	cellular homeostasis;metabolic process;regulation of biological process;response to stimulus	endoplasmic reticulum;membrane;organelle lumen	catalytic activity;metal ion binding;protein binding;RNA binding	Pf00085, Pf01216, Pf13098, Pf13848, Pf13899, Pf13905	18453	ENSMUSG00000025130.11	11	P4hb	Protein processing in endoplasmic reticulum		1.168	0.304748	1.439	0.00992234	1.232	0.180815	83.2	97.2	119.7	81.2	84.9	87.1	107.9	116.3	122.6
High	P11714	Cytochrome P450 2D9 OS=Mus musculus GN=Cyp2d9 PE=1 SV=2	15.31	11	4	4	2	1	504	56.9	6.21	13.2	4	metabolic process	endoplasmic reticulum;membrane	catalytic activity;metal ion binding	Pf00067	13105	ENSMUSG00000068086.5	15	Cyp2d9	Steroid hormone biosynthesis; Serotonergic synapse		1.164	0.0915211	1.031	0.716722	0.885	0.193051	93.9	109.3	96.8	98	89.8	112.1	106.4	102.6	91.1
High	P12710	Fatty acid-binding protein, liver OS=Mus musculus GN=Fabp1 PE=1 SV=2	11.309	38	3	3	3	1	127	14.2	8.56	9.27	3	regulation of biological process;response to stimulus;transport	cytoplasm;cytosol;nucleus;organelle lumen	antioxidant activity;catalytic activity;transporter activity	Pf00061, Pf14651	14080	ENSMUSG00000054422.7	6	Fabp1	PPAR signaling pathway; Fat digestion and absorption	Selenium metabolism/Selenoproteins; PPAR signaling pathway	0.787	0.1631	0.742	0.0925621	0.943	0.567197	118.6	93.4	88	128	109.4	86.3	100.5	91.8	84
High	P14131	40S ribosomal protein S16 OS=Mus musculus GN=Rps16 PE=1 SV=4	7.226	16	3	3	3	1	146	16.4	10.21	4.79	3	metabolic process	membrane;ribosome	RNA binding;structural molecule activity	Pf00380	100039355; 20055	ENSMUSG00000037563.15	5; 7	Rps16-ps2; Rps16	Ribosome	Cytoplasmic Ribosomal Proteins	0.82	0.108329	1.118	0.00183521	1.364	0.0435305	102.1	83.7	114.2	102.5	101.6	90.4	77.4	114.3	113.8
High	P14148	60S ribosomal protein L7 OS=Mus musculus GN=Rpl7 PE=1 SV=2	17.186	15	3	4	3	1	270	31.4	10.89	12.29	3	metabolic process	cytoplasm;membrane;nucleus;ribosome	DNA binding;protein binding;RNA binding;structural molecule activity	Pf00327, Pf08079	19989	ENSMUSG00000043716.13	1	Rpl7	Ribosome	Cytoplasmic Ribosomal Proteins; mRNA processing	0.883	0.616508	1.238	0.549106	1.401	0.197775	96.1	84.9	119	74.2	120.9	81.1	86.4	100.5	136.9
High	P14206	40S ribosomal protein SA OS=Mus musculus GN=Rpsa PE=1 SV=4	7.797	16	3	3	3	1	295	32.8	4.87	9.77	3	cell differentiation;cell organization and biogenesis;metabolic process;transport	cytoplasm;cytosol;membrane;nucleus;ribosome	protein binding;receptor activity;RNA binding;structural molecule activity	Pf00318	16785; 100045332; 102642689	ENSMUSG00000032518.6	9; 19	Rpsa; LOC100045332; LOC100505031; LOC102642689	Ribosome	Alpha6-Beta4 Integrin Signaling Pathway; Cytoplasmic Ribosomal Proteins	0.925	0.061598	1.118	0.0235192	1.208	0.00128545	98.6	91.2	110.2	100.4	96.8	90.6	91.9	110.4	110
High	P14211	Calreticulin OS=Mus musculus GN=Calr PE=1 SV=1	14.984	18	6	6	6	1	416	48	4.49	14.01	6	cell differentiation;cell organization and biogenesis;metabolic process;regulation of biological process;response to stimulus;transport	cell surface;cytoplasm;cytosol;endoplasmic reticulum;extracellular;Golgi;membrane;nucleus;organelle lumen	metal ion binding;protein binding;RNA binding	Pf00262	12317	ENSMUSG00000003814.8	8	Calr	Chagas disease (American trypanosomiasis); HTLV-I infection; Phagosome; Antigen processing and presentation; Protein processing in endoplasmic reticulum	Calcium Regulation in the Cardiac Cell	1.122	0.4336	1.275	0.14875	1.136	0.437451	88.3	99.1	112.6	82.9	93.4	89.1	109.5	103.3	121.8
High	P16460	Argininosuccinate synthase OS=Mus musculus GN=Ass1 PE=1 SV=1	6.692	8	3	4	3	1	412	46.6	8.22	4.36	3	metabolic process;regulation of biological process;response to stimulus	cytoplasm;cytosol;endoplasmic reticulum;membrane;mitochondrion;nucleus;vacuole	catalytic activity;nucleotide binding;protein binding;RNA binding	Pf00764, Pf03054, Pf06508	11898	ENSMUSG00000076441.9	2	Ass1	Metabolic pathways; Biosynthesis of amino acids; Alanine, aspartate and glutamate metabolism; Arginine biosynthesis	Alanine and aspartate metabolism	0.906	0.646115	1.207	0.420017	1.332	0.183136	96.4	87.3	116.3	81.4	112.4	96.6	77.8	126.8	105.1
High	P17717	UDP-glucuronosyltransferase 2B17 OS=Mus musculus GN=Ugt2b17 PE=1 SV=1	22.53	12	6	9	4	1	530	60.8	7.87	20.56	6	metabolic process	endoplasmic reticulum;membrane	catalytic activity	Pf00201, Pf04101, Pf13528	22238		5	Ugt2b5			1.082	0.115755	1.143	0.0251773	1.057	0.251424	93	100.6	106.3	93.2	92.8	103.5	97.8	104.2	108.5
High	P20029	78 kDa glucose-regulated protein OS=Mus musculus GN=Hspa5 PE=1 SV=3	98.41	33	20	26	19	1	655	72.4	5.16	69.12	20	cell communication;cell death;cell differentiation;cell organization and biogenesis;metabolic process;regulation of biological process;response to stimulus;transport	cell surface;cytoplasm;endoplasmic reticulum;extracellular;membrane;mitochondrion;nucleus;organelle lumen	catalytic activity;nucleotide binding;protein binding	Pf00012, Pf01968, Pf06723	14828	ENSMUSG00000026864.13	2	Hspa5	Thyroid hormone synthesis; Antigen processing and presentation; Protein export; Prion diseases; Protein processing in endoplasmic reticulum	MAPK signaling pathway	1.091	0.352135	1.098	0.384375	1.006	0.95561	94.1	102.7	103.3	92.6	95.2	95.5	109.9	94.9	111.9
High	P20852	Cytochrome P450 2A5 OS=Mus musculus GN=Cyp2a5 PE=2 SV=1	5.101	6	2	2	2	1	494	56.7	9.2	4.73	2	metabolic process;response to stimulus	endoplasmic reticulum;membrane	catalytic activity;metal ion binding;protein binding	Pf00067	13087		7	Cyp2a5			1.03	0.680766	1.292	0.0143866	1.254	0.0530994	90.3	93	116.7	87.9	92.7	87.8	98.3	114.5	118.7
High	P24270	Catalase OS=Mus musculus GN=Cat PE=1 SV=4	117.996	50	25	35	25	1	527	59.8	7.88	86.52	25	cell differentiation;cell organization and biogenesis;metabolic process;regulation of biological process;response to stimulus	cytosol;endoplasmic reticulum;Golgi;membrane;mitochondrion;vacuole	antioxidant activity;catalytic activity;metal ion binding;nucleotide binding;protein binding	Pf00199, Pf06628	12359	ENSMUSG00000027187.10	2	Cat	FoxO signaling pathway; Tryptophan metabolism; Amyotrophic lateral sclerosis (ALS); Longevity regulating pathway; Carbon metabolism; Glyoxylate and dicarboxylate metabolism; Longevity regulating pathway - multiple species; Peroxisome	Tryptophan metabolism; Folic Acid Network; Oxidative Stress; Selenium Micronutrient Network	1.362	0.254324	1.696	0.00649968	1.245	0.321099	73.9	100.7	125.4	70.5	76.7	84.2	119.1	127.5	122
High	P24369	Peptidyl-prolyl cis-trans isomerase B OS=Mus musculus GN=Ppib PE=1 SV=2	23.968	28	5	7	5	1	216	23.7	9.55	18.32	5	metabolic process;regulation of biological process	endoplasmic reticulum;membrane;nucleus;organelle lumen	catalytic activity;protein binding;RNA binding	Pf00160	19035	ENSMUSG00000032383.7	9	Ppib			1.05	0.690171	1.226	0.184958	1.169	0.381057	91.6	96.1	112.3	87.7	94.9	86	106.7	102.4	122.3
High	P24456	Cytochrome P450 2D10 OS=Mus musculus GN=Cyp2d10 PE=1 SV=2	23.98	14	5	6	3	1	504	57.2	6.61	18.45	5	metabolic process	endoplasmic reticulum;membrane	catalytic activity;metal ion binding	Pf00067	13101	ENSMUSG00000094806.1	15	Cyp2d10	Steroid hormone biosynthesis; Serotonergic synapse		1.224	0.0714676	1.137	0.150261	0.929	0.247106	89.3	109.3	101.5	85	93.6	105.6	112.9	98.3	104.6
High	P25688	Uricase OS=Mus musculus GN=Uox PE=1 SV=2	64.463	34	9	17	9	1	303	35	8.35	46.73	9	metabolic process	mitochondrion	catalytic activity	Pf01014	22262	ENSMUSG00000028186.14	3	Uox	Caffeine metabolism; Metabolic pathways; Purine metabolism	Purine metabolism	1.519	0.22445	1.814	0.00875433	1.195	0.478888	69.2	105.2	125.6	64	73.8	85.4	127.5	122.8	126.6
High	P26150	3 beta-hydroxysteroid dehydrogenase/Delta 5-->4-isomerase type 3 OS=Mus musculus GN=Hsd3b3 PE=1 SV=3	189.317	44	25	55	25	1	373	42	7.97	172.65	25	metabolic process	endoplasmic reticulum;membrane;mitochondrion	catalytic activity	Pf00106, Pf01073, Pf01370, Pf02719, Pf03435, Pf04321, Pf05368, Pf07993, Pf08659, Pf13460	15494	ENSMUSG00000062410.14	3	Hsd3b3		Steroid Biosynthesis; Glucocorticoid & Mineralcorticoid Metabolism	1.016	0.838507	0.903	0.169645	0.888	0.206976	102.8	104.5	92.8	107.2	98.4	110.7	98.4	94.6	90.8
High	P27773	Protein disulfide-isomerase A3 OS=Mus musculus GN=Pdia3 PE=1 SV=2	66.464	33	16	20	16	1	505	56.6	6.21	48.92	16	cell communication;cellular homeostasis;metabolic process;regulation of biological process;response to stimulus	cell surface;cytoplasm;endoplasmic reticulum;extracellular;membrane;mitochondrion;nucleus;organelle lumen	catalytic activity;protein binding;RNA binding	Pf00085, Pf13098, Pf13848, Pf13899, Pf13905	14827	ENSMUSG00000027248.13	2	Pdia3	Antigen processing and presentation; Protein processing in endoplasmic reticulum		1.082	0.475075	1.221	0.174033	1.129	0.34056	90.8	98.3	110.9	85.2	96.4	91.8	104.7	103	118.9
High	P32020	Non-specific lipid-transfer protein OS=Mus musculus GN=Scp2 PE=1 SV=3	75.395	37	19	24	19	1	547	59.1	7.44	60.55	19	cell organization and biogenesis;metabolic process;regulation of biological process;transport	cytoplasm;cytosol;endoplasmic reticulum;membrane;mitochondrion;nucleus;organelle lumen	catalytic activity;protein binding;transporter activity	Pf00108, Pf00109, Pf02036, Pf02801, Pf02803, Pf08545, Pf14864	20280	ENSMUSG00000028603.15	4	Scp2	PPAR signaling pathway; Metabolic pathways; Primary bile acid biosynthesis; Peroxisome	PPAR signaling pathway; Mitochondrial LC-Fatty Acid Beta-Oxidation	1.439	0.282146	1.762	0.01287	1.225	0.444412	71.4	102.7	125.9	64.9	77.2	82.3	126	125.1	124.5
High	P33267	Cytochrome P450 2F2 OS=Mus musculus GN=Cyp2f2 PE=1 SV=1	43.583	24	12	14	12	1	491	55.9	7.9	34.78	12	metabolic process;response to stimulus	endoplasmic reticulum;membrane	catalytic activity;metal ion binding	Pf00067	13107	ENSMUSG00000052974.8	7	Cyp2f2	Metabolism of xenobiotics by cytochrome P450	Metapathway biotransformation; Oxidation by Cytochrome P450; Tryptophan metabolism	1.093	0.298953	1.15	0.159275	1.052	0.127992	92.5	101.1	106.4	86.7	98.6	100	102.1	104.5	108.1
High	P34914	Bifunctional epoxide hydrolase 2 OS=Mus musculus GN=Ephx2 PE=1 SV=2	18.171	17	6	7	6	1	554	62.5	6.19	18.02	6	defense response;metabolic process;regulation of biological process;response to stimulus	cytoplasm;cytosol	catalytic activity;metal ion binding;protein binding	Pf00561, Pf00702, Pf12146, Pf12695, Pf12697, Pf13242, Pf13419	13850	ENSMUSG00000022040.7	14	Ephx2	Metabolic pathways; Arachidonic acid metabolism; Peroxisome	Arachidonate Epoxygenase Epoxide Hydrolase; Metapathway biotransformation	1.206	0.252844	1.306	0.0693582	1.082	0.588216	85.4	103	111.5	81.8	88.7	92.5	114.2	117.8	105
High	P35278	Ras-related protein Rab-5C OS=Mus musculus GN=Rab5c PE=1 SV=2	59.944	65	10	14	8	1	216	23.4	8.41	48.22	10	cell organization and biogenesis;regulation of biological process;response to stimulus;transport	endosome;membrane	catalytic activity;nucleotide binding;protein binding	Pf00009, Pf00025, Pf00071, Pf04670, Pf08477	19345	ENSMUSG00000019173.11	11	Rab5c	Endocytosis; Ras signaling pathway; Tuberculosis; Phagosome; Vasopressin-regulated water reabsorption; Amoebiasis		0.966	0.383806	0.907	0.161207	0.939	0.364687	104.4	100.9	94.7	105.2	103.5	97.9	103.9	99.1	90.5
High	P35279	Ras-related protein Rab-6A OS=Mus musculus GN=Rab6a PE=1 SV=4	46.894	51	12	17	10	1	208	23.6	5.54	48.02	12	metabolic process;regulation of biological process;response to stimulus;transport	cytosol;Golgi;membrane	catalytic activity;enzyme regulator activity;nucleotide binding;protein binding	Pf00025, Pf00071, Pf02421, Pf04670, Pf08477, Pf09439	19346	ENSMUSG00000030704.14	7	Rab6a			0.903	0.0421903	0.802	0.00670823	0.888	0.0481812	110.9	100.1	89	111.9	109.9	102.2	98.1	90.5	87.5
High	P35293	Ras-related protein Rab-18 OS=Mus musculus GN=Rab18 PE=1 SV=2	57.052	47	9	19	9	1	206	23	5.36	59.92	9	cell organization and biogenesis;development;regulation of biological process;response to stimulus;transport	Golgi;membrane	catalytic activity;nucleotide binding	Pf00025, Pf00071, Pf04670, Pf08477, Pf09439	19330	ENSMUSG00000073639.5	18	Rab18			0.984	0.895193	0.828	0.178435	0.842	0.175171	106.7	105	88.4	115.3	98.2	112.6	97.5	91.3	85.2
High	P35564	Calnexin OS=Mus musculus GN=Canx PE=1 SV=1	14.269	9	3	3	3	1	591	67.2	4.64	9.84	3	metabolic process;transport	cytoplasm;endoplasmic reticulum;membrane;ribosome	metal ion binding;protein binding;RNA binding	Pf00262	12330	ENSMUSG00000020368.15	11	Canx	HTLV-I infection; Thyroid hormone synthesis; Phagosome; Antigen processing and presentation; Protein processing in endoplasmic reticulum		1.032	0.840663	1.07	0.624896	1.037	0.187228	96.7	99.8	103.5	86.4	107.8	100.4	98.7	101.6	105
High	P35700	Peroxiredoxin-1 OS=Mus musculus GN=Prdx1 PE=1 SV=1	6.686	15	2	2	2	1	199	22.2	8.12	5.02	2	cell proliferation;cellular homeostasis;defense response;metabolic process;regulation of biological process;response to stimulus	cytoplasm;cytosol;mitochondrion;nucleus;organelle lumen	antioxidant activity;catalytic activity;protein binding;RNA binding	Pf00578, Pf08534, Pf10417	18477	ENSMUSG00000028691.12	4	Prdx1	Peroxisome		0.985	0.891447	1.025	0.80533	1.04	0.650595	99.7	98.2	102.1	92.4	107.1	104.6	91.9	105.2	98.8
High	P35980	60S ribosomal protein L18 OS=Mus musculus GN=Rpl18 PE=1 SV=3	4.318	12	2	2	2	1	188	21.6	11.78	4.07	2	metabolic process	cytoplasm;cytosol;endoplasmic reticulum;membrane;nucleus;ribosome	RNA binding;structural molecule activity	Pf00828	19899	ENSMUSG00000059070.16	7	Rpl18	Ribosome	Cytoplasmic Ribosomal Proteins	0.717	0.365337	1.096	0.847721	1.529	0.0112238	106.6	76.5	116.9	80.2	138	73.4	77.5	119.2	111.7
High	P37040	NADPH--cytochrome P450 reductase OS=Mus musculus GN=Por PE=1 SV=2	2.45	2	2	2	2	1	678	77	5.53	2.12	2	metabolic process;regulation of biological process;response to stimulus	endoplasmic reticulum;membrane;mitochondrion	catalytic activity;nucleotide binding;protein binding	Pf00175, Pf00258, Pf00667	18984	ENSMUSG00000005514.14	5	Por		Oxidation by Cytochrome P450	1.076	0.300525	1.353	0.101749	1.257	0.129962	87.5	94.2	118.4	92	82.9	95.3	92.7	108.8	128.3
High	P43883	Perilipin-2 OS=Mus musculus GN=Plin2 PE=1 SV=2	526.468	84	49	139	49	1	425	46.6	6.87	471.96	49	response to stimulus;transport	cytoplasm;cytosol;membrane;nucleus	protein binding	Pf03036	11520	ENSMUSG00000028494.12	4	Plin2	PPAR signaling pathway	Adipogenesis genes	0.803	0.0767518	0.781	0.0588442	0.974	0.361587	116.1	93.2	90.7	122.6	109.7	95.2	91.1	90.3	91.1
High	P46638	Ras-related protein Rab-11B OS=Mus musculus GN=Rab11b PE=1 SV=3	57.577	46	11	18	11	1	218	24.5	5.94	45.18	11	metabolic process;regulation of biological process;response to stimulus;transport	cytoplasm;endosome;membrane;mitochondrion	catalytic activity;nucleotide binding;protein binding	Pf00025, Pf00071, Pf01926, Pf08477, Pf13401	19326	ENSMUSG00000077450.12	17	Rab11b	Endocytosis; AMPK signaling pathway; Vasopressin-regulated water reabsorption	Focal Adhesion-PI3K-Akt-mTOR-signaling pathway	0.778	0.0316624	0.773	0.020794	0.994	0.896196	117.6	91.5	90.9	114.3	120.8	95	88.1	93.1	88.8
High	P47738	Aldehyde dehydrogenase, mitochondrial OS=Mus musculus GN=Aldh2 PE=1 SV=1	6.726	7	3	3	3	1	519	56.5	7.62	6.56	3	metabolic process;regulation of biological process	mitochondrion;organelle lumen	catalytic activity;nucleotide binding;protein binding	Pf00171	11669	ENSMUSG00000029455.14	5	Aldh2	Histidine metabolism; Pyruvate metabolism; Arginine and proline metabolism; Tryptophan metabolism; Valine, leucine and isoleucine degradation; Metabolic pathways; Lysine degradation; Fatty acid degradation; Glycolysis / Gluconeogenesis; beta-Alanine metabolism; Ascorbate and aldarate metabolism; Glycerolipid metabolism; Pentose and glucuronate interconversions	Fatty Acid Omega Oxidation; Tryptophan metabolism	1.02	0.801235	1.042	0.643222	1.022	0.668093	98	99.9	102.1	91.9	104.2	98.6	101.1	106.6	97.7
High	P50172	Corticosteroid 11-beta-dehydrogenase isozyme 1 OS=Mus musculus GN=Hsd11b1 PE=1 SV=3	8.346	10	3	3	3	1	292	32.3	8.46	5.27	3	metabolic process;regulation of biological process	cytoplasm;endoplasmic reticulum;membrane	catalytic activity;nucleotide binding	Pf00106, Pf08643, Pf08659, Pf13460, Pf13561	15483	ENSMUSG00000016194.14	1	Hsd11b1	Steroid hormone biosynthesis; Metabolic pathways; Chemical carcinogenesis; Metabolism of xenobiotics by cytochrome P450	Glucocorticoid & Mineralcorticoid Metabolism; Prostaglandin Synthesis and Regulation	0.998	0.954467	0.996	0.932119	0.998	0.926454	100.2	100	99.8	112.6	88.7	103.2	96.5	99.7	99.3
High	P51150	Ras-related protein Rab-7a OS=Mus musculus GN=Rab7a PE=1 SV=2	68.781	55	13	19	13	1	207	23.5	6.7	57.84	13	cell organization and biogenesis;cellular homeostasis;metabolic process;regulation of biological process;response to stimulus;transport	cytoplasm;cytosol;endosome;Golgi;membrane;vacuole	catalytic activity;nucleotide binding;protein binding	Pf00025, Pf00071, Pf01926, Pf04670, Pf07728, Pf08477	19349	ENSMUSG00000079477.9	6	Rab7	Endocytosis; Tuberculosis; Phagosome; Salmonella infection; Amoebiasis		1.011	0.355871	0.984	0.539079	0.973	0.359381	100.2	101.3	98.5	100.5	99.8	102.2	100.4	100.7	96.4
High	P51660	Peroxisomal multifunctional enzyme type 2 OS=Mus musculus GN=Hsd17b4 PE=1 SV=3	71.545	27	16	20	16	1	735	79.4	8.57	50.77	16	cell differentiation;metabolic process	membrane;mitochondrion	catalytic activity;protein binding	Pf00106, Pf01575, Pf02036, Pf08659, Pf13452, Pf13561, Pf14864	15488	ENSMUSG00000024507.6	18	Hsd17b4	Metabolic pathways; Primary bile acid biosynthesis; Peroxisome	Steroid Biosynthesis	1.188	0.226578	1.376	0.00326084	1.159	0.244918	84.2	100	115.8	84.9	83.2	90.9	109.6	114.1	117.3
High	P51881	ADP/ATP translocase 2 OS=Mus musculus GN=Slc25a5 PE=1 SV=3	2.491	7	2	2	2	1	298	32.9	9.73	1.84	2	cell organization and biogenesis;regulation of biological process;transport	membrane;mitochondrion;nucleus	protein binding;RNA binding;transporter activity	Pf00153	11740	ENSMUSG00000016319.3	X	Slc25a5	HTLV-I infection; Huntington's disease; Parkinson's disease; cGMP-PKG signaling pathway; Calcium signaling pathway	Electron Transport Chain		#DIV/0!		#DIV/0!		#DIV/0!
High	P52430	Serum paraoxonase/arylesterase 1 OS=Mus musculus GN=Pon1 PE=1 SV=2	6.313	7	2	2	2	1	355	39.5	5.22	5.28	2	metabolic process;regulation of biological process;response to stimulus	extracellular	catalytic activity;metal ion binding;protein binding	Pf01731, Pf03088, Pf08450	18979	ENSMUSG00000002588.12	6	Pon1	Metabolic pathways		1.087	0.39541	1.384	0.0899892	1.273	0.121098	86.4	94	119.6	92.1	80.8	97.8	89.9	110.6	128.8
High	P53994	Ras-related protein Rab-2A OS=Mus musculus GN=Rab2a PE=1 SV=1	81.097	63	14	21	14	1	212	23.5	6.54	51.87	14	cell organization and biogenesis;regulation of biological process;response to stimulus;transport	endoplasmic reticulum;Golgi;membrane;nucleus	catalytic activity;nucleotide binding	Pf00009, Pf00025, Pf00071, Pf01926, Pf04670, Pf08477	59021	ENSMUSG00000047187.9	4	Rab2a	AMPK signaling pathway	Focal Adhesion-PI3K-Akt-mTOR-signaling pathway	0.978	0.705669	0.924	0.273118	0.944	0.16024	103.4	101.1	95.5	108.5	98.4	103	99.2	97.2	93.7
High	P55096	ATP-binding cassette sub-family D member 3 OS=Mus musculus GN=Abcd3 PE=1 SV=2	25.625	15	7	7	7	1	659	75.4	9.26	13.79	7	cell organization and biogenesis;metabolic process;response to stimulus;transport	membrane;mitochondrion;organelle lumen	catalytic activity;nucleotide binding;protein binding;transporter activity	Pf00005, Pf06472	19299	ENSMUSG00000028127.10	3	Abcd3	ABC transporters; Peroxisome	Nuclear receptors in lipid metabolism and toxicity	0.992	0.903694	1.234	0.141771	1.244	0.132861	93	92.3	114.8	89	96.9	88.4	96	123.3	106.5
High	P55258	Ras-related protein Rab-8A OS=Mus musculus GN=Rab8a PE=1 SV=2	50.775	41	10	20	5	1	207	23.7	9.07	57.87	10	cell organization and biogenesis;metabolic process;regulation of biological process;response to stimulus;transport	cytoplasm;cytoskeleton;endosome;Golgi;membrane	catalytic activity;nucleotide binding;protein binding	Pf00025, Pf00071, Pf08477	17274	ENSMUSG00000003037.16	8	Rab8a	Endocytosis; Pancreatic secretion; AMPK signaling pathway	Focal Adhesion-PI3K-Akt-mTOR-signaling pathway	0.905	0.148669	0.968	0.732649	1.07	0.522133	104.4	94.5	101.1	104.9	103.7	98.7	90.2	109	93.5
High	P56371	Ras-related protein Rab-4A OS=Mus musculus GN=Rab4a PE=1 SV=2	21.277	26	5	8	3	1	218	24.4	6.07	23.84	5	regulation of biological process;response to stimulus;transport	cytoplasm;cytosol;endosome;membrane	catalytic activity;enzyme regulator activity;nucleotide binding;protein binding;transporter activity	Pf00009, Pf00025, Pf00071, Pf08477	19341	ENSMUSG00000019478.16	8	Rab4a	Endocytosis	Insulin Signaling	0.948	0.302062	0.909	0.330227	0.959	0.660111	105	99.5	95.4	107.4	102.5	102.6	96.3	102.5	88.6
High	P56395	Cytochrome b5 OS=Mus musculus GN=Cyb5a PE=1 SV=2	32.102	49	6	10	6	1	134	15.2	5.07	30.06	6	metabolic process;response to stimulus;transport	cytosol;endoplasmic reticulum;membrane;mitochondrion	catalytic activity;metal ion binding;protein binding	Pf00173	109672	ENSMUSG00000024646.13	18	Cyb5; Cyb5a		Oxidation by Cytochrome P450	1.077	0.186172	1.125	0.358079	1.045	0.670605	93.7	100.9	105.4	96.5	90.7	102.9	98.6	95.9	115.5
High	P56480	ATP synthase subunit beta, mitochondrial OS=Mus musculus GN=Atp5b PE=1 SV=2	25.263	21	7	7	7	1	529	56.3	5.34	18.82	7	cell differentiation;cellular homeostasis;metabolic process;regulation of biological process;transport	cell surface;membrane;mitochondrion;nucleus	catalytic activity;metal ion binding;nucleotide binding;protein binding;receptor activity;transporter activity	Pf00006, Pf00306, Pf02874	11947	ENSMUSG00000025393.12	10	Atp5b	Metabolic pathways; Huntington's disease; Oxidative phosphorylation; Parkinson's disease; Alzheimer's disease	Oxidative phosphorylation; Electron Transport Chain	0.8	0.067536	0.872	0.176787	1.09	0.139323	112.3	89.8	97.9	106.2	118.6	90	89.5	101.3	94.5
High	P56593	Cytochrome P450 2A12 OS=Mus musculus GN=Cyp2a12 PE=1 SV=2	10.069	10	4	4	4	1	492	56.1	9.19	3	4	metabolic process	endoplasmic reticulum;membrane	catalytic activity;metal ion binding	Pf00067	13085	ENSMUSG00000060407.6	7	Cyp2a12	Retinol metabolism; Metabolic pathways		1.085	0.521276	1.193	0.208602	1.1	0.304264	91.5	99.3	109.2	83.5	99.9	104.6	93.9	104.3	113.8
High	P58710	L-gulonolactone oxidase OS=Mus musculus GN=Gulo PE=1 SV=3	362.459	65	45	126	45	1	440	50.4	8.24	299.15	45	metabolic process	endoplasmic reticulum;membrane	catalytic activity;nucleotide binding	Pf01565, Pf04030	268756	ENSMUSG00000034450.7	14	Gulo	Metabolic pathways; Ascorbate and aldarate metabolism		1.118	0.439769	0.986	0.883472	0.882	0.138784	96.6	108.1	95.3	107.6	86.3	112.1	103.7	91.8	98.4
High	P60605	Ubiquitin-conjugating enzyme E2 G2 OS=Mus musculus GN=Ube2g2 PE=1 SV=1	10.484	18	3	5	3	1	165	18.6	4.7	17.43	3	metabolic process;response to stimulus	cytosol;endoplasmic reticulum	catalytic activity;nucleotide binding;protein binding	Pf00179	22213	ENSMUSG00000009293.17	10	Ube2g2	Ubiquitin mediated proteolysis; Parkinson's disease; Protein processing in endoplasmic reticulum	Parkinsons Disease Pathway	0.975	0.732538	0.985	0.825049	1.01	0.17547	101.3	98.8	99.8	108.2	94.7	98.9	98.7	99.3	100.2
High	P60766	Cell division control protein 42 homolog OS=Mus musculus GN=Cdc42 PE=1 SV=2	13.687	18	4	5	4	1	191	21.2	6.55	11.68	4	cell communication;cell differentiation;cell organization and biogenesis;cellular component movement;metabolic process;regulation of biological process;response to stimulus;transport	cytoplasm;cytoskeleton;cytosol;membrane;vacuole	catalytic activity;nucleotide binding;protein binding	Pf00025, Pf00071, Pf08477	12540	ENSMUSG00000006699.17	4	Cdc42	Leukocyte transendothelial migration; AGE-RAGE signaling pathway in diabetic complications; Endocytosis; T cell receptor signaling pathway; Regulation of actin cytoskeleton; MAPK signaling pathway; Ras signaling pathway; VEGF signaling pathway; Focal adhesion; Chemokine signaling pathway; Axon guidance; Adherens junction; Non-alcoholic fatty liver disease (NAFLD); Proteoglycans in cancer; Salmone…	Chemokine signaling pathway; EGFR1 Signaling Pathway; MAPK signaling pathway; p38 MAPK Signaling Pathway; Focal Adhesion; Oxidative Damage; Regulation of Actin Cytoskeleton; IL-3 Signaling Pathway; G13 Signaling Pathway; Integrin-mediated Cell Adhesion	0.941	0.337747	1.053	0.228146	1.12	0.108129	100.2	94.3	105.5	97.4	103	98.1	90.5	104.2	106.8
High	P61021	Ras-related protein Rab-5B OS=Mus musculus GN=Rab5b PE=1 SV=1	23.519	33	5	6	3	1	215	23.7	8.13	19.6	5	cell organization and biogenesis;regulation of biological process;response to stimulus;transport	endosome;membrane	catalytic activity;nucleotide binding;protein binding	Pf00009, Pf00025, Pf00071, Pf04670, Pf08477	19344	ENSMUSG00000000711.2	10	Rab5b	Endocytosis; Ras signaling pathway; Tuberculosis; Phagosome; Vasopressin-regulated water reabsorption; Amoebiasis		1.007	0.818898	0.967	0.485148	0.961	0.483682	100.9	101.5	97.6	100.4	101.3	104.2	98.9	101.4	93.8
High	P61027	Ras-related protein Rab-10 OS=Mus musculus GN=Rab10 PE=1 SV=1	37.443	40	8	17	4	1	200	22.5	8.38	45.17	8	cell differentiation;cell organization and biogenesis;regulation of biological process;response to stimulus;transport	endoplasmic reticulum;endosome;Golgi;membrane	catalytic activity;nucleotide binding;protein binding	Pf00025, Pf00071, Pf04670, Pf08477	19325	ENSMUSG00000020671.9	12	Rab10	Endocytosis; AMPK signaling pathway	Focal Adhesion-PI3K-Akt-mTOR-signaling pathway	0.906	0.288745	0.863	0.26891	0.952	0.655705	108.3	98.2	93.5	102.4	114.2	102.1	94.1	101.3	85.9
High	P62821	Ras-related protein Rab-1A OS=Mus musculus GN=Rab1A PE=1 SV=3	112.996	80	20	34	10	1	205	22.7	6.21	92.56	20	cell organization and biogenesis;cellular component movement;defense response;metabolic process;regulation of biological process;response to stimulus;transport	cytoplasm;cytosol;endoplasmic reticulum;endosome;Golgi;membrane	catalytic activity;nucleotide binding;protein binding	Pf00009, Pf00025, Pf00071, Pf01926, Pf04670, Pf08477, Pf09439	19324	ENSMUSG00000020149.17	11	Rab1; Rab1a	Legionellosis		0.845	0.127677	0.81	0.0971228	0.958	0.265901	113	95.5	91.5	106.2	120	94.3	96.6	93.8	89.1
High	P62835	Ras-related protein Rap-1A OS=Mus musculus GN=Rap1a PE=1 SV=1	39.077	42	6	10	1	1	184	21	6.67	32.95	6	cellular homeostasis;regulation of biological process;response to stimulus;transport	cytoplasm;endosome;membrane	catalytic activity;nucleotide binding;protein binding;transporter activity	Pf00009, Pf00071, Pf08477	109905	ENSMUSG00000068798.10	3	Rap1a	Leukocyte transendothelial migration; MAPK signaling pathway; Pancreatic secretion; Ras signaling pathway; Focal adhesion; Long-term potentiation; Chemokine signaling pathway; Platelet activation; Neurotrophin signaling pathway; Rap1 signaling pathway; cAMP signaling pathway; Renal cell carcinoma	MAPK signaling pathway; Signaling of Hepatocyte Growth Factor Receptor; Integrin-mediated Cell Adhesion; Chemokine signaling pathway; IL-3 Signaling Pathway; Focal Adhesion	0.877	0.243867	0.827	0.129673	0.943	0.429161	111	97.3	91.7	118.1	104	101.9	92.6	94.9	88.5
High	P62983	Ubiquitin-40S ribosomal protein S27a OS=Mus musculus GN=Rps27a PE=1 SV=2	12.505	24	4	4	4	1	156	17.9	9.64	12.92	4	metabolic process	cytoplasm;cytosol;membrane;nucleus;ribosome	metal ion binding;protein binding;RNA binding;structural molecule activity	Pf00240, Pf01599, Pf11976, Pf13019, Pf13881, Pf14560	78294; 619900; 100042019	ENSMUSG00000020460.15	11; 9	Rps27a; Rps27a-ps2; LOC100042019	Ribosome	Cytoplasmic Ribosomal Proteins	0.82	0.171743	0.79	0.250962	0.964	0.845658	114.9	94.2	90.8	105.8	123.9	98.2	89.7	102.9	79.5
High	P63017	Heat shock cognate 71 kDa protein OS=Mus musculus GN=Hspa8 PE=1 SV=1	23.019	12	6	6	5	1	646	70.8	5.52	16.64	6	cell organization and biogenesis;metabolic process;regulation of biological process;transport	cell surface;cytoplasm;cytosol;endosome;membrane;nucleus;spliceosomal complex;vacuole	catalytic activity;nucleotide binding;protein binding;RNA binding	Pf00012, Pf02463, Pf06723	15481	ENSMUSG00000015656.17	9	Hspa8	Endocytosis; MAPK signaling pathway; Toxoplasmosis; Epstein-Barr virus infection; Spliceosome; Legionellosis; Influenza A; Antigen processing and presentation; Protein processing in endoplasmic reticulum; Estrogen signaling pathway; Measles; Longevity regulating pathway - multiple species	Exercise-induced Circadian Regulation; Exercise-induced Circadian Regulation; MAPK signaling pathway	1.043	0.899072	1.306	0.260463	1.252	0.0307546	89.6	93.4	117	74.2	107	89.7	96.3	113.8	119
High	P63038	60 kDa heat shock protein, mitochondrial OS=Mus musculus GN=Hspd1 PE=1 SV=1	7.355	5	3	4	3	1	573	60.9	6.18	6.86	3	cell organization and biogenesis;cell proliferation;metabolic process;regulation of biological process;response to stimulus;transport	cell surface;cytoplasm;cytosol;endoplasmic reticulum;endosome;Golgi;membrane;mitochondrion;organelle lumen	catalytic activity;nucleotide binding;protein binding;RNA binding	Pf00118	15510	ENSMUSG00000025980.14	1	Hspd1	RNA degradation; Tuberculosis; Legionellosis; Type I diabetes mellitus	SIDS Susceptibility Pathways	0.893	0.528793	1.121	0.592983	1.255	0.0858988	99.6	88.9	111.6	84.6	116.1	88.3	88.6	118.4	104.1
High	P84096	Rho-related GTP-binding protein RhoG OS=Mus musculus GN=Rhog PE=1 SV=1	5.434	15	2	2	2	1	191	21.3	8.12	2.92	2	cell organization and biogenesis;cellular component movement;regulation of biological process;response to stimulus	membrane	catalytic activity;nucleotide binding;protein binding	Pf00025, Pf00071, Pf04670, Pf08477	56212	ENSMUSG00000073982.11	7	Rhog	Salmonella infection; Bacterial invasion of epithelial cells		0.808	0.05316	0.957	0.652714	1.184	0.16775	108.5	87.7	103.8	104	112.9	89.9	85.3	111.3	96.6
High	P97872	Dimethylaniline monooxygenase [N-oxide-forming] 5 OS=Mus musculus GN=Fmo5 PE=1 SV=4	41.55	26	13	15	13	1	533	60	8.73	31.18	13	metabolic process	cytosol;endoplasmic reticulum;membrane	catalytic activity;nucleotide binding	Pf00743, Pf07992, Pf13450, Pf13454, Pf13738	14263	ENSMUSG00000028088.14	3	Fmo5	Drug metabolism - cytochrome P450	Metapathway biotransformation	1.123	0.133922	1.168	0.218468	1.04	0.622619	91.2	102.4	106.5	86.7	95.6	101.4	103.1	99.1	114.1
High	Q01853	Transitional endoplasmic reticulum ATPase OS=Mus musculus GN=Vcp PE=1 SV=4	8.086	6	4	4	4	1	806	89.3	5.26	6.53	4	cell communication;cell organization and biogenesis;metabolic process;regulation of biological process;response to stimulus;transport	cytoplasm;cytosol;endoplasmic reticulum;membrane;nucleus;proteasome	catalytic activity;enzyme regulator activity;nucleotide binding;protein binding;RNA binding	Pf00004, Pf00910, Pf01057, Pf01078, Pf02359, Pf02933, Pf05496, Pf05673, Pf06068, Pf07724, Pf07726, Pf07728, Pf09336, Pf13191, Pf13207, Pf13401	269523	ENSMUSG00000028452.7	4	Vcp	Legionellosis; Protein processing in endoplasmic reticulum	IL-9 Signaling Pathway	0.984	0.842612	1.341	0.0686614	1.363	0.0262522	90.2	88.8	121	83.4	97.3	86.4	91	125.7	116.1
High	Q03265	ATP synthase subunit alpha, mitochondrial OS=Mus musculus GN=Atp5a1 PE=1 SV=1	13.35	12	5	5	5	1	553	59.7	9.19	9.16	5	metabolic process;regulation of biological process;transport	membrane;mitochondrion	catalytic activity;nucleotide binding;protein binding;RNA binding;transporter activity	Pf00006, Pf00306, Pf02663, Pf02874, Pf05943	11946	ENSMUSG00000025428.15	18	Atp5a1	Metabolic pathways; Huntington's disease; Oxidative phosphorylation; Parkinson's disease; Alzheimer's disease	Oxidative phosphorylation; Electron Transport Chain	0.835	0.386873	1.008	0.987248	1.207	0.0828273	105.5	88.1	106.4	90	122.5	83.5	92.1	109.5	102.4
High	Q05421	Cytochrome P450 2E1 OS=Mus musculus GN=Cyp2e1 PE=1 SV=1	36.256	16	7	10	7	1	493	56.8	8.4	20.89	7	metabolic process;response to stimulus	endoplasmic reticulum;membrane;mitochondrion	catalytic activity;metal ion binding;protein binding	Pf00067	13106	ENSMUSG00000025479.9	7	Cyp2e1	Steroid hormone biosynthesis; Drug metabolism - cytochrome P450; Metabolic pathways; Linoleic acid metabolism; Non-alcoholic fatty liver disease (NAFLD); Arachidonic acid metabolism; Chemical carcinogenesis; Metabolism of xenobiotics by cytochrome P450	Tryptophan metabolism; Metapathway biotransformation; Nuclear receptors in lipid metabolism and toxicity; Fatty Acid Omega Oxidation; Oxidation by Cytochrome P450; Retinol metabolism	1.186	0.0668914	1.07	0.403404	0.902	0.12986	92.1	109.3	98.6	96.7	87.7	108.1	110.3	94.5	102.7
High	Q3TDN2	FAS-associated factor 2 OS=Mus musculus GN=Faf2 PE=1 SV=2	29.494	16	6	8	6	1	445	52.4	5.47	19.87	6	cell organization and biogenesis;metabolic process;regulation of biological process;response to stimulus;transport	cytoplasm;endoplasmic reticulum	enzyme regulator activity;protein binding	Pf00627, Pf00789, Pf14555	76577	ENSMUSG00000025873.15	13	Faf2			0.887	0.239584	1.01	0.907398	1.139	0.0924002	103.6	91.8	104.6	97.3	110	95.1	88.5	107.1	102
High	Q3TLP8	RAS-related C3 botulinum substrate 1, isoform CRA_a OS=Mus musculus GN=Rac1 PE=1 SV=1	14.529	17	4	5	4	1	211	23.4	8.69	11.5	4	cell communication;cell differentiation;cell organization and biogenesis;cell proliferation;cellular component movement;regulation of biological process;response to stimulus;transport	cytoplasm;cytosol;membrane;nucleus	catalytic activity;nucleotide binding;protein binding	Pf00025, Pf00071, Pf08477	19353	ENSMUSG00000001847.14	5	Rac1		Focal Adhesion; Integrin-mediated Cell Adhesion; Chemokine signaling pathway; Microglia Pathogen Phagocytosis Pathway; EGFR1 Signaling Pathway; Regulation of Actin Cytoskeleton; Alpha6-Beta4 Integrin Signaling Pathway; IL-6 signaling Pathway; p38 MAPK Signaling Pathway; IL-5 Signaling Pathway; Insulin Signaling; Robo4 and VEGF Signaling Pathways Crosstalk; MicroRNAs in Cardiomyocyte Hypertrophy; …	0.781	0.00289273	0.824	0.00559212	1.055	0.0202821	115.1	90	94.9	113.8	116.5	89.8	90.1	94.2	95.6
High	Q3TML0	Protein disulfide-isomerase A6 OS=Mus musculus GN=Pdia6 PE=1 SV=1	11.65	7	2	2	2	1	445	48.7	5.19	6.8	2	cellular homeostasis;metabolic process;regulation of biological process;response to stimulus;transport	cytosol;endoplasmic reticulum;membrane;organelle lumen	catalytic activity	Pf00085, Pf13098, Pf13848, Pf13899, Pf13905	71853	ENSMUSG00000020571.12	12	Pdia6	Protein processing in endoplasmic reticulum		1.064	0.0811016	1.111	0.284584	1.045	0.583003	94.5	100.5	105	95.8	93.1	101.6	99.2	97.9	112.5
High	Q3U3K9	Ancient ubiquitous protein 1 OS=Mus musculus GN=Aup1 PE=1 SV=1	59.554	32	15	22	15	1	439	49.3	9.25	47.81	15	metabolic process;regulation of biological process;transport	cytoplasm;endoplasmic reticulum;membrane	enzyme regulator activity;protein binding	Pf02845	11993	ENSMUSG00000068328.9	6	Aup1			0.917	0.0984079	0.957	0.277103	1.043	0.301583	104.4	95.7	99.9	102.3	106.5	97.8	93.7	102.1	97.7
High	Q3UED7	Interferon-gamma-inducible GTPase Ifgga2 protein OS=Mus musculus GN=Gm4951 PE=1 SV=1	36.628	30	8	10	7	1	406	47.2	5.71	30.2	8	defense response;regulation of biological process;response to stimulus	membrane	catalytic activity;nucleotide binding;protein binding	Pf00158, Pf01926, Pf05049, Pf13555	240327	ENSMUSG00000073555.1	18	Gm4951			1.03	0.89596	0.854	0.449107	0.83	0.466838	104	107.1	88.9	119.9	88.1	129.4	86.5	94.4	81.6
High	Q3UEP4	UDP-glucuronosyltransferase OS=Mus musculus GN=Ugt2b36 PE=1 SV=1	21.347	14	7	10	5	1	530	61	8.25	17.92	7	metabolic process	membrane	catalytic activity	Pf00201, Pf04101, Pf13528	231396	ENSMUSG00000070704.10	5	Ugt2b36	Steroid hormone biosynthesis; Drug metabolism - cytochrome P450; Retinol metabolism; Metabolic pathways; Drug metabolism - other enzymes; Ascorbate and aldarate metabolism; Chemical carcinogenesis; Porphyrin and chlorophyll metabolism; Pentose and glucuronate interconversions; Metabolism of xenobiotics by cytochrome P450		1.018	0.869681	1.107	0.34333	1.087	0.310014	96	97.8	106.2	88.8	103.4	92.7	102.8	102.5	109.8
High	Q4FZE8	Major urinary protein 1 OS=Mus musculus GN=Mup1 PE=1 SV=1	37.016	45	9	11	2	1	181	20.8	5.02	28.79	9	cell communication;cell organization and biogenesis;metabolic process;regulation of biological process;response to stimulus;transport	cytosol;extracellular;nucleus	catalytic activity;protein binding;receptor activity;signal transducer activity;transporter activity	Pf00061	100861909; 17840	ENSMUSG00000110439.1	4	Gm21320; LOC100861909; Mup1			1.267	0.251086	1.65	0.0359711	1.302	0.212855	76.6	97.1	126.4	79.3	73.4	84.6	110.4	116.9	135.4
High	Q4LDG0	Bile acyl-CoA synthetase OS=Mus musculus GN=Slc27a5 PE=1 SV=2	7.429	4	3	4	3	1	689	76.2	8.38	5.39	3	metabolic process;transport	endoplasmic reticulum;membrane	catalytic activity;nucleotide binding;protein binding;transporter activity	Pf00501, Pf13193	26459	ENSMUSG00000030382.15	7	Slc27a5	PPAR signaling pathway; Metabolic pathways; Primary bile acid biosynthesis; Insulin resistance; Bile secretion	PPAR signaling pathway	1.054	0.649655	1.184	0.220349	1.124	0.0935549	92.6	97.6	109.7	84.3	101.5	97.6	97.3	105.6	113.6
High	Q5SVP0	RIKEN cDNA 9930111J21 gene 1 OS=Mus musculus GN=9930111J21Rik1 PE=1 SV=1	11.676	6	3	3	3	1	844	95.5	6.32	9.35	3	defense response;response to stimulus	membrane	catalytic activity;nucleotide binding	Pf00005, Pf00350, Pf01926, Pf03193, Pf05049	667214	ENSMUSG00000069893.10	11	9930111J21Rik1			1.13	0.276251	1.105	0.411796	0.977	0.715398	92.7	104.8	102.4	85.2	100.6	102.7	106.7	107.5	97.3
High	Q60766	Immunity-related GTPase family M protein 1 OS=Mus musculus GN=Irgm1 PE=1 SV=1	45.162	23	10	15	10	1	409	46.5	8.28	34.64	10	cell organization and biogenesis;defense response;metabolic process;regulation of biological process;response to stimulus	endoplasmic reticulum;endosome;Golgi;membrane;vacuole	catalytic activity;nucleotide binding	Pf01926, Pf05049	15944	ENSMUSG00000046879.7	11	Irgm1	Toxoplasmosis		1.035	0.519658	0.959	0.211247	0.927	0.262812	100.2	103.7	96.1	101.1	99.2	108.3	99.2	94	98.1
High	Q61585	G0/G1 switch protein 2 OS=Mus musculus GN=G0s2 PE=1 SV=1	8.548	20	2	3	2	1	103	11.1	8.32	4.75	2	cell death;regulation of biological process;response to stimulus	membrane;mitochondrion		Pf15103	14373	ENSMUSG00000009633.3	1	G0s2		Exercise-induced Circadian Regulation; Exercise-induced Circadian Regulation	1.052	0.442574	1.373	0.00715465	1.304	0.0225017	87.6	92.2	120.2	90.2	85	88.1	96.4	119.2	121.1
High	Q61694	3 beta-hydroxysteroid dehydrogenase type 5 OS=Mus musculus GN=Hsd3b5 PE=1 SV=4	77.269	40	12	18	12	1	373	41.9	9.01	49.9	12	metabolic process;response to stimulus	endoplasmic reticulum;membrane;mitochondrion	catalytic activity;nucleotide binding	Pf00106, Pf01073, Pf01370, Pf02719, Pf04321, Pf05368, Pf07993, Pf08659, Pf13460	15496	ENSMUSG00000038092.6	3	Hsd3b5	Steroid hormone biosynthesis; Ovarian steroidogenesis; Metabolic pathways; Aldosterone synthesis and secretion	Glucocorticoid & Mineralcorticoid Metabolism; Steroid Biosynthesis	0.981	0.466653	0.951	0.144283	0.969	0.0201837	102.3	100.4	97.3	104.5	100.2	100.8	100	97.1	97.5
High	Q63880	Carboxylesterase 3A OS=Mus musculus GN=Ces3a PE=1 SV=2	35.381	14	8	17	8	1	571	63.3	6.14	22.03	8	metabolic process	endoplasmic reticulum;organelle lumen	catalytic activity	Pf00135, Pf00326, Pf00756, Pf07859	382053	ENSMUSG00000069922.12	8	Ces3a			1.171	0.340957	1.213	0.20409	1.036	0.807628	88.7	103.8	107.6	81.5	95.7	93.8	114.1	100.2	114.6
High	Q63886	UDP-glucuronosyltransferase 1-1 OS=Mus musculus GN=Ugt1a1 PE=1 SV=2	17.424	10	4	7	3	1	535	60	8.62	17.02	4	defense response;metabolic process;regulation of biological process;response to stimulus	endoplasmic reticulum;membrane	catalytic activity;enzyme regulator activity;protein binding	Pf00201, Pf04101	394436	ENSMUSG00000089960.1	1	Ugt1a1	Steroid hormone biosynthesis; Drug metabolism - cytochrome P450; Retinol metabolism; Metabolic pathways; Drug metabolism - other enzymes; Ascorbate and aldarate metabolism; Chemical carcinogenesis; Porphyrin and chlorophyll metabolism; Pentose and glucuronate interconversions; Metabolism of xenobiotics by cytochrome P450	Estrogen metabolism; Glucuronidation; Oxidative Stress; Metapathway biotransformation; Irinotecan Pathway	0.993	0.927673	1.011	0.944977	1.018	0.745588	99.9	99.2	100.9	91.3	108.9	103.3	94.9	102.6	99
High	Q64459	Cytochrome P450 3A11 OS=Mus musculus GN=Cyp3a11 PE=1 SV=1	11.546	9	4	4	4	1	504	57.8	8.82	9.97	4	metabolic process	endoplasmic reticulum;membrane	catalytic activity;metal ion binding	Pf00067	13112	ENSMUSG00000056035.8	5	Cyp3a11	Steroid hormone biosynthesis; Retinol metabolism; Metabolic pathways; Linoleic acid metabolism; Chemical carcinogenesis		1.182	0.0675477	1.209	0.0367736	1.023	0.707317	88.5	104.6	107	87.3	89.5	100.3	108.9	103.5	110.5
High	Q6P4T0	Autophagy-related protein 2 homolog A OS=Mus musculus GN=Atg2a PE=1 SV=2	4.566	2	2	2	2	1	1914	210.8	6.06	2.6	2	cell organization and biogenesis;metabolic process	cytosol;membrane;nucleus		Pf09333, Pf12624, Pf13329	329015	ENSMUSG00000024773.14; ENSMUSG00000106907.3	19; CHR_MG4249_PATCH	Atg2a			0.967	0.829815	1.032	0.968272	1.067	0.387077	100	96.7	103.2	80.3	122.6	101.8	90.4	101.7	103.1
High	Q6PHN9	Ras-related protein Rab-35 OS=Mus musculus GN=Rab35 PE=1 SV=1	19.929	19	5	11	2	1	201	23	8.29	29.04	5	cell organization and biogenesis;regulation of biological process;response to stimulus;transport	endosome;membrane;mitochondrion	catalytic activity;nucleotide binding;protein binding	Pf00006, Pf00025, Pf00071, Pf00735, Pf01926, Pf04670, Pf08477, Pf13191	77407	ENSMUSG00000029518.15	5	Rab35	Endocytosis		1.003	0.980739	1.133	0.377763	1.13	0.0440062	95.7	95.9	108.4	106.8	85.4	93.2	98.4	108.8	107.5
High	Q6XVG2	Cytochrome P450 2C54 OS=Mus musculus GN=Cyp2c54 PE=1 SV=1	12.898	10	4	5	1	1	490	55.8	7.47	14.26	4	metabolic process	endoplasmic reticulum;membrane	catalytic activity;metal ion binding	Pf00067	404195	ENSMUSG00000067225.1	19	Cyp2c54	Steroid hormone biosynthesis; Retinol metabolism; Metabolic pathways; Linoleic acid metabolism; Arachidonic acid metabolism; Chemical carcinogenesis; Serotonergic synapse; Inflammatory mediator regulation of TRP channels		1.04	0.252797	1.112	0.11431	1.07	0.178234	95.2	98.9	105.9	93	97.4	99.8	98.1	109.2	102.6
High	Q6ZWN5	40S ribosomal protein S9 OS=Mus musculus GN=Rps9 PE=1 SV=3	9.657	19	3	3	3	1	194	22.6	10.65	8.38	3	metabolic process;regulation of biological process	cytoplasm;membrane;nucleus;ribosome	RNA binding;structural molecule activity;translation regulator activity	Pf00163, Pf01479	76846	ENSMUSG00000006333.14	7	Rps9	Ribosome	mRNA processing	0.83	0.368587	1.266	0.329222	1.526	0.0757019	96.9	80.4	122.7	82.3	112.7	78.3	81.5	110.2	134.9
High	Q8BHN3	Neutral alpha-glucosidase AB OS=Mus musculus GN=Ganab PE=1 SV=1	5.996	4	4	4	4	1	944	106.8	6.06	3.92	4	metabolic process	endoplasmic reticulum;Golgi;membrane	catalytic activity;protein binding;RNA binding	Pf01055, Pf13802	14376		19	Ganab	Metabolic pathways; N-Glycan biosynthesis; Protein processing in endoplasmic reticulum		0.995	0.931159	1.09	0.525788	1.096	0.214667	97.2	96.8	106	87.6	107.5	94.1	99	101.3	110.5
High	Q8BJ56	Patatin-like phospholipase domain-containing protein 2 OS=Mus musculus GN=Pnpla2 PE=1 SV=1	32.796	21	10	12	10	1	486	53.6	6.46	26.14	10	cell organization and biogenesis;metabolic process;regulation of biological process	cytosol;membrane	catalytic activity;protein binding	Pf01734	66853	ENSMUSG00000025509.15	7	Pnpla2	Regulation of lipolysis in adipocytes; Metabolic pathways; Glycerolipid metabolism	Fatty Acid Beta Oxidation; Triacylglyceride Synthesis	0.955	0.577484	1.014	0.827947	1.061	0.349387	101	96.5	102.4	106.2	96	101.2	91.9	103.7	101.1
High	Q8BLN5	Lanosterol synthase OS=Mus musculus GN=Lss PE=1 SV=2	83.731	31	21	32	21	1	733	83.1	6.4	71.51	21	metabolic process;regulation of biological process	endoplasmic reticulum;membrane	catalytic activity	Pf00432, Pf13243, Pf13249	16987	ENSMUSG00000033105.12	10	Lss	Steroid biosynthesis; Metabolic pathways	Cholesterol Biosynthesis	0.929	0.181658	0.974	0.572772	1.049	0.295757	103.3	96	100.7	106.4	100.3	98	93.9	98	103.3
High	Q8BRF7	Sec1 family domain-containing protein 1 OS=Mus musculus GN=Scfd1 PE=1 SV=1	8.424	7	3	3	3	1	639	72.3	6.38	8.01	3	cell organization and biogenesis;regulation of biological process;response to stimulus;transport	cytoplasm;endoplasmic reticulum;Golgi;membrane	protein binding	Pf00995	76983	ENSMUSG00000020952.10	12	Scfd1			0.739	0.149716	0.781	0.134056	1.057	0.637801	119	88	93	130	108.4	96.4	79.9	93.4	92
High	Q8BUE4	Apoptosis-inducing factor 2 OS=Mus musculus GN=Aifm2 PE=1 SV=1	116.601	53	25	40	25	1	373	40.6	8.98	103.07	25	cell organization and biogenesis;metabolic process;regulation of biological process	cytoplasm;cytosol;membrane;mitochondrion	catalytic activity;DNA binding;nucleotide binding	Pf00070, Pf07992	71361	ENSMUSG00000020085.15	10	Aifm2			1.138	0.273103	1.192	0.165002	1.047	0.310973	90.1	102.5	107.4	97.9	82.7	99.6	105.3	105.1	109.4
High	Q8BVZ1	Perilipin-5 OS=Mus musculus GN=Plin5 PE=1 SV=1	23.764	16	6	8	6	1	463	50.4	5.44	17.92	6	cell organization and biogenesis;metabolic process;regulation of biological process	cytoplasm;cytosol;mitochondrion	protein binding	Pf03036	66968	ENSMUSG00000011305.11	17	Plin5	PPAR signaling pathway		0.968	0.764802	1.413	0.0457387	1.46	0.0552834	88.7	85.9	125.4	84.6	92.7	92.6	79.4	118.3	132.4
High	Q8BWQ1	UDP-glucuronosyltransferase 2A3 OS=Mus musculus GN=Ugt2a3 PE=1 SV=1	13.424	6	3	5	2	1	534	61.1	7.93	9	3	metabolic process	membrane	catalytic activity	Pf00201, Pf04101	72094	ENSMUSG00000035780.2	5	Ugt2a3	Steroid hormone biosynthesis; Drug metabolism - cytochrome P450; Retinol metabolism; Metabolic pathways; Drug metabolism - other enzymes; Ascorbate and aldarate metabolism; Chemical carcinogenesis; Porphyrin and chlorophyll metabolism; Pentose and glucuronate interconversions; Metabolism of xenobiotics by cytochrome P450	Glucuronidation; Metapathway biotransformation	0.921	0.659551	1.096	0.728409	1.19	0.129633	99.4	91.6	109	81.9	119.2	90.9	91.1	101.5	115.5
High	Q8C196	Carbamoyl-phosphate synthase [ammonia], mitochondrial OS=Mus musculus GN=Cps1 PE=1 SV=2	65.847	15	20	23	20	1	1500	164.5	6.92	42.67	20	cell differentiation;metabolic process;response to stimulus	cytoplasm;membrane;mitochondrion;nucleus	catalytic activity;metal ion binding;nucleotide binding;protein binding	Pf00117, Pf00289, Pf00988, Pf02142, Pf02222, Pf02786, Pf02787, Pf07478, Pf13535, Pf15632	227231	ENSMUSG00000025991.8	1	Cps1	Metabolic pathways; Nitrogen metabolism; Biosynthesis of amino acids; Carbon metabolism; Alanine, aspartate and glutamate metabolism; Arginine biosynthesis		0.806	0.328639	1.066	0.789577	1.321	0.123401	104.5	84.2	111.3	88.5	121.8	82.4	85.1	121.7	100.6
High	Q8C5N9	3-keto-steroid reductase OS=Mus musculus GN=Hsd17b7 PE=1 SV=1	80.296	48	13	18	13	1	362	40	7.03	53.19	13	metabolic process	endoplasmic reticulum;membrane	catalytic activity;protein binding	Pf00106, Pf08659	15490	ENSMUSG00000026675.12	1	Hsd17b7		Steroid Biosynthesis	1.127	0.363852	1.165	0.266225	1.034	0.173579	91.1	102.7	106.2	100.9	82	101.4	103.7	104.8	107.2
High	Q8C6B0	MCG20149, isoform CRA_a OS=Mus musculus GN=Mettl7a1 PE=1 SV=1	169.94	55	16	53	16	1	244	28.1	8.31	185.91	16	metabolic process	membrane	catalytic activity	Pf01209, Pf01739, Pf05148, Pf08241, Pf08242, Pf12847, Pf13489, Pf13649, Pf13659, Pf13847	70152	ENSMUSG00000054619.6	15	Mettl7a1			1.084	0.0921298	1.026	0.384543	0.946	0.20921	96.5	104.6	99	95.3	97.6	107	102.2	100.9	97
High	Q8C7E7	Starch-binding domain-containing protein 1 OS=Mus musculus GN=Stbd1 PE=1 SV=1	6.005	9	2	2	2	1	338	36.1	5.99	6.21	2	metabolic process;transport	cytosol;endoplasmic reticulum;membrane	protein binding	Pf00686	52331	ENSMUSG00000047963.7	5	Stbd1		Exercise-induced Circadian Regulation; Exercise-induced Circadian Regulation	0.975	0.549331	1.127	0.020666	1.157	0.0477081	96.7	94.3	109	98	95.4	97.4	91.2	110.3	107.8
High	Q8CG50	Ras-related protein Rab-43 OS=Mus musculus GN=Rab43 PE=1 SV=1	10.519	10	3	6	1	1	210	23.2	5.86	17.02	3	cell organization and biogenesis;regulation of biological process;response to stimulus;transport	endosome;Golgi;membrane	catalytic activity;nucleotide binding	Pf00025, Pf00071, Pf08477	69834	ENSMUSG00000030055.16	6	Rab43			0.984	0.858475	1.057	0.699895	1.075	0.262513	98.7	97	104.3	88.4	109.6	96	97.7	108.8	99.5
High	Q8CGN5	Perilipin-1 OS=Mus musculus GN=Plin1 PE=1 SV=2	27.419	16	6	8	6	1	517	55.6	7.01	25.85	6	metabolic process	cytosol;endoplasmic reticulum	protein binding	Pf03036	103968	ENSMUSG00000030546.14	7	Plin1	PPAR signaling pathway; Regulation of lipolysis in adipocytes	Adipogenesis genes; PPAR signaling pathway	0.766	0.460813	1.316	0.624115	1.717	0.445787	97.3	74.6	128.1	65.4	120.5	67.4	68.6	63.6	214.4
High	Q8JZR0	Long-chain-fatty-acid--CoA ligase 5 OS=Mus musculus GN=Acsl5 PE=1 SV=1	16.445	10	5	5	4	1	683	76.2	7.09	10.9	5	metabolic process;regulation of biological process;transport	endoplasmic reticulum;membrane;mitochondrion;nucleus	catalytic activity;nucleotide binding	Pf00501	433256	ENSMUSG00000024981.5	19	Acsl5	PPAR signaling pathway; Fatty acid metabolism; Metabolic pathways; Fatty acid degradation; Adipocytokine signaling pathway; Fatty acid biosynthesis; Peroxisome	Fatty Acid Beta Oxidation; PPAR signaling pathway; Fatty Acid Biosynthesis	0.881	0.268268	0.792	0.118437	0.899	0.0139691	112.2	98.9	88.9	121.4	103.5	97.6	99.9	89.1	88.5
High	Q8K154	UDP-glucuronosyltransferase OS=Mus musculus GN=Ugt2b34 PE=1 SV=1	15.82	7	3	5	2	1	532	60.8	7.88	8.03	3	metabolic process	membrane	catalytic activity	Pf00201, Pf04101	100727	ENSMUSG00000029260.15	5	Ugt2b34	Steroid hormone biosynthesis; Drug metabolism - cytochrome P450; Retinol metabolism; Metabolic pathways; Drug metabolism - other enzymes; Ascorbate and aldarate metabolism; Chemical carcinogenesis; Porphyrin and chlorophyll metabolism; Pentose and glucuronate interconversions; Metabolism of xenobiotics by cytochrome P450	Glucuronidation	0.98	0.830621	1.083	0.234656	1.105	0.313964	97.9	96	106.1	101.1	94.7	102.6	89.7	102.4	109.6
High	Q8K2B3	Succinate dehydrogenase [ubiquinone] flavoprotein subunit, mitochondrial OS=Mus musculus GN=Sdha PE=1 SV=1	4.18	3	2	2	2	1	664	72.5	7.37	2.19	2	metabolic process;transport	membrane;mitochondrion	catalytic activity;nucleotide binding	Pf00890, Pf02910	66945	ENSMUSG00000021577.13	13	Sdha	Citrate cycle (TCA cycle); Metabolic pathways; Huntington's disease; Non-alcoholic fatty liver disease (NAFLD); Oxidative phosphorylation; Parkinson's disease; Alzheimer's disease; Carbon metabolism	Electron Transport Chain; TCA Cycle	0.783	0.275775	0.943	0.699408	1.206	0.00773789	110.1	86.1	103.8	94	127.8	84.7	86.8	104.5	102.2
High	Q8K2C8	Glycerol-3-phosphate acyltransferase 4 OS=Mus musculus GN=Gpat4 PE=1 SV=1	16.446	8	3	4	3	1	456	52.1	9.35	7.42	3	metabolic process;regulation of biological process;transport	endoplasmic reticulum;membrane	catalytic activity	Pf01553	102247	ENSMUSG00000031545.6	8	Agpat6; Gpat4	Metabolic pathways; Glycerophospholipid metabolism; Glycerolipid metabolism		1.067	0.491702	1.011	0.838217	0.947	0.607873	97.5	104	98.5	96.1	98.6	112.2	96.1	103.3	93.7
High	Q8QZR3	Pyrethroid hydrolase Ces2a OS=Mus musculus GN=Ces2a PE=1 SV=1	22.912	13	6	8	5	1	558	61.9	6.16	18.99	6	metabolic process		catalytic activity	Pf00135, Pf07859	102022	ENSMUSG00000055730.16	8	Ces2a	Drug metabolism - other enzymes		1.016	0.180295	1.083	0.123184	1.065	0.167624	96.8	98.4	104.8	96	97.5	98.1	98.6	101.8	107.9
High	Q8R084	UDP-glucuronosyltransferase OS=Mus musculus GN=Ugt2b1 PE=1 SV=1	46.836	24	8	16	7	1	529	60.1	8.37	37.82	8	metabolic process;response to stimulus	membrane	catalytic activity	Pf00201, Pf04101	71773	ENSMUSG00000035836.2	5	Ugt2b1	Steroid hormone biosynthesis; Drug metabolism - cytochrome P450; Retinol metabolism; Metabolic pathways; Drug metabolism - other enzymes; Ascorbate and aldarate metabolism; Chemical carcinogenesis; Porphyrin and chlorophyll metabolism; Pentose and glucuronate interconversions; Metabolism of xenobiotics by cytochrome P450	Glucuronidation	1.066	0.623947	1.248	0.223548	1.171	0.190284	90.5	96.5	113	81.4	100.2	95.8	96.6	104.4	121.6
High	Q8R127	Saccharopine dehydrogenase-like oxidoreductase OS=Mus musculus GN=Sccpdh PE=1 SV=1	21.335	18	6	8	6	1	429	47.1	8.6	19.03	6	metabolic process	membrane;mitochondrion;nucleus	catalytic activity	Pf03435, Pf13460	109232	ENSMUSG00000038936.13	1	Sccpdh			0.872	0.0953021	0.911	0.293372	1.045	0.489468	107.8	94	98.2	103.3	112.4	93.1	94.8	103.3	93.2
High	Q8VBZ0	Dehydrogenase/reductase SDR family member on chromosome X homolog OS=Mus musculus GN=Dhrsx PE=1 SV=2	39.849	27	8	11	8	1	335	35.9	8.09	37.05	8	metabolic process;regulation of biological process	extracellular	catalytic activity	Pf00106, Pf08659	236082		4	Dhrsx			0.844	0.136421	0.817	0.161536	0.968	0.799055	112.7	95.2	92.1	107.8	117.4	100.5	89.7	100.3	84.3
High	Q8VCH0	3-ketoacyl-CoA thiolase B, peroxisomal OS=Mus musculus GN=Acaa1b PE=1 SV=1	41.235	34	7	11	1	1	424	44	8.51	39.87	7	metabolic process	mitochondrion	catalytic activity	Pf00108, Pf02803, Pf08541	235674	ENSMUSG00000010651.4	9	Acaa1b	PPAR signaling pathway; Fatty acid metabolism; Valine, leucine and isoleucine degradation; Metabolic pathways; Fatty acid degradation; alpha-Linolenic acid metabolism; Biosynthesis of unsaturated fatty acids; Peroxisome	PPAR signaling pathway	1.093	0.180428	1.042	0.466058	0.953	0.0262438	95.7	104.6	99.7	100.1	91.4	104.5	104.6	98.9	100.5
High	Q8VCH7	Retinol dehydrogenase 10 OS=Mus musculus GN=Rdh10 PE=1 SV=2	69.246	46	15	19	15	1	341	38.1	7.59	42.75	15	metabolic process	cytoplasm;endoplasmic reticulum;membrane	catalytic activity	Pf00106	98711	ENSMUSG00000025921.7	1	Rdh10	Retinol metabolism; Metabolic pathways	Retinol metabolism	1.148	0.15051	1.075	0.171873	0.937	0.389596	93.1	106.8	100.1	95.1	91	101.2	112.7	102.7	97.4
High	Q8VCR2	17-beta-hydroxysteroid dehydrogenase 13 OS=Mus musculus GN=Hsd17b13 PE=1 SV=2	159.538	60	25	62	9	1	304	33.4	8.88	174.26	25	metabolic process;regulation of biological process	extracellular	catalytic activity	Pf00106, Pf08659	243168	ENSMUSG00000034528.15	5	Hsd17b13			0.916	0.0500803	0.786	0.00885602	0.858	0.0152679	111	101.7	87.3	109.2	112.8	100.5	102.9	88.6	85.9
High	Q8VCT4	Carboxylesterase 1D OS=Mus musculus GN=Ces1d PE=1 SV=1	13.495	12	5	5	5	1	565	61.7	6.61	8.41	5	cell differentiation;cell organization and biogenesis;metabolic process;response to stimulus	cytoplasm;cytosol;endoplasmic reticulum;organelle lumen	catalytic activity	Pf00135, Pf00326, Pf00756, Pf07859, Pf12695	104158	ENSMUSG00000056973.6	8	Ces1d	Metabolic pathways; Drug metabolism - other enzymes	Irinotecan Pathway	0.964	0.792527	0.939	0.427391	0.974	0.806472	103.4	99.6	97	108	98.4	90	109.8	92.7	101.1
High	Q91V41	Ras-related protein Rab-14 OS=Mus musculus GN=Rab14 PE=1 SV=3	94.89	74	16	27	13	1	215	23.9	6.21	77.59	16	cell organization and biogenesis;defense response;regulation of biological process;response to stimulus;transport	cytosol;endoplasmic reticulum;endosome;Golgi;membrane;vacuole	catalytic activity;nucleotide binding;protein binding	Pf00009, Pf00025, Pf00071, Pf04670, Pf08477	68365	ENSMUSG00000026878.16	2	Rab14	AMPK signaling pathway	Focal Adhesion-PI3K-Akt-mTOR-signaling pathway	1.042	0.228932	0.982	0.608832	0.942	0.119549	99.2	103.4	97.4	101.5	97	104.3	102.5	95.3	99.5
High	Q91W64	Cytochrome P450 2C70 OS=Mus musculus GN=Cyp2c70 PE=1 SV=2	19.083	13	6	6	6	1	489	56	8.09	13.96	6	metabolic process	endoplasmic reticulum;membrane	catalytic activity;metal ion binding	Pf00067	226105	ENSMUSG00000060613.10	19	Cyp2c70	Steroid hormone biosynthesis; Retinol metabolism; Metabolic pathways; Linoleic acid metabolism; Arachidonic acid metabolism; Chemical carcinogenesis; Serotonergic synapse; Inflammatory mediator regulation of TRP channels		1.117	0.226938	1.288	0.0485141	1.153	0.194008	88.1	98.4	113.5	85.8	90.2	104.1	92.8	108.1	118.9
High	Q91WG0	Acylcarnitine hydrolase OS=Mus musculus GN=Ces2c PE=1 SV=1	9.485	7	3	3	2	1	561	62.4	5.69	7.74	3	metabolic process;response to stimulus	endoplasmic reticulum	catalytic activity	Pf00135, Pf00326, Pf07859	234671	ENSMUSG00000061825.10	8	Ces2c	Drug metabolism - other enzymes		1.109	0.211315	1.44	0.0374251	1.298	0.0359217	84.5	93.8	121.7	89.6	79.6	93.3	94.1	116.3	127.2
High	Q91WL5	Cytochrome P450 4A12A OS=Mus musculus GN=Cyp4a12a PE=1 SV=2	11.063	11	4	4	4	1	508	58.3	9.13	11.31	4	metabolic process	endoplasmic reticulum;membrane	catalytic activity;metal ion binding	Pf00067	277753	ENSMUSG00000066071.6	4	Cyp4a12a	PPAR signaling pathway; Retinol metabolism; Metabolic pathways; Fatty acid degradation; Vascular smooth muscle contraction; Arachidonic acid metabolism; Inflammatory mediator regulation of TRP channels	PPAR signaling pathway	0.907	0.0959348	1.002	0.950958	1.104	0.175539	103.1	93.5	103.3	104.8	101.3	96.2	90.9	107.3	99.4
High	Q91WU0	Carboxylesterase 1F OS=Mus musculus GN=Ces1f PE=1 SV=1	11.938	8	4	4	4	1	561	61.6	6.48	9.75	4	metabolic process	cytoplasm;cytosol;endoplasmic reticulum	catalytic activity	Pf00135, Pf00326, Pf00756, Pf07859, Pf12695	234564	ENSMUSG00000031725.8	8	Ces1f			1.101	0.443132	1.04	0.39614	0.945	0.612218	95.5	105.1	99.4	92.7	98.1	95.2	115.7	96.9	101.5
High	Q91X77	Cytochrome P450 2C50 OS=Mus musculus GN=Cyp2c50 PE=1 SV=2	18.768	12	5	6	2	1	490	55.7	7.88	17.1	5	metabolic process	endoplasmic reticulum;membrane	catalytic activity;metal ion binding	Pf00067	107141	ENSMUSG00000054827.12	19	Cyp2c50	Steroid hormone biosynthesis; Retinol metabolism; Metabolic pathways; Linoleic acid metabolism; Arachidonic acid metabolism; Chemical carcinogenesis; Serotonergic synapse; Inflammatory mediator regulation of TRP channels		1.024	0.744411	1.027	0.700378	1.003	0.929718	98.4	100.7	101	93.1	103.8	103.1	98.2	102.7	99.2
High	Q91YT2	E3 ubiquitin-protein ligase RNF185 OS=Mus musculus GN=Rnf185 PE=2 SV=1	3.566	9	2	2	2	1	192	20.5	6.52	3.11	2	metabolic process;response to stimulus	endoplasmic reticulum;membrane;mitochondrion	catalytic activity;metal ion binding;protein binding	Pf00097, Pf12678, Pf12861, Pf13445, Pf13639, Pf13920, Pf13923, Pf14634, Pf15227	193670	ENSMUSG00000020448.16	11	Rnf185	Protein processing in endoplasmic reticulum		1.252	0.588287	1.366	0.439109	1.091	0.740036	82.9	103.8	113.3	61.1	108.1	86.1	120.2	95.5	129
High	Q921H8	3-ketoacyl-CoA thiolase A, peroxisomal OS=Mus musculus GN=Acaa1a PE=1 SV=1	51.041	41	9	12	3	1	424	43.9	8.44	41.68	9	metabolic process	membrane;mitochondrion	catalytic activity	Pf00108, Pf02803, Pf08541	113868	ENSMUSG00000036138.16	9	Acaa1a	PPAR signaling pathway; Fatty acid metabolism; Valine, leucine and isoleucine degradation; Metabolic pathways; Fatty acid degradation; alpha-Linolenic acid metabolism; Biosynthesis of unsaturated fatty acids; Peroxisome	PPAR signaling pathway	1.217	0.254472	1.321	0.0354738	1.086	0.59315	84.8	103.2	112	85.1	84.1	91.6	115.6	117.1	106.6
High	Q99JI6	Ras-related protein Rap-1b OS=Mus musculus GN=Rap1b PE=1 SV=2	38.029	42	6	10	1	1	184	20.8	5.78	33.1	6	cell proliferation;regulation of biological process;response to stimulus	cytoplasm;cytosol;membrane	catalytic activity;nucleotide binding;protein binding	Pf00009, Pf00071, Pf08477	215449	ENSMUSG00000052681.8	10	Rap1b	Leukocyte transendothelial migration; MAPK signaling pathway; Pancreatic secretion; Ras signaling pathway; Focal adhesion; Long-term potentiation; Chemokine signaling pathway; Platelet activation; Neurotrophin signaling pathway; Rap1 signaling pathway; cAMP signaling pathway; Renal cell carcinoma	Chemokine signaling pathway; Signaling of Hepatocyte Growth Factor Receptor; Integrin-mediated Cell Adhesion; MAPK signaling pathway; Focal Adhesion	0.905	0.145855	0.803	0.0294141	0.887	0.0435723	110.8	100.3	88.9	107	114.7	102.7	97.8	88.9	88.9
High	Q99KU1	Dehydrodolichyl diphosphate synthase complex subunit Dhdds OS=Mus musculus GN=Dhdds PE=2 SV=1	3.799	6	2	2	2	1	333	38.5	8.31	5.27	2	metabolic process	endoplasmic reticulum;membrane	catalytic activity	Pf01255	67422	ENSMUSG00000012117.13	4	Dhdds	Terpenoid backbone biosynthesis		0.865	0.358977	0.862	0.365266	0.996	0.941176	110	95.2	94.8	97.3	123.8	94.9	94.9	98.2	91
High	Q99L04	Dehydrogenase/reductase SDR family member 1 OS=Mus musculus GN=Dhrs1 PE=1 SV=1	228.714	79	33	96	33	1	313	34	8.35	254.87	33	metabolic process	endoplasmic reticulum;membrane;mitochondrion	catalytic activity	Pf00106, Pf08659, Pf13460, Pf13561	52585	ENSMUSG00000002332.15	14	Dhrs1			1.062	0.744461	0.934	0.632576	0.879	0.198812	100.1	106.4	93.5	113.9	87.4	112.9	99.5	91.7	94.7
High	Q99LB2	Dehydrogenase/reductase SDR family member 4 OS=Mus musculus GN=Dhrs4 PE=1 SV=3	5.671	11	3	3	3	1	279	29.9	9.38	2.89	3	cell organization and biogenesis;metabolic process	membrane;mitochondrion;nucleus	catalytic activity;protein binding	Pf00106, Pf08659, Pf13561	28200	ENSMUSG00000022210.6	14	Dhrs4	Retinol metabolism; Metabolic pathways; Peroxisome		0.968	0.785211	1.338	0.127887	1.383	0.0559563	90.8	87.8	121.4	81.3	100.7	83.4	92	128.4	114.2
High	Q99MZ7	Peroxisomal trans-2-enoyl-CoA reductase OS=Mus musculus GN=Pecr PE=1 SV=1	6.304	6	2	2	2	1	303	32.4	8.29	2.61	2	metabolic process	membrane;mitochondrion	catalytic activity;protein binding	Pf00106, Pf13561	111175	ENSMUSG00000026189.13	1	Pecr	Fatty acid metabolism; Biosynthesis of unsaturated fatty acids; Peroxisome	Mitochondrial LC-Fatty Acid Beta-Oxidation; Fatty Acid Biosynthesis	1.25	0.201248	1.556	0.0192654	1.245	0.133396	78.8	98.5	122.6	73.5	84.2	89.6	107.9	119.4	125.4
High	Q99P30	Peroxisomal coenzyme A diphosphatase NUDT7 OS=Mus musculus GN=Nudt7 PE=1 SV=2	5.152	10	2	2	2	1	236	26.8	6.34	3.52	2	cell differentiation;metabolic process		catalytic activity;metal ion binding;protein binding;RNA binding	Pf00293	67528	ENSMUSG00000031767.13	8	Nudt7	Peroxisome		0.893	0.314974	1.232	0.169295	1.379	0.0684528	96	85.8	118.3	89.3	102.8	81.7	89.6	126.4	110.2
High	Q99PG0	Arylacetamide deacetylase OS=Mus musculus GN=Aadac PE=1 SV=3	5.57	4	2	2	2	1	398	45.2	7.49	6.06	2	metabolic process;regulation of biological process	endoplasmic reticulum;membrane	catalytic activity	Pf00326, Pf05448, Pf07859	67758	ENSMUSG00000027761.4	3	Aadac			1.025	0.863265	0.915	0.467672	0.893	0.216005	102	104.6	93.4	92.2	112.3	98.4	110.7	94.8	91.6
High	Q9CQD1	Ras-related protein Rab-5A OS=Mus musculus GN=Rab5a PE=1 SV=1	39.077	53	7	9	5	1	215	23.6	8.15	32.14	7	cell organization and biogenesis;metabolic process;regulation of biological process;response to stimulus;transport	cytoplasm;cytoskeleton;cytosol;endosome;membrane	catalytic activity;nucleotide binding;protein binding	Pf00009, Pf00025, Pf00071, Pf04670, Pf08477	271457	ENSMUSG00000017831.7	17	Rab5a	Endocytosis; Ras signaling pathway; Amyotrophic lateral sclerosis (ALS); Tuberculosis; Phagosome; Vasopressin-regulated water reabsorption; Amoebiasis	EGFR1 Signaling Pathway	1.056	0.281068	0.898	0.0905908	0.851	0.0198233	101.5	107.2	91.2	98.3	104.8	109.4	105.1	92	90.4
High	Q9CZE3	Ras-related protein Rab-32 OS=Mus musculus GN=Rab32 PE=1 SV=3	17.293	22	5	5	5	1	223	25.1	6.68	13.03	5	cell organization and biogenesis;regulation of biological process;response to stimulus;transport	endoplasmic reticulum;endosome;Golgi;membrane;mitochondrion	catalytic activity;nucleotide binding;protein binding	Pf00025, Pf00071, Pf04670, Pf08477, Pf13401	67844	ENSMUSG00000019832.4	10	Rab32			0.891	0.367351	0.908	0.410237	1.019	0.752984	107.2	95.5	97.4	116.9	97.9	99.6	91.2	99.9	94.5
High	Q9CZW4	Long-chain-fatty-acid--CoA ligase 3 OS=Mus musculus GN=Acsl3 PE=1 SV=2	85.542	25	14	21	13	1	720	80.4	8.54	67.2	14	cell organization and biogenesis;metabolic process;regulation of biological process;response to stimulus;transport	endoplasmic reticulum;Golgi;membrane;mitochondrion	catalytic activity;nucleotide binding;protein binding	Pf00501	74205	ENSMUSG00000032883.15	1	Acsl3	PPAR signaling pathway; Fatty acid metabolism; Metabolic pathways; Fatty acid degradation; Adipocytokine signaling pathway; Fatty acid biosynthesis; Peroxisome	Fatty Acid Beta Oxidation; Fatty Acid Biosynthesis; PPAR signaling pathway; Mitochondrial LC-Fatty Acid Beta-Oxidation	0.913	0.0947864	0.84	0.0341229	0.921	0.198259	109	99.5	91.6	110.3	107.6	102.3	96.6	94.6	88.6
High	Q9D0F3	Protein ERGIC-53 OS=Mus musculus GN=Lman1 PE=1 SV=1	4.959	3	2	2	2	1	517	57.8	6.34	4.48	2	cell organization and biogenesis;regulation of biological process;transport	endoplasmic reticulum;Golgi;membrane	metal ion binding;protein binding	Pf03388	70361	ENSMUSG00000041891.15	18	Lman1	Protein processing in endoplasmic reticulum		0.89	0.458375	1.042	0.822909	1.17	0.0495447	102.3	91.1	106.6	89.7	116	89.4	92.2	103	109.6
High	Q9D0Z3	Transmembrane protein 53 OS=Mus musculus GN=Tmem53 PE=2 SV=1	3.774	7	2	2	2	1	276	31.6	8	0	2		membrane;nucleus		Pf05705	68777	ENSMUSG00000048772.15	4	Tmem53				#DIV/0!		#DIV/0!		#DIV/0!
High	Q9D1D4	Transmembrane emp24 domain-containing protein 10 OS=Mus musculus GN=Tmed10 PE=1 SV=1	1.904	11	2	2	2	1	219	24.9	6.7	2.41	2	cell organization and biogenesis;regulation of biological process;response to stimulus;transport	endoplasmic reticulum;Golgi;membrane	protein binding	Pf01105	68581	ENSMUSG00000021248.8	12	Tmed10		mRNA processing	0.935	0.598081	0.977	0.804318	1.045	0.658369	103	96.3	100.7	94.8	111.4	103.3	89.5	96.5	104.5
High	Q9D1G1	Ras-related protein Rab-1B OS=Mus musculus GN=Rab1b PE=1 SV=1	87.784	78	18	28	8	1	201	22.2	5.73	86.66	18	cell organization and biogenesis;metabolic process;regulation of biological process;response to stimulus;transport	cytoplasm;Golgi;membrane;mitochondrion	catalytic activity;nucleotide binding	Pf00025, Pf00071, Pf01926, Pf04670, Pf08477, Pf09439	76308	ENSMUSG00000024870.5	19	Rab1b	Legionellosis		0.876	0.0780741	0.821	0.046591	0.938	0.197443	111.2	97.4	91.4	107.6	114.9	99.3	95.5	93.9	88.8
High	Q9D379	Epoxide hydrolase 1 OS=Mus musculus GN=Ephx1 PE=1 SV=2	23.073	18	9	11	9	1	455	52.5	8.35	21.39	9	metabolic process;response to stimulus	endoplasmic reticulum;membrane	catalytic activity;protein binding	Pf00561, Pf06441, Pf12697	13849	ENSMUSG00000038776.13	1	Ephx1	Bile secretion; Chemical carcinogenesis; Metabolism of xenobiotics by cytochrome P450	Aflatoxin B1 metabolism; Metapathway biotransformation	1.05	0.195659	1.268	0.0193101	1.208	0.0198156	90.4	94.9	114.6	88.3	92.6	94	95.9	112	117.3
High	Q9DBL9	1-acylglycerol-3-phosphate O-acyltransferase ABHD5 OS=Mus musculus GN=Abhd5 PE=1 SV=1	23.679	30	6	8	6	1	351	39.1	6.79	23.91	6	cell differentiation;metabolic process;regulation of biological process	cytoplasm;cytosol	catalytic activity;protein binding	Pf00561, Pf12695, Pf12697	67469	ENSMUSG00000032540.16	9	Abhd5	Regulation of lipolysis in adipocytes		0.887	0.468441	1.156	0.301149	1.303	0.224035	98.6	87.5	113.9	102.9	93.7	98.7	76.9	124.3	103.6
High	Q9DBM2	Peroxisomal bifunctional enzyme OS=Mus musculus GN=Ehhadh PE=1 SV=4	16.384	10	6	7	6	1	718	78.3	9.13	15.95	6	metabolic process;transport	cytosol;mitochondrion	catalytic activity;protein binding	Pf00378, Pf00725, Pf02254, Pf02737	74147	ENSMUSG00000022853.6	16	Ehhadh	PPAR signaling pathway; Fatty acid metabolism; Tryptophan metabolism; Valine, leucine and isoleucine degradation; Metabolic pathways; Lysine degradation; Fatty acid degradation; Butanoate metabolism; beta-Alanine metabolism; Propanoate metabolism; Carbon metabolism; Peroxisome	Mitochondrial LC-Fatty Acid Beta-Oxidation; PPAR signaling pathway	1.025	0.817044	1.245	0.0805571	1.215	0.271405	91.7	94	114.2	91	91.9	83.2	105.6	121	107.3
High	Q9DBS2	Tumor protein p63-regulated gene 1-like protein OS=Mus musculus GN=Tprg1l PE=1 SV=1	66.62	53	10	18	10	1	266	29.8	7.37	57.69	10		membrane	protein binding	Pf12456	67808	ENSMUSG00000029030.14	4	Tprgl			1.068	0.606874	1.061	0.314221	0.994	0.92648	95.9	102.4	101.8	100.1	91.4	113.2	92.1	101.7	101.4
High	Q9DBW0	Cytochrome P450 4V2 OS=Mus musculus GN=Cyp4v2 PE=1 SV=1	5.43	4	2	2	2	1	525	60.9	8.47	4.7	2	metabolic process	endoplasmic reticulum;membrane	catalytic activity;metal ion binding	Pf00067	102294	ENSMUSG00000079057.4	8	Cyp4v3		Metapathway biotransformation; Oxidation by Cytochrome P450	1.053	0.608343	1.086	0.473057	1.031	0.562118	95.6	100.7	103.8	87.9	103.6	99.7	101.3	99.1	108.4
High	Q9DCE9	Interferon gamma-induced GTPase OS=Mus musculus GN=Igtp PE=1 SV=1	171.04	58	27	47	27	1	423	48.5	7.77	154.63	27	defense response;response to stimulus	cytosol;membrane	catalytic activity;nucleotide binding	Pf01926, Pf05049	16145	ENSMUSG00000078853.8	11	Igtp	Toxoplasmosis		0.957	0.753811	0.892	0.517669	0.933	0.0940005	105.3	100.7	94	90.2	121.9	101.1	99.6	95.7	91.5
High	Q9DCM2	Glutathione S-transferase kappa 1 OS=Mus musculus GN=Gstk1 PE=1 SV=3	3.688	8	2	2	2	1	226	25.7	8.88	4.29	2	cell differentiation;metabolic process	membrane;mitochondrion;organelle lumen	antioxidant activity;catalytic activity;protein binding	Pf01323	76263	ENSMUSG00000029864.7	6	Gstk1	Glutathione metabolism; Drug metabolism - cytochrome P450; Chemical carcinogenesis; Metabolism of xenobiotics by cytochrome P450; Peroxisome	Metapathway biotransformation	1.1	0.431171	1.572	0.03246	1.428	0.00744609	81.7	89.9	128.4	74	89.9	90.9	88.7	131.4	125.1
High	Q9DCN2	NADH-cytochrome b5 reductase 3 OS=Mus musculus GN=Cyb5r3 PE=1 SV=3	199.147	68	31	73	31	1	301	34.1	8.38	191.69	31	metabolic process	cytoplasm;endoplasmic reticulum;membrane;mitochondrion	catalytic activity;nucleotide binding;protein binding	Pf00175, Pf00970	109754	ENSMUSG00000018042.17	15	Cyb5r3	Amino sugar and nucleotide sugar metabolism	Oxidation by Cytochrome P450	0.93	0.0451862	0.859	0.00818729	0.923	0.0449989	107.5	100.1	92.4	108.5	106.6	101.4	98.7	93.4	91.4
High	Q9DD20	Methyltransferase-like protein 7B OS=Mus musculus GN=Mettl7b PE=1 SV=2	165.712	80	20	80	20	1	244	28	8.59	212.86	20	metabolic process		catalytic activity	Pf01209, Pf01739, Pf03848, Pf05148, Pf08241, Pf08242, Pf12847, Pf13489, Pf13578, Pf13649, Pf13659, Pf13847	71664	ENSMUSG00000025347.4	10	Mettl7b			0.95	0.603314	0.951	0.55022	1.001	1	103.4	98.3	98.3	97.6	109.2	104.3	92.3	102.5	94.1
High	Q9EQ06	Estradiol 17-beta-dehydrogenase 11 OS=Mus musculus GN=Hsd17b11 PE=1 SV=1	191.203	82	30	68	27	1	298	32.9	8.66	183.47	30	metabolic process	cytoplasm;extracellular	catalytic activity	Pf00106, Pf08659, Pf13561	114664	ENSMUSG00000029311.16	5	Hsd17b11			1.015	0.881643	0.893	0.284239	0.88	0.117362	103.1	104.7	92.1	95.8	110.7	100.4	109	90	94.1
High	Q9EQC1	3 beta-hydroxysteroid dehydrogenase type 7 OS=Mus musculus GN=Hsd3b7 PE=1 SV=1	75.881	34	10	24	10	1	369	41.1	8.05	72.7	10	cellular component movement;metabolic process;regulation of biological process;response to stimulus	endoplasmic reticulum;membrane	catalytic activity	Pf00106, Pf01073, Pf01370, Pf02719, Pf04321, Pf07993, Pf08659, Pf13460	101502	ENSMUSG00000042289.11	7	Hsd3b7	Metabolic pathways; Primary bile acid biosynthesis		1.059	0.701478	0.9	0.469445	0.85	0.0717733	101.4	107.4	91.3	113.4	90.2	110.1	104.1	94.5	87.7
High	Q9JIW9	Ras-related protein Ral-B OS=Mus musculus GN=Ralb PE=1 SV=1	17.026	23	4	5	4	1	206	23.3	6.62	12.18	4	cell communication;cell death;cell division;regulation of biological process;response to stimulus	membrane;vacuole	catalytic activity;nucleotide binding;protein binding	Pf00025, Pf00071, Pf08477	64143	ENSMUSG00000004451.14	1	Ralb	Phospholipase D signaling pathway; Ras signaling pathway; Rap1 signaling pathway; Pathways in cancer; Pancreatic cancer	EGFR1 Signaling Pathway	0.831	0.327676	0.867	0.417065	1.043	0.505229	111.2	92.4	96.4	96.8	126.8	88.9	95.3	99.9	92.3
High	Q9JKR6	Hypoxia up-regulated protein 1 OS=Mus musculus GN=Hyou1 PE=1 SV=1	6.36	4	4	4	4	1	999	111.1	5.19	2.08	4	regulation of biological process;response to stimulus;transport	endoplasmic reticulum;extracellular;membrane;organelle lumen	nucleotide binding	Pf00012	12282	ENSMUSG00000032115.14	9	Hyou1	Protein processing in endoplasmic reticulum		1.235	0.161478	1.455	0.0396684	1.178	0.110281	81.3	100.4	118.3	88.2	74.7	94.9	105.9	114.8	121.5
High	Q9JKY7	Cytochrome P450 CYP2D22 OS=Mus musculus GN=Cyp2d22 PE=1 SV=1	8.236	6	3	3	3	1	500	56.4	6.98	4.39	3	metabolic process;response to stimulus	cytoplasm;membrane	catalytic activity;metal ion binding	Pf00067	56448	ENSMUSG00000061740.7	15	Cyp2d22	Steroid hormone biosynthesis; Serotonergic synapse		0.983	0.705757	1.145	0.0841411	1.164	0.0162709	95.9	94.3	109.8	92.1	99.8	94.9	93.6	111.7	107.9
High	Q9QUI0	Transforming protein RhoA OS=Mus musculus GN=Rhoa PE=1 SV=1	37.612	46	8	14	8	1	193	21.8	6.1	34.82	8	cell differentiation;cell division;cell organization and biogenesis;cellular component movement;metabolic process;regulation of biological process;response to stimulus	cytoplasm;cytoskeleton;cytosol;endosome;membrane;mitochondrion;nucleus	catalytic activity;nucleotide binding;protein binding	Pf00025, Pf00071, Pf08477	11848	ENSMUSG00000007815.13	9	Rhoa	Oxytocin signaling pathway; Leukocyte transendothelial migration; Endocytosis; mTOR signaling pathway; Wnt signaling pathway; T cell receptor signaling pathway; Phospholipase D signaling pathway; Regulation of actin cytoskeleton; Pancreatic secretion; MicroRNAs in cancer; Ras signaling pathway; Focal adhesion; NOD-like receptor signaling pathway; Chemokine signaling pathway; Platelet activation; …	Wnt Signaling Pathway and Pluripotency; Regulation of Actin Cytoskeleton; Wnt Signaling Pathway; G Protein Signaling Pathways; Spinal Cord Injury; MicroRNAs in Cardiomyocyte Hypertrophy; Wnt Signaling Pathway NetPath; Alpha6-Beta4 Integrin Signaling Pathway; G13 Signaling Pathway; Focal Adhesion; Wnt Signaling in Kidney Disease; Chemokine signaling pathway	1.058	0.0542375	1.034	0.402312	0.978	0.589341	97	102.6	100.4	97.4	96.6	101.3	103.9	103.6	97.2
High	Q9QUJ7	Long-chain-fatty-acid--CoA ligase 4 OS=Mus musculus GN=Acsl4 PE=1 SV=2	45.416	17	11	15	10	1	711	79	8.28	39.38	11	cell differentiation;metabolic process;regulation of biological process;response to stimulus;transport	cytoplasm;endoplasmic reticulum;membrane;mitochondrion	catalytic activity;nucleotide binding	Pf00501	50790	ENSMUSG00000031278.12	X	Acsl4	PPAR signaling pathway; Fatty acid metabolism; Metabolic pathways; Fatty acid degradation; Adipocytokine signaling pathway; Fatty acid biosynthesis; Peroxisome	PPAR signaling pathway; Mitochondrial LC-Fatty Acid Beta-Oxidation; Fatty Acid Beta Oxidation; Fatty Acid Biosynthesis	0.919	0.54592	0.965	0.76053	1.05	0.103734	104	95.6	100.4	91.9	117.1	93.8	96.9	100.7	99.5
High	Q9QXD1	Peroxisomal acyl-coenzyme A oxidase 2 OS=Mus musculus GN=Acox2 PE=1 SV=2	6.475	5	3	3	3	1	681	76.8	7.46	7.89	3	metabolic process;regulation of biological process	mitochondrion	catalytic activity;nucleotide binding;protein binding	Pf01756, Pf14749	93732	ENSMUSG00000021751.13	14	Acox2	PPAR signaling pathway; Metabolic pathways; Primary bile acid biosynthesis; Peroxisome	PPAR signaling pathway	1.073	0.693079	1.167	0.304174	1.088	0.466401	92.6	99.3	108.1	82.1	103.7	90.1	108.7	107.9	107.5
High	Q9QXE0	2-hydroxyacyl-CoA lyase 1 OS=Mus musculus GN=Hacl1 PE=1 SV=2	9.929	6	3	3	3	1	581	63.6	6.27	7.99	3	cell organization and biogenesis;metabolic process		catalytic activity;metal ion binding;protein binding	Pf00205, Pf02775, Pf02776	56794	ENSMUSG00000021884.17	14	Hacl1	Peroxisome		1.17	0.425656	1.519	0.157201	1.298	0.331807	81.3	95.2	123.5	74.5	87.2	82.2	108.3	142.2	105.5
High	Q9QZ85	Interferon-inducible GTPase 1 OS=Mus musculus GN=Iigp1 PE=1 SV=2	62.064	32	12	16	11	1	413	47.5	6.33	45.09	12	defense response;regulation of biological process;response to stimulus	cytoplasm;endoplasmic reticulum;Golgi;membrane;nucleus	catalytic activity;nucleotide binding;protein binding	Pf01926, Pf05049	60440; 435565	ENSMUSG00000054072.11	18	Iigp1; Iigp1b			0.953	0.173187	0.839	0.0152015	0.879	0.0313874	107.4	102.5	90.1	109.1	105.8	104.2	100.7	91.5	88.7
High	Q9R0H0	Peroxisomal acyl-coenzyme A oxidase 1 OS=Mus musculus GN=Acox1 PE=1 SV=5	70.365	28	18	21	18	1	661	74.6	8.48	51.62	18	cell organization and biogenesis;metabolic process;regulation of biological process	cytoplasm;membrane;mitochondrion;nucleus	catalytic activity;nucleotide binding;protein binding	Pf01756, Pf02770, Pf14749	11430	ENSMUSG00000020777.16	11	Acox1	PPAR signaling pathway; Fatty acid metabolism; Metabolic pathways; Fatty acid degradation; alpha-Linolenic acid metabolism; cAMP signaling pathway; Biosynthesis of unsaturated fatty acids; Peroxisome	PPAR signaling pathway	1.166	0.337967	1.317	0.00582366	1.13	0.403714	86.1	100.4	113.5	83.9	88	89.1	112.6	113.6	112.8
High	Q9R1J0	Sterol-4-alpha-carboxylate 3-dehydrogenase, decarboxylating OS=Mus musculus GN=Nsdhl PE=1 SV=1	85.207	50	21	34	21	1	362	40.7	7.85	81.96	21	metabolic process;regulation of biological process;response to stimulus	endoplasmic reticulum;membrane	catalytic activity	Pf01073, Pf01370, Pf02719, Pf03435, Pf04321, Pf05368, Pf07993, Pf13460	18194	ENSMUSG00000031349.4	X	Nsdhl	Steroid biosynthesis; Metabolic pathways	Cholesterol Biosynthesis	1.04	0.612113	1.025	0.748013	0.986	0.365808	97.9	101.8	100.4	104.1	91.9	100.5	102.9	99.9	100.6
High	Q9WU19	Hydroxyacid oxidase 1 OS=Mus musculus GN=Hao1 PE=1 SV=1	6.175	7	2	2	2	1	370	41	7.72	5.51	2	metabolic process;response to stimulus		catalytic activity;nucleotide binding;protein binding	Pf01070, Pf02581	15112	ENSMUSG00000027261.2	2	Hao1	Metabolic pathways; Carbon metabolism; Glyoxylate and dicarboxylate metabolism; Peroxisome		1.15	0.361785	1.529	0.0365374	1.33	0.155445	81.6	93.8	124.7	79.7	82.9	83.3	104.9	132.9	116.2

## Sheet: Categorization of the proteins
Group No.	Sub-cellular location/Function	Accession	Description	References
1	Perilipin family	P43883	Perilipin-2 OS=Mus musculus GN=Plin2 PE=1 SV=2	[1-12]
1	Perilipin family	Q8CGN5	Perilipin-1 OS=Mus musculus GN=Plin1 PE=1 SV=2	[5, 9-11]
1	Perilipin family	Q8BVZ1	Perilipin-5 OS=Mus musculus GN=Plin5 PE=1 SV=1	[13]
2	Lipid metabolism	Q99L04	Dehydrogenase/reductase SDR family member 1 OS=Mus musculus GN=Dhrs1 PE=1 SV=1	[4-6, 9-12, 14]
2	Lipid metabolism	Q9DCN2	NADH-cytochrome b5 reductase 3 OS=Mus musculus GN=Cyb5r3 PE=1 SV=3	[1, 4, 5, 7, 9-12, 15]
2	Lipid metabolism	Q9EQ06	Estradiol 17-beta-dehydrogenase 11 OS=Mus musculus GN=Hsd17b11 PE=1 SV=1	[2, 5-7, 10-12, 16, 17]
2	Lipid metabolism	P26150	3 beta-hydroxysteroid dehydrogenase/Delta 5-->4-isomerase type 3 OS=Mus musculus GN=Hsd3b3 PE=1 SV=3	[6-8, 10-12, 18]
2	Lipid metabolism	Q8VCR2	17-beta-hydroxysteroid dehydrogenase 13 OS=Mus musculus GN=Hsd17b13 PE=1 SV=2	[6, 7, 11, 12, 19, 20]
2	Lipid metabolism	D3Z041	Long-chain-fatty-acid--CoA ligase 1 OS=Mus musculus GN=Acsl1 PE=1 SV=1	[6, 7, 10-12, 21]
2	Lipid metabolism	A8Y5N4	17-beta-hydroxysteroid dehydrogenase 13 OS=Mus musculus GN=Hsd17b13 PE=1 SV=1	[1, 4-7, 10-12]
2	Lipid metabolism	Q9CZW4	Long-chain-fatty-acid--CoA ligase 3 OS=Mus musculus GN=Acsl3 PE=1 SV=2	[1, 4-7, 11, 12, 14]
2	Lipid metabolism	Q9R1J0	Sterol-4-alpha-carboxylate 3-dehydrogenase, decarboxylating OS=Mus musculus GN=Nsdhl PE=1 SV=1	[1, 5, 6, 10, 11, 22]
2	Lipid metabolism	Q8BLN5	Lanosterol synthase OS=Mus musculus GN=Lss PE=1 SV=2	[1, 5, 6, 10-12, 22, 23]
2	Lipid metabolism	Q8C5N9	3-keto-steroid reductase OS=Mus musculus GN=Hsd17b7 PE=1 SV=1	[1, 4, 6, 7, 11, 12, 24]
2	Lipid metabolism	O88876	Short-chain dehydrogenase/reductase 3 OS=Mus musculus GN=Dhrs3 PE=1 SV=2	[7, 11, 12, 25, 26]
2	Lipid metabolism	Q61694	3 beta-hydroxysteroid dehydrogenase type 5 OS=Mus musculus GN=Hsd3b5 PE=1 SV=4	[2, 3, 6, 10, 12, 27]
2	Lipid metabolism	Q9EQC1	3 beta-hydroxysteroid dehydrogenase type 7 OS=Mus musculus GN=Hsd3b7 PE=1 SV=1	[6, 11, 27]
2	Lipid metabolism	P51660	Peroxisomal multifunctional enzyme type 2 OS=Mus musculus GN=Hsd17b4 PE=1 SV=3	[6, 10-12]
2	Lipid metabolism	Q8VCH7	Retinol dehydrogenase 10 OS=Mus musculus GN=Rdh10 PE=1 SV=2	[1, 4, 5, 7, 9-12]
2	Lipid metabolism	A0A0F6AIX5	Lipid droplet-associated hydrolase OS=Mus musculus GN=Ldah PE=1 SV=1	[1, 4, 5, 7, 11, 12]
2	Lipid metabolism	D3YYS6	Monoglyceride lipase OS=Mus musculus GN=Mgll PE=1 SV=1
2	Lipid metabolism	Q9QUJ7	Long-chain-fatty-acid--CoA ligase 4 OS=Mus musculus GN=Acsl4 PE=1 SV=2	[10]
2	Lipid metabolism	P08226	Apolipoprotein E OS=Mus musculus GN=Apoe PE=1 SV=2	[10]
2	Lipid metabolism	P33267	Cytochrome P450 2F2 OS=Mus musculus GN=Cyp2f2 PE=1 SV=1
2	Lipid metabolism	Q05421	Cytochrome P450 2E1 OS=Mus musculus GN=Cyp2e1 PE=1 SV=1	[10]
2	Lipid metabolism	Q8BJ56	Patatin-like phospholipase domain-containing protein 2 OS=Mus musculus GN=Pnpla2 PE=1 SV=1
2	Lipid metabolism	P56395	Cytochrome b5 OS=Mus musculus GN=Cyb5a PE=1 SV=2	[10]
2	Lipid metabolism	P24456	Cytochrome P450 2D10 OS=Mus musculus GN=Cyp2d10 PE=1 SV=2	[12]
2	Lipid metabolism	Q9DBL9	1-acylglycerol-3-phosphate O-acyltransferase ABHD5 OS=Mus musculus GN=Abhd5 PE=1 SV=1
2	Lipid metabolism	E9QP56	Apolipoprotein C-III OS=Mus musculus GN=Apoc3 PE=1 SV=1
2	Lipid metabolism	A0A0R4IZY2	Cytochrome P450 2D26 OS=Mus musculus GN=Cyp2d26 PE=1 SV=1
2	Lipid metabolism	Q91W64	Cytochrome P450 2C70 OS=Mus musculus GN=Cyp2c70 PE=1 SV=2
2	Lipid metabolism	Q91X77	Cytochrome P450 2C50 OS=Mus musculus GN=Cyp2c50 PE=1 SV=2
2	Lipid metabolism	Q8K2C8	Glycerol-3-phosphate acyltransferase 4 OS=Mus musculus GN=Gpat4 PE=1 SV=1	[12]
2	Lipid metabolism	Q8JZR0	Long-chain-fatty-acid--CoA ligase 5 OS=Mus musculus GN=Acsl5 PE=1 SV=1	[10]
2	Lipid metabolism	P11714	Cytochrome P450 2D9 OS=Mus musculus GN=Cyp2d9 PE=1 SV=2
2	Lipid metabolism	P00186	Cytochrome P450 1A2 OS=Mus musculus GN=Cyp1a2 PE=1 SV=1
2	Lipid metabolism	Q6XVG2	Cytochrome P450 2C54 OS=Mus musculus GN=Cyp2c54 PE=1 SV=1
2	Lipid metabolism	Q64459	Cytochrome P450 3A11 OS=Mus musculus GN=Cyp3a11 PE=1 SV=1
2	Lipid metabolism	P12710	Fatty acid-binding protein, liver OS=Mus musculus GN=Fabp1 PE=1 SV=2
2	Lipid metabolism	Q91WL5	Cytochrome P450 4A12A OS=Mus musculus GN=Cyp4a12a PE=1 SV=2
2	Lipid metabolism	O88451	Retinol dehydrogenase 7 OS=Mus musculus GN=Rdh7 PE=1 SV=1
2	Lipid metabolism	P56593	Cytochrome P450 2A12 OS=Mus musculus GN=Cyp2a12 PE=1 SV=2
2	Lipid metabolism	P50172	Corticosteroid 11-beta-dehydrogenase isozyme 1 OS=Mus musculus GN=Hsd11b1 PE=1 SV=3	[10]
2	Lipid metabolism	Q4LDG0	Bile acyl-CoA synthetase OS=Mus musculus GN=Slc27a5 PE=1 SV=2	[10]
2	Lipid metabolism	O35488	Very long-chain acyl-CoA synthetase OS=Mus musculus GN=Slc27a2 PE=1 SV=2	[10]
2	Lipid metabolism	Q99LB2	Dehydrogenase/reductase SDR family member 4 OS=Mus musculus GN=Dhrs4 PE=1 SV=3
2	lipid metabolism	Q9DBW0	Cytochrome P450 4V2 OS=Mus musculus GN=Cyp4v2 PE=1 SV=1
2	Lipid metabolism	P20852	Cytochrome P450 2A5 OS=Mus musculus GN=Cyp2a5 PE=2 SV=1
3	Endoplasmic reticulum	P20029	78 kDa glucose-regulated protein OS=Mus musculus GN=Hspa5 PE=1 SV=3	[11]
3	Endoplasmic reticulum	P27773	Protein disulfide-isomerase A3 OS=Mus musculus GN=Pdia3 PE=1 SV=2	[6, 11, 12]
3	Endoplasmic reticulum	Q3U3K9	Ancient ubiquitous protein 1 OS=Mus musculus GN=Aup1 PE=1 SV=1	[1, 3-5, 7, 11, 12]
3	Endoplasmic reticulum	P09103	Protein disulfide-isomerase OS=Mus musculus GN=P4hb PE=1 SV=2	[1-3, 5-7, 9-12]
3	Endoplasmic reticulum	P08113	Endoplasmin OS=Mus musculus GN=Hsp90b1 PE=1 SV=2	[1, 3-7, 9-12]
3	Endoplasmic reticulum	P97872	Dimethylaniline monooxygenase [N-oxide-forming] 5 OS=Mus musculus GN=Fmo5 PE=1 SV=4	[6, 7, 10-12]
3	Endoplasmic reticulum	Q63880	Carboxylesterase 3A OS=Mus musculus GN=Ces3a PE=1 SV=2	[2, 7, 10-12]
3	Endoplasmic reticulum	O55022	Membrane-associated progesterone receptor component 1 OS=Mus musculus GN=Pgrmc1 PE=1 SV=4	[2, 11, 12]
3	Endoplasmic reticulum	P24369	Peptidyl-prolyl cis-trans isomerase B OS=Mus musculus GN=Ppib PE=1 SV=2	[1, 6, 11, 12]2,6,11,12
3	Endoplasmic reticulum	Q9D379	Epoxide hydrolase 1 OS=Mus musculus GN=Ephx1 PE=1 SV=2	[1, 2, 7, 10-12]
3	Endoplasmic reticulum	P17717	UDP-glucuronosyltransferase 2B17 OS=Mus musculus GN=Ugt2b17 PE=1 SV=1	[7, 10-12]
3	Endoplasmic reticulum	Q63886	UDP-glucuronosyltransferase 1-1 OS=Mus musculus GN=Ugt1a1 PE=1 SV=2	[7, 11, 12]
3	Endoplasmic reticulum	P14211	Calreticulin OS=Mus musculus GN=Calr PE=1 SV=1	[7, 10, 12]
3	Endoplasmic reticulum	P35564	Calnexin OS=Mus musculus GN=Canx PE=1 SV=1	[7, 9, 11, 12]
3	Endoplasmic reticulum	Q8VCT4	Carboxylesterase 1D OS=Mus musculus GN=Ces1d PE=1 SV=1	[10]
3	Endoplasmic reticulum	A0A0R4J110	Iodothyronine deiodinase OS=Mus musculus GN=Dio1 PE=1 SV=1
3	Endoplasmic reticulum	Q91WU0	Carboxylesterase 1F OS=Mus musculus GN=Ces1f PE=1 SV=1	[12]
3	Endoplasmic reticulum	Q3TML0	Protein disulfide-isomerase A6 OS=Mus musculus GN=Pdia6 PE=1 SV=1	[12]
3	Endoplasmic reticulum	Q8BRF7	Sec1 family domain-containing protein 1 OS=Mus musculus GN=Scfd1 PE=1 SV=1
3	Endoplasmic reticulum	Q01853	Transitional endoplasmic reticulum ATPase OS=Mus musculus GN=Vcp PE=1 SV=4
3	Endoplasmic reticulum	O08795	Glucosidase 2 subunit beta OS=Mus musculus GN=Prkcsh PE=1 SV=1	[10]
3	Endoplasmic reticulum	Q9JKR6	Hypoxia up-regulated protein 1 OS=Mus musculus GN=Hyou1 PE=1 SV=1
3	Endoplasmic reticulum	Q99PG0	Arylacetamide deacetylase OS=Mus musculus GN=Aadac PE=1 SV=3	[10]
3	Endoplasmic reticulum	O08914	Fatty-acid amide hydrolase 1 OS=Mus musculus GN=Faah PE=1 SV=1	[12]
3	Endoplasmic reticulum	A0A0R4J0Z1	Protein disulfide-isomerase A4 OS=Mus musculus GN=Pdia4 PE=1 SV=1	[12]
3	Endoplasmic reticulum	O08601	Microsomal triglyceride transfer protein large subunit OS=Mus musculus GN=Mttp PE=1 SV=2
3	Endoplasmic reticulum	Q99KU1	Dehydrodolichyl diphosphate synthase complex subunit Dhdds OS=Mus musculus GN=Dhdds PE=2 SV=1
3	Endoplasmic reticulum	P37040	NADPH--cytochrome P450 reductase OS=Mus musculus GN=Por PE=1 SV=2
3	Endoplasmic reticulum	O55143	Sarcoplasmic/endoplasmic reticulum calcium ATPase 2 OS=Mus musculus GN=Atp2a2 PE=1 SV=2	[12]
4	Mitochondrion	P32020	Non-specific lipid-transfer protein OS=Mus musculus GN=Scp2 PE=1 SV=3	[1, 3, 6, 7, 11, 12]
4	Mitochondrion	Q8C196	Carbamoyl-phosphate synthase [ammonia], mitochondrial OS=Mus musculus GN=Cps1 PE=1 SV=2	[3, 11, 12]
4	Mitochondrion	P25688	Uricase OS=Mus musculus GN=Uox PE=1 SV=2	[1, 3, 10-12]
4	Mitochondrion	P56480	ATP synthase subunit beta, mitochondrial OS=Mus musculus GN=Atp5b PE=1 SV=2	[3, 5, 7, 11, 12]
4	Mitochondrion	F7A8H6	Glutathione peroxidase OS=Mus musculus GN=Gpx4 PE=1 SV=1	[3, 10-12]
4	Mitochondrion	Q03265	ATP synthase subunit alpha, mitochondrial OS=Mus musculus GN=Atp5a1 PE=1 SV=1	[9, 11]
4	Mitochondrion	Q61585	G0/G1 switch protein 2 OS=Mus musculus GN=G0s2 PE=1 SV=1	[10, 12]
4	Mitochondrion	P63038	60 kDa heat shock protein, mitochondrial OS=Mus musculus GN=Hspd1 PE=1 SV=1	[10]
4	Mitochondrion	P47738	Aldehyde dehydrogenase, mitochondrial OS=Mus musculus GN=Aldh2 PE=1 SV=1
4	Mitochondrion	A0A0R4J0I6	Acyl-CoA dehydrogenase family member 11 OS=Mus musculus GN=Acad11 PE=1 SV=1	[12]
4	Mitochondrion	Q8K2B3	Succinate dehydrogenase [ubiquinone] flavoprotein subunit, mitochondrial OS=Mus musculus GN=Sdha PE=1 SV=1	[12]
4	Mitochondrion	Q9DCM2	Glutathione S-transferase kappa 1 OS=Mus musculus GN=Gstk1 PE=1 SV=3
4	Mitochondrion	P51881	ADP/ATP translocase 2 OS=Mus musculus GN=Slc25a5 PE=1 SV=3
5	Peroxisome	P24270	Catalase OS=Mus musculus GN=Cat PE=1 SV=4
5	Peroxisome	Q9R0H0	Peroxisomal acyl-coenzyme A oxidase 1 OS=Mus musculus GN=Acox1 PE=1 SV=5	[10]
5	Peroxisome	Q921H8	3-ketoacyl-CoA thiolase A, peroxisomal OS=Mus musculus GN=Acaa1a PE=1 SV=1
5	Peroxisome	Q8VCH0	3-ketoacyl-CoA thiolase B, peroxisomal OS=Mus musculus GN=Acaa1b PE=1 SV=1
5	Peroxisome	Q9DBM2	Peroxisomal bifunctional enzyme OS=Mus musculus GN=Ehhadh PE=1 SV=4	[10]
5	Peroxisome	Q9QXE0	2-hydroxyacyl-CoA lyase 1 OS=Mus musculus GN=Hacl1 PE=1 SV=2
5	Peroxisome	E9QNH7	Acyl-CoA-binding domain-containing protein 5 OS=Mus musculus GN=Acbd5 PE=1 SV=1
5	Peroxisome	P35700	Peroxiredoxin-1 OS=Mus musculus GN=Prdx1 PE=1 SV=1	[12]
5	Peroxisome	Q9QXD1	Peroxisomal acyl-coenzyme A oxidase 2 OS=Mus musculus GN=Acox2 PE=1 SV=2
5	Peroxisome	Q99MZ7	Peroxisomal trans-2-enoyl-CoA reductase OS=Mus musculus GN=Pecr PE=1 SV=1
5	Peroxisome	Q9WU19	Hydroxyacid oxidase 1 OS=Mus musculus GN=Hao1 PE=1 SV=1
5	Peroxisome	O08807	Peroxiredoxin-4 OS=Mus musculus GN=Prdx4 PE=1 SV=1	[12]
5	Peroxisome	Q99P30	Peroxisomal coenzyme A diphosphatase NUDT7 OS=Mus musculus GN=Nudt7 PE=1 SV=2
5	Peroxisome	O88844	Isocitrate dehydrogenase [NADP] cytoplasmic OS=Mus musculus GN=Idh1 PE=1 SV=2
6	Membrane trafficking	P62821	Ras-related protein Rab-1A OS=Mus musculus GN=Rab1A PE=1 SV=3	[10, 12]
6	Membrane trafficking	Q91V41	Ras-related protein Rab-14 OS=Mus musculus GN=Rab14 PE=1 SV=3	[1, 6, 11, 12]
6	Membrane trafficking	Q9D1G1	Ras-related protein Rab-1B OS=Mus musculus GN=Rab1b PE=1 SV=1	[1, 4-6, 11, 12]
6	Membrane trafficking	P53994	Ras-related protein Rab-2A OS=Mus musculus GN=Rab2a PE=1 SV=1	[1, 3-6, 9, 11, 12]
6	Membrane trafficking	P51150	Ras-related protein Rab-7a OS=Mus musculus GN=Rab7a PE=1 SV=2	[3, 6, 11]
6	Membrane trafficking	P35278	Ras-related protein Rab-5C OS=Mus musculus GN=Rab5c PE=1 SV=2	[1, 3, 4, 6, 11, 12]
6	Membrane trafficking	P46638	Ras-related protein Rab-11B OS=Mus musculus GN=Rab11b PE=1 SV=3	[6, 10-12]
6	Membrane trafficking	P35293	Ras-related protein Rab-18 OS=Mus musculus GN=Rab18 PE=1 SV=2	[2, 6, 8, 10-12]
6	Membrane trafficking	P55258	Ras-related protein Rab-8A OS=Mus musculus GN=Rab8a PE=1 SV=2	[6, 11]
6	Membrane trafficking	P35279	Ras-related protein Rab-6A OS=Mus musculus GN=Rab6a PE=1 SV=4	[1, 4, 6, 10-12]
6	Membrane trafficking	P62835	Ras-related protein Rap-1A OS=Mus musculus GN=Rap1a PE=1 SV=1	[1, 4, 6, 10-12]
6	Membrane trafficking	Q9CQD1	Ras-related protein Rab-5A OS=Mus musculus GN=Rab5a PE=1 SV=1	[1, 4-6, 10-12]
6	Membrane trafficking	Q99JI6	Ras-related protein Rap-1b OS=Mus musculus GN=Rap1b PE=1 SV=2	[10, 12]
6	Membrane trafficking	P61027	Ras-related protein Rab-10 OS=Mus musculus GN=Rab10 PE=1 SV=1	[10, 12]
6	Membrane trafficking	P55096	ATP-binding cassette sub-family D member 3 OS=Mus musculus GN=Abcd3 PE=1 SV=2
6	Membrane trafficking	P61021	Ras-related protein Rab-5B OS=Mus musculus GN=Rab5b PE=1 SV=1	[12]
6	Membrane trafficking	P56371	Ras-related protein Rab-4A OS=Mus musculus GN=Rab4a PE=1 SV=2	[12]
6	Membrane trafficking	Q6PHN9	Ras-related protein Rab-35 OS=Mus musculus GN=Rab35 PE=1 SV=1
6	Membrane trafficking	Q9CZE3	Ras-related protein Rab-32 OS=Mus musculus GN=Rab32 PE=1 SV=3	[12]
6	Membrane trafficking	Q9JIW9	Ras-related protein Ral-B OS=Mus musculus GN=Ralb PE=1 SV=1	[12]
6	Membrane trafficking	Q3TLP8	RAS-related C3 botulinum substrate 1, isoform CRA_a OS=Mus musculus GN=Rac1 PE=1 SV=1
6	Membrane trafficking	A2AFP5	RAB9, member RAS oncogene family (Fragment) OS=Mus musculus GN=Rab9 PE=1 SV=1
6	Membrane trafficking	Q8CG50	Ras-related protein Rab-43 OS=Mus musculus GN=Rab43 PE=1 SV=1
6	Membrane trafficking	Q9D0F3	Protein ERGIC-53 OS=Mus musculus GN=Lman1 PE=1 SV=1	[10, 12]
7	Ribosome	P14148	60S ribosomal protein L7 OS=Mus musculus GN=Rpl7 PE=1 SV=2	[12]
7	Ribosome	Q6ZWN5	40S ribosomal protein S9 OS=Mus musculus GN=Rps9 PE=1 SV=3
7	Ribosome	P14206	40S ribosomal protein SA OS=Mus musculus GN=Rpsa PE=1 SV=4	[12]
7	Ribosome	P14131	40S ribosomal protein S16 OS=Mus musculus GN=Rps16 PE=1 SV=4	[12]
7	Ribosome	P35980	60S ribosomal protein L18 OS=Mus musculus GN=Rpl18 PE=1 SV=3	[12]
8	Protein degradation	Q3TDN2	FAS-associated factor 2 OS=Mus musculus GN=Faf2 PE=1 SV=2	[1, 5-7, 11, 12]
8	Protein degradation	A0A0R4J078	UBX domain containing 2, isoform CRA_a OS=Mus musculus GN=Ubxn4 PE=1 SV=1	[12]
8	Protein degradation	P62983	Ubiquitin-40S ribosomal protein S27a OS=Mus musculus GN=Rps27a PE=1 SV=2	[12]
8	Protein degradation	P60605	Ubiquitin-conjugating enzyme E2 G2 OS=Mus musculus GN=Ube2g2 PE=1 SV=1	[12]
8	Protein degradation	Q91YT2	E3 ubiquitin-protein ligase RNF185 OS=Mus musculus GN=Rnf185 PE=2 SV=1
9	Signal transduction	Q8C6B0	MCG20149, isoform CRA_a OS=Mus musculus GN=Mettl7a1 PE=1 SV=1	[2, 4, 7, 10-12, 15]
9	signal transduction	Q9DD20	Methyltransferase-like protein 7B OS=Mus musculus GN=Mettl7b PE=1 SV=2	[6, 10-12]
9	Signal transduction	Q9QUI0	Transforming protein RhoA OS=Mus musculus GN=Rhoa PE=1 SV=1	[12]
9	Signal transduction	E9QKR0	Guanine nucleotide-binding protein G(I)/G(S)/G(T) subunit beta-2 OS=Mus musculus GN=Gnb2 PE=1 SV=1	[12]
9	Signal transduction	P60766	Cell division control protein 42 homolog OS=Mus musculus GN=Cdc42 PE=1 SV=2	[12]
9	Signal transduction	P84096	Rho-related GTP-binding protein RhoG OS=Mus musculus GN=Rhog PE=1 SV=1	[12]
10	Other	P58710	L-gulonolactone oxidase OS=Mus musculus GN=Gulo PE=1 SV=3	[3, 5-7, 11, 12]
10	Other	Q9DCE9	Interferon gamma-induced GTPase OS=Mus musculus GN=Igtp PE=1 SV=1	[2, 10, 11]
10	Other	Q8BUE4	Apoptosis-inducing factor 2 OS=Mus musculus GN=Aifm2 PE=1 SV=1	[7, 8, 11, 12]
10	Other	Q9DBS2	Tumor protein p63-regulated gene 1-like protein OS=Mus musculus GN=Tprg1l PE=1 SV=1
10	Other	Q9QZ85	Interferon-inducible GTPase 1 OS=Mus musculus GN=Iigp1 PE=1 SV=2
10	Other	Q8R084	UDP-glucuronosyltransferase OS=Mus musculus GN=Ugt2b1 PE=1 SV=1	[12]
10	Other	Q60766	Immunity-related GTPase family M protein 1 OS=Mus musculus GN=Irgm1 PE=1 SV=1
10	Other	Q8VBZ0	Dehydrogenase/reductase SDR family member on chromosome X homolog OS=Mus musculus GN=Dhrsx PE=1 SV=2
10	Other	Q4FZE8	Major urinary protein 1 OS=Mus musculus GN=Mup1 PE=1 SV=1
10	Other	Q3UED7	Interferon-gamma-inducible GTPase Ifgga2 protein OS=Mus musculus GN=Gm4951 PE=1 SV=1	[11, 12]
10	Other	O70303	Cell death activator CIDE-B OS=Mus musculus GN=Cideb PE=1 SV=2
10	Other	A2CEL1	Major urinary protein 1 OS=Mus musculus GN=Mup1 PE=3 SV=1
10	Other	B5X0G2	Major urinary protein 17 OS=Mus musculus GN=Mup17 PE=2 SV=2
10	Other	A0A1D5RMD4	Kinesin-like protein KIF16B OS=Mus musculus GN=Kif16b PE=1 SV=1
10	Other	P63017	Heat shock cognate 71 kDa protein OS=Mus musculus GN=Hspa8 PE=1 SV=1
10	Other	Q8QZR3	Pyrethroid hydrolase Ces2a OS=Mus musculus GN=Ces2a PE=1 SV=1	[12]
10	Other	Q3UEP4	UDP-glucuronosyltransferase OS=Mus musculus GN=Ugt2b36 PE=1 SV=1
10	Other	Q8R127	Saccharopine dehydrogenase-like oxidoreductase OS=Mus musculus GN=Sccpdh PE=1 SV=1
10	Other	P34914	Bifunctional epoxide hydrolase 2 OS=Mus musculus GN=Ephx2 PE=1 SV=2	[10, 12]
10	Other	O88587	Catechol O-methyltransferase OS=Mus musculus GN=Comt PE=1 SV=2	[10]
10	Other	Q8K154	UDP-glucuronosyltransferase OS=Mus musculus GN=Ugt2b34 PE=1 SV=1
10	Other	O35490	Betaine--homocysteine S-methyltransferase 1 OS=Mus musculus GN=Bhmt PE=1 SV=1
10	Other	Q8BWQ1	UDP-glucuronosyltransferase 2A3 OS=Mus musculus GN=Ugt2a3 PE=1 SV=1
10	Other	Q5SVP0	RIKEN cDNA 9930111J21 gene 1 OS=Mus musculus GN=9930111J21Rik1 PE=1 SV=1
10	Other	A2AE89	Glutathione S-transferase Mu 1 OS=Mus musculus GN=Gstm1 PE=1 SV=2
10	Other	A0A0R4J0I1	MCG1051009 OS=Mus musculus GN=Serpina3k PE=1 SV=1
10	Other	Q91WG0	Acylcarnitine hydrolase OS=Mus musculus GN=Ces2c PE=1 SV=1
10	Other	Q9JKY7	Cytochrome P450 CYP2D22 OS=Mus musculus GN=Cyp2d22 PE=1 SV=1
10	Other	A0A1D5RMB3	Kinesin-like protein KIF16B (Fragment) OS=Mus musculus GN=Kif16b PE=4 SV=1
10	Other	P16460	Argininosuccinate synthase OS=Mus musculus GN=Ass1 PE=1 SV=1	[12]
10	Other	P52430	Serum paraoxonase/arylesterase 1 OS=Mus musculus GN=Pon1 PE=1 SV=2
10	Other	E9QJW0	Microsomal glutathione S-transferase 1 OS=Mus musculus GN=Mgst1 PE=1 SV=1	[10, 12]
10	Other	Q8C7E7	Starch-binding domain-containing protein 1 OS=Mus musculus GN=Stbd1 PE=1 SV=1	[10]
10	Other	Q8BHN3	Neutral alpha-glucosidase AB OS=Mus musculus GN=c PE=1 SV=1
10	Other	P07724	Serum albumin OS=Mus musculus GN=Alb PE=1 SV=3	[10]
10	Other	Q6P4T0	Autophagy-related protein 2 homolog A OS=Mus musculus GN=Atg2a PE=1 SV=2	[12]
10	Other	Q9D0Z3	Transmembrane protein 53 OS=Mus musculus GN=Tmem53 PE=2 SV=1
10	Other	B1ATI0	Aldehyde dehydrogenase OS=Mus musculus GN=Aldh3a2 PE=1 SV=1	[10]
10	Other	Q9D1D4	Transmembrane emp24 domain-containing protein 10 OS=Mus musculus GN=Tmed10 PE=1 SV=1	[12]
	References
	1	Bartz, R., et al., Dynamic activity of lipid droplets: protein phosphorylation and GTP-mediated protein translocation. J Proteome Res, 2007. 6(8): p. 3256-65.
	2	Turro, S., et al., Identification and characterization of associated with lipid droplet protein 1: A novel membrane-associated protein that resides on hepatic lipid droplets. Traffic, 2006. 7(9): p. 1254-69.
	3	Khor, V.K., et al., The proteome of cholesteryl-ester-enriched versus triacylglycerol-enriched lipid droplets. PLoS One, 2014. 9(8): p. e105047.
	4	Liu, P., et al., Chinese hamster ovary K2 cell lipid droplets appear to be metabolic organelles involved in membrane traffic. J Biol Chem, 2004. 279(5): p. 3787-92.
	5	Brasaemle, D.L., et al., Proteomic analysis of proteins associated with lipid droplets of basal and lipolytically stimulated 3T3-L1 adipocytes. J Biol Chem, 2004. 279(45): p. 46835-42.
	6	Zhang, H., et al., Proteome of skeletal muscle lipid droplet reveals association with mitochondria and apolipoprotein a-I. J Proteome Res, 2011. 10(10): p. 4757-68.
	7	Bouchoux, J., et al., The proteome of cytosolic lipid droplets isolated from differentiated Caco-2/TC7 enterocytes reveals cell-specific characteristics. Biol Cell, 2011. 103(11): p. 499-517.
	8	Fujimoto, Y., et al., Identification of major proteins in the lipid droplet-enriched fraction isolated from the human hepatocyte cell line HuH7. Biochim Biophys Acta, 2004. 1644(1): p. 47-59.
	9	Cho, S.Y., et al., Identification of mouse Prp19p as a lipid droplet-associated protein and its possible involvement in the biogenesis of lipid droplets. J Biol Chem, 2007. 282(4): p. 2456-65.
	10	Su, W., et al., Comparative proteomic study reveals 17beta-HSD13 as a pathogenic protein in nonalcoholic fatty liver disease. Proceedings of the National Academy of Sciences of the United States of America, 2014. 111(31): p. 11437-42.
	11	Wang, W., et al., Proteomic analysis of murine testes lipid droplets. Sci Rep, 2015. 5: p. 12070.
	12	Hong, Y., et al., In vitro inhibition of hepatic stellate cell activation by the autophagy-related lipid droplet protein ATG2A. Sci Rep, 2018. 8(1): p. 9232.
	13	Wolins, N.E., et al., OXPAT/PAT-1 is a PPAR-induced lipid droplet protein that promotes fatty acid utilization. Diabetes, 2006. 55(12): p. 3418-28.
	14	Natter, K., et al., The spatial organization of lipid synthesis in the yeast Saccharomyces cerevisiae derived from large scale green fluorescent protein tagging and high resolution microscopy. Mol Cell Proteomics, 2005. 4(5): p. 662-72.
	15	Zehmer, J.K., et al., Identification of a novel N-terminal hydrophobic sequence that targets proteins to lipid droplets. J Cell Sci, 2008. 121(11): p. 1852-60.
	16	Ohashi, M., et al., Localization of mammalian NAD(P)H steroid dehydrogenase-like protein on lipid droplets. J Biol Chem, 2003. 278(38): p. 36819-29.
	17	Caldas, H. and G.E. Herman, NSDHL, an enzyme involved in cholesterol biosynthesis, traffics through the Golgi and accumulates on ER membranes and on the surface of lipid droplets. Hum Mol Genet, 2003. 12(22): p. 2981-91.
	18	Horiguchi, Y., M. Araki, and K. Motojima, Identification and characterization of the ER/lipid droplet-targeting sequence in 17beta-hydroxysteroid dehydrogenase type 11. Arch Biochem Biophys, 2008. 479(2): p. 121-30.
	19	Deisenroth, C., et al., p53-inducible DHRS3 Is an Endoplasmic Reticulum Protein Associated with Lipid Droplet Accumulation. J Biol Chem, 2011. 286(32): p. 28343-56.
	20	Adams, M.K., et al., The retinaldehyde reductase activity of DHRS3 is reciprocally activated by retinol dehydrogenase 10 to control retinoid homeostasis. J Biol Chem, 2014. 289(21): p. 14868-80.
	21	Jiang, W. and J.L. Napoli, The retinol dehydrogenase Rdh10 localizes to lipid droplets during acyl ester biosynthesis. J Biol Chem, 2013. 288(1): p. 589-97.
	22	Wilfling, F., et al., Triacylglycerol synthesis enzymes mediate lipid droplet growth by relocalizing from the ER to lipid droplets. Dev Cell, 2013. 24(4): p. 384-99.
	23	Poppelreuther, M., et al., The N-terminal region of acyl-CoA synthetase 3 is essential for both the localization on lipid droplets and the function in fatty acid uptake. J Lipid Res, 2012. 53(5): p. 888-900.
	24	Zimmermann, R., et al., Fat mobilization in adipose tissue is promoted by adipose triglyceride lipase. Science, 2004. 306(5700): p. 1383-6.
	25	Thiel, K., et al., The evolutionarily conserved protein CG9186 is associated with lipid droplets, required for their positioning and for fat storage. J Cell Sci, 2013. 126(Pt 10): p. 2198-212.
	26	Goo, Y.H., et al., Novel lipid droplet-associated serine hydrolase regulates macrophage cholesterol mobilization. Arterioscler Thromb Vasc Biol, 2014. 34(2): p. 386-96.
	27	Beilstein, F., et al., Proteomic analysis of lipid droplets from Caco-2/TC7 enterocytes identifies novel modulators of lipid secretion. PLoS One, 2013. 8(1): p. e53017.

## Sheet: Changed proteins in T6&T23 
Protein FDR Confidence: Combined	Accession	Description	Sum PEP Score	Coverage [%]	# Peptides	# PSMs	# Unique Peptides	# Protein Groups	# AAs	MW [kDa]	calc. pI	Score Sequest HT: Sequest HT	# Peptides (by Search Engine): Sequest HT	Biological Process	Cellular Component	Molecular Function	Pfam IDs	Entrez Gene ID	Ensembl Gene ID	Chromosome	Gene Symbol	KEGG Pathways	WikiPathways	Ratio: (T23) / (T30)	Pvalue(T23) / (T30)	Ratio: (T6) / (T30)	Pvalue (T6) / (T30)	Ratio: (T6) / (T23)	Pvalue(T6) / (T23)	Abundances (Grouped): T30	Abundances (Grouped): T23	Abundances (Grouped): T6	T30,T30-1	T30,T30-2	T23,T23-1	T23,T23-2	T6,T6-1	T6,T6-2
High	B5X0G2	Major urinary protein 17 OS=Mus musculus GN=Mup17 PE=2 SV=2	30.499	39	6	8	1	1	180	20.6	5.02	21.9	6	transport	extracellular	transporter activity	Pf00061	100039206	ENSMUSG00000096688.1	4	Mup17			1.346	0.282362	2.316	0.0217177	1.72	0.062856	64.4	86.6	149	72.8	56.2	74	100.2	139	157.9
High	P35980	60S ribosomal protein L18 OS=Mus musculus GN=Rpl18 PE=1 SV=3	4.318	12	2	2	2	1	188	21.6	11.78	4.07	2	metabolic process	cytoplasm;cytosol;endoplasmic reticulum;membrane;nucleus;ribosome	RNA binding;structural molecule activity	Pf00828	19899	ENSMUSG00000059070.16	7	Rpl18	Ribosome	Cytoplasmic Ribosomal Proteins	0.717	0.365337	1.096	0.847721	1.529	0.0112238	106.6	76.5	116.9	80.2	138	73.4	77.5	119.2	111.7
High	Q6ZWN5	40S ribosomal protein S9 OS=Mus musculus GN=Rps9 PE=1 SV=3	9.657	19	3	3	3	1	194	22.6	10.65	8.38	3	metabolic process;regulation of biological process	cytoplasm;membrane;nucleus;ribosome	RNA binding;structural molecule activity;translation regulator activity	Pf00163, Pf01479	76846	ENSMUSG00000006333.14	7	Rps9	Ribosome	mRNA processing	0.83	0.368587	1.266	0.329222	1.526	0.0757019	96.9	80.4	122.7	82.3	112.7	78.3	81.5	110.2	134.9
High	Q8BVZ1	Perilipin-5 OS=Mus musculus GN=Plin5 PE=1 SV=1	23.764	16	6	8	6	1	463	50.4	5.44	17.92	6	cell organization and biogenesis;metabolic process;regulation of biological process	cytoplasm;cytosol;mitochondrion	protein binding	Pf03036	66968	ENSMUSG00000011305.11	17	Plin5	PPAR signaling pathway		0.968	0.764802	1.413	0.0457387	1.46	0.0552834	88.7	85.9	125.4	84.6	92.7	92.6	79.4	118.3	132.4
High	Q9DCM2	Glutathione S-transferase kappa 1 OS=Mus musculus GN=Gstk1 PE=1 SV=3	3.688	8	2	2	2	1	226	25.7	8.88	4.29	2	cell differentiation;metabolic process	membrane;mitochondrion;organelle lumen	antioxidant activity;catalytic activity;protein binding	Pf01323	76263	ENSMUSG00000029864.7	6	Gstk1	Glutathione metabolism; Drug metabolism - cytochrome P450; Chemical carcinogenesis; Metabolism of xenobiotics by cytochrome P450; Peroxisome	Metapathway biotransformation	1.1	0.431171	1.572	0.03246	1.428	0.00744609	81.7	89.9	128.4	74	89.9	90.9	88.7	131.4	125.1
High	Q99LB2	Dehydrogenase/reductase SDR family member 4 OS=Mus musculus GN=Dhrs4 PE=1 SV=3	5.671	11	3	3	3	1	279	29.9	9.38	2.89	3	cell organization and biogenesis;metabolic process	membrane;mitochondrion;nucleus	catalytic activity;protein binding	Pf00106, Pf08659, Pf13561	28200	ENSMUSG00000022210.6	14	Dhrs4	Retinol metabolism; Metabolic pathways; Peroxisome		0.968	0.785211	1.338	0.127887	1.383	0.0559563	90.8	87.8	121.4	81.3	100.7	83.4	92	128.4	114.2
High	Q99P30	Peroxisomal coenzyme A diphosphatase NUDT7 OS=Mus musculus GN=Nudt7 PE=1 SV=2	5.152	10	2	2	2	1	236	26.8	6.34	3.52	2	cell differentiation;metabolic process		catalytic activity;metal ion binding;protein binding;RNA binding	Pf00293	67528	ENSMUSG00000031767.13	8	Nudt7	Peroxisome		0.893	0.314974	1.232	0.169295	1.379	0.0684528	96	85.8	118.3	89.3	102.8	81.7	89.6	126.4	110.2
High	P14131	40S ribosomal protein S16 OS=Mus musculus GN=Rps16 PE=1 SV=4	7.226	16	3	3	3	1	146	16.4	10.21	4.79	3	metabolic process	membrane;ribosome	RNA binding;structural molecule activity	Pf00380	100039355; 20055	ENSMUSG00000037563.15	5; 7	Rps16-ps2; Rps16	Ribosome	Cytoplasmic Ribosomal Proteins	0.82	0.108329	1.118	0.00183521	1.364	0.0435305	102.1	83.7	114.2	102.5	101.6	90.4	77.4	114.3	113.8
High	Q01853	Transitional endoplasmic reticulum ATPase OS=Mus musculus GN=Vcp PE=1 SV=4	8.086	6	4	4	4	1	806	89.3	5.26	6.53	4	cell communication;cell organization and biogenesis;metabolic process;regulation of biological process;response to stimulus;transport	cytoplasm;cytosol;endoplasmic reticulum;membrane;nucleus;proteasome	catalytic activity;enzyme regulator activity;nucleotide binding;protein binding;RNA binding	Pf00004, Pf00910, Pf01057, Pf01078, Pf02359, Pf02933, Pf05496, Pf05673, Pf06068, Pf07724, Pf07726, Pf07728, Pf09336, Pf13191, Pf13207, Pf13401	269523	ENSMUSG00000028452.7	4	Vcp	Legionellosis; Protein processing in endoplasmic reticulum	IL-9 Signaling Pathway	0.984	0.842612	1.341	0.0686614	1.363	0.0262522	90.2	88.8	121	83.4	97.3	86.4	91	125.7	116.1
High	E9QKR0	Guanine nucleotide-binding protein G(I)/G(S)/G(T) subunit beta-2 OS=Mus musculus GN=Gnb2 PE=1 SV=1	14.165	10	3	3	3	1	382	41.4	6.6	11.1	3	regulation of biological process;response to stimulus		protein binding	Pf00400		ENSMUSG00000029713.15	5				0.789	0.297689	1.058	0.798706	1.341	0.0350007	105.4	83.1	111.5	89.9	122.4	79	86.7	114.8	107.2
High	Q61585	G0/G1 switch protein 2 OS=Mus musculus GN=G0s2 PE=1 SV=1	8.548	20	2	3	2	1	103	11.1	8.32	4.75	2	cell death;regulation of biological process;response to stimulus	membrane;mitochondrion		Pf15103	14373	ENSMUSG00000009633.3	1	G0s2		Exercise-induced Circadian Regulation; Exercise-induced Circadian Regulation	1.052	0.442574	1.373	0.00715465	1.304	0.0225017	87.6	92.2	120.2	90.2	85	88.1	96.4	119.2	121.1
High	Q91WG0	Acylcarnitine hydrolase OS=Mus musculus GN=Ces2c PE=1 SV=1	9.485	7	3	3	2	1	561	62.4	5.69	7.74	3	metabolic process;response to stimulus	endoplasmic reticulum	catalytic activity	Pf00135, Pf00326, Pf07859	234671	ENSMUSG00000061825.10	8	Ces2c	Drug metabolism - other enzymes		1.109	0.211315	1.44	0.0374251	1.298	0.0359217	84.5	93.8	121.7	89.6	79.6	93.3	94.1	116.3	127.2
High	B1ATI0	Aldehyde dehydrogenase OS=Mus musculus GN=Aldh3a2 PE=1 SV=1	3.771	3	2	2	2	1	532	59.2	8.13	2.05	2	metabolic process;response to stimulus	cytosol;endoplasmic reticulum;membrane;mitochondrion;nucleus	catalytic activity	Pf00171	11671	ENSMUSG00000010025.19	11	Aldh3a2		Tryptophan metabolism	0.92	0.212805	1.188	0.0546547	1.291	0.0484532	96.5	88.8	114.7	97.6	95.3	92.9	84.8	110.4	119
High	P63038	60 kDa heat shock protein, mitochondrial OS=Mus musculus GN=Hspd1 PE=1 SV=1	7.355	5	3	4	3	1	573	60.9	6.18	6.86	3	cell organization and biogenesis;cell proliferation;metabolic process;regulation of biological process;response to stimulus;transport	cell surface;cytoplasm;cytosol;endoplasmic reticulum;endosome;Golgi;membrane;mitochondrion;organelle lumen	catalytic activity;nucleotide binding;protein binding;RNA binding	Pf00118	15510	ENSMUSG00000025980.14	1	Hspd1	RNA degradation; Tuberculosis; Legionellosis; Type I diabetes mellitus	SIDS Susceptibility Pathways	0.893	0.528793	1.121	0.592983	1.255	0.0858988	99.6	88.9	111.6	84.6	116.1	88.3	88.6	118.4	104.1
High	P20852	Cytochrome P450 2A5 OS=Mus musculus GN=Cyp2a5 PE=2 SV=1	5.101	6	2	2	2	1	494	56.7	9.2	4.73	2	metabolic process;response to stimulus	endoplasmic reticulum;membrane	catalytic activity;metal ion binding;protein binding	Pf00067	13087		7	Cyp2a5			1.03	0.680766	1.292	0.0143866	1.254	0.0530994	90.3	93	116.7	87.9	92.7	87.8	98.3	114.5	118.7
High	P63017	Heat shock cognate 71 kDa protein OS=Mus musculus GN=Hspa8 PE=1 SV=1	23.019	12	6	6	5	1	646	70.8	5.52	16.64	6	cell organization and biogenesis;metabolic process;regulation of biological process;transport	cell surface;cytoplasm;cytosol;endosome;membrane;nucleus;spliceosomal complex;vacuole	catalytic activity;nucleotide binding;protein binding;RNA binding	Pf00012, Pf02463, Pf06723	15481	ENSMUSG00000015656.17	9	Hspa8	Endocytosis; MAPK signaling pathway; Toxoplasmosis; Epstein-Barr virus infection; Spliceosome; Legionellosis; Influenza A; Antigen processing and presentation; Protein processing in endoplasmic reticulum; Estrogen signaling pathway; Measles; Longevity regulating pathway - multiple species	Exercise-induced Circadian Regulation; Exercise-induced Circadian Regulation; MAPK signaling pathway	1.043	0.899072	1.306	0.260463	1.252	0.0307546	89.6	93.4	117	74.2	107	89.7	96.3	113.8	119
High	O08601	Microsomal triglyceride transfer protein large subunit OS=Mus musculus GN=Mttp PE=1 SV=2	4.609	4	3	3	3	1	894	99	7.62	2.38	3	cell organization and biogenesis;metabolic process;response to stimulus;transport	endoplasmic reticulum;Golgi;membrane	protein binding;transporter activity	Pf01347	17777	ENSMUSG00000028158.14	3	Mttp	Fat digestion and absorption	Statin Pathway	0.92	0.121463	1.148	0.058099	1.248	0.0121713	97.8	90	112.2	100.7	95	91	88.9	110	114.5
High	Q9D379	Epoxide hydrolase 1 OS=Mus musculus GN=Ephx1 PE=1 SV=2	23.073	18	9	11	9	1	455	52.5	8.35	21.39	9	metabolic process;response to stimulus	endoplasmic reticulum;membrane	catalytic activity;protein binding	Pf00561, Pf06441, Pf12697	13849	ENSMUSG00000038776.13	1	Ephx1	Bile secretion; Chemical carcinogenesis; Metabolism of xenobiotics by cytochrome P450	Aflatoxin B1 metabolism; Metapathway biotransformation	1.05	0.195659	1.268	0.0193101	1.208	0.0198156	90.4	94.9	114.6	88.3	92.6	94	95.9	112	117.3
High	P14206	40S ribosomal protein SA OS=Mus musculus GN=Rpsa PE=1 SV=4	7.797	16	3	3	3	1	295	32.8	4.87	9.77	3	cell differentiation;cell organization and biogenesis;metabolic process;transport	cytoplasm;cytosol;membrane;nucleus;ribosome	protein binding;receptor activity;RNA binding;structural molecule activity	Pf00318	16785; 100045332; 102642689	ENSMUSG00000032518.6	9; 19	Rpsa; LOC100045332; LOC100505031; LOC102642689	Ribosome	Alpha6-Beta4 Integrin Signaling Pathway; Cytoplasmic Ribosomal Proteins	0.925	0.061598	1.118	0.0235192	1.208	0.00128545	98.6	91.2	110.2	100.4	96.8	90.6	91.9	110.4	110
High	Q03265	ATP synthase subunit alpha, mitochondrial OS=Mus musculus GN=Atp5a1 PE=1 SV=1	13.35	12	5	5	5	1	553	59.7	9.19	9.16	5	metabolic process;regulation of biological process;transport	membrane;mitochondrion	catalytic activity;nucleotide binding;protein binding;RNA binding;transporter activity	Pf00006, Pf00306, Pf02663, Pf02874, Pf05943	11946	ENSMUSG00000025428.15	18	Atp5a1	Metabolic pathways; Huntington's disease; Oxidative phosphorylation; Parkinson's disease; Alzheimer's disease	Oxidative phosphorylation; Electron Transport Chain	0.835	0.386873	1.008	0.987248	1.207	0.0828273	105.5	88.1	106.4	90	122.5	83.5	92.1	109.5	102.4
High	Q8K2B3	Succinate dehydrogenase [ubiquinone] flavoprotein subunit, mitochondrial OS=Mus musculus GN=Sdha PE=1 SV=1	4.18	3	2	2	2	1	664	72.5	7.37	2.19	2	metabolic process;transport	membrane;mitochondrion	catalytic activity;nucleotide binding	Pf00890, Pf02910	66945	ENSMUSG00000021577.13	13	Sdha	Citrate cycle (TCA cycle); Metabolic pathways; Huntington's disease; Non-alcoholic fatty liver disease (NAFLD); Oxidative phosphorylation; Parkinson's disease; Alzheimer's disease; Carbon metabolism	Electron Transport Chain; TCA Cycle	0.783	0.275775	0.943	0.699408	1.206	0.00773789	110.1	86.1	103.8	94	127.8	84.7	86.8	104.5	102.2

## Sheet: Changed proteins in T6&T30 
Protein FDR Confidence: Combined	Accession	Description	Sum PEP Score	Coverage [%]	# Peptides	# PSMs	# Unique Peptides	# Protein Groups	# AAs	MW [kDa]	calc. pI	Score Sequest HT: Sequest HT	# Peptides (by Search Engine): Sequest HT	Biological Process	Cellular Component	Molecular Function	Pfam IDs	Entrez Gene ID	Ensembl Gene ID	Chromosome	Gene Symbol	KEGG Pathways	WikiPathways	Ratio: (T23) / (T30)	Pvalue(T23) / (T30)	Ratio: (T6) / (T30)	Pvalue (T6) / (T30)	Ratio: (T6) / (T23)	Pvalue(T6) / (T23)	Abundances (Grouped): T30	Abundances (Grouped): T23	Abundances (Grouped): T6	T30,T30-1	T30,T30-2	T23,T23-1	T23,T23-2	T6,T6-1	T6,T6-2
High	B5X0G2	Major urinary protein 17 OS=Mus musculus GN=Mup17 PE=2 SV=2	30.499	39	6	8	1	1	180	20.6	5.02	21.9	6	transport	extracellular	transporter activity	Pf00061	100039206	ENSMUSG00000096688.1	4	Mup17			1.346	0.282362	2.316	0.0217177	1.72	0.062856	64.4	86.6	149	72.8	56.2	74	100.2	139	157.9
High	P25688	Uricase OS=Mus musculus GN=Uox PE=1 SV=2	64.463	34	9	17	9	1	303	35	8.35	46.73	9	metabolic process	mitochondrion	catalytic activity	Pf01014	22262	ENSMUSG00000028186.14	3	Uox	Caffeine metabolism; Metabolic pathways; Purine metabolism	Purine metabolism	1.519	0.22445	1.814	0.00875433	1.195	0.478888	69.2	105.2	125.6	64	73.8	85.4	127.5	122.8	126.6
High	P32020	Non-specific lipid-transfer protein OS=Mus musculus GN=Scp2 PE=1 SV=3	75.395	37	19	24	19	1	547	59.1	7.44	60.55	19	cell organization and biogenesis;metabolic process;regulation of biological process;transport	cytoplasm;cytosol;endoplasmic reticulum;membrane;mitochondrion;nucleus;organelle lumen	catalytic activity;protein binding;transporter activity	Pf00108, Pf00109, Pf02036, Pf02801, Pf02803, Pf08545, Pf14864	20280	ENSMUSG00000028603.15	4	Scp2	PPAR signaling pathway; Metabolic pathways; Primary bile acid biosynthesis; Peroxisome	PPAR signaling pathway; Mitochondrial LC-Fatty Acid Beta-Oxidation	1.439	0.282146	1.762	0.01287	1.225	0.444412	71.4	102.7	125.9	64.9	77.2	82.3	126	125.1	124.5
High	P24270	Catalase OS=Mus musculus GN=Cat PE=1 SV=4	117.996	50	25	35	25	1	527	59.8	7.88	86.52	25	cell differentiation;cell organization and biogenesis;metabolic process;regulation of biological process;response to stimulus	cytosol;endoplasmic reticulum;Golgi;membrane;mitochondrion;vacuole	antioxidant activity;catalytic activity;metal ion binding;nucleotide binding;protein binding	Pf00199, Pf06628	12359	ENSMUSG00000027187.10	2	Cat	FoxO signaling pathway; Tryptophan metabolism; Amyotrophic lateral sclerosis (ALS); Longevity regulating pathway; Carbon metabolism; Glyoxylate and dicarboxylate metabolism; Longevity regulating pathway - multiple species; Peroxisome	Tryptophan metabolism; Folic Acid Network; Oxidative Stress; Selenium Micronutrient Network	1.362	0.254324	1.696	0.00649968	1.245	0.321099	73.9	100.7	125.4	70.5	76.7	84.2	119.1	127.5	122
High	Q4FZE8	Major urinary protein 1 OS=Mus musculus GN=Mup1 PE=1 SV=1	37.016	45	9	11	2	1	181	20.8	5.02	28.79	9	cell communication;cell organization and biogenesis;metabolic process;regulation of biological process;response to stimulus;transport	cytosol;extracellular;nucleus	catalytic activity;protein binding;receptor activity;signal transducer activity;transporter activity	Pf00061	100861909; 17840	ENSMUSG00000110439.1	4	Gm21320; LOC100861909; Mup1			1.267	0.251086	1.65	0.0359711	1.302	0.212855	76.6	97.1	126.4	79.3	73.4	84.6	110.4	116.9	135.4
High	Q9DCM2	Glutathione S-transferase kappa 1 OS=Mus musculus GN=Gstk1 PE=1 SV=3	3.688	8	2	2	2	1	226	25.7	8.88	4.29	2	cell differentiation;metabolic process	membrane;mitochondrion;organelle lumen	antioxidant activity;catalytic activity;protein binding	Pf01323	76263	ENSMUSG00000029864.7	6	Gstk1	Glutathione metabolism; Drug metabolism - cytochrome P450; Chemical carcinogenesis; Metabolism of xenobiotics by cytochrome P450; Peroxisome	Metapathway biotransformation	1.1	0.431171	1.572	0.03246	1.428	0.00744609	81.7	89.9	128.4	74	89.9	90.9	88.7	131.4	125.1
High	Q99MZ7	Peroxisomal trans-2-enoyl-CoA reductase OS=Mus musculus GN=Pecr PE=1 SV=1	6.304	6	2	2	2	1	303	32.4	8.29	2.61	2	metabolic process	membrane;mitochondrion	catalytic activity;protein binding	Pf00106, Pf13561	111175	ENSMUSG00000026189.13	1	Pecr	Fatty acid metabolism; Biosynthesis of unsaturated fatty acids; Peroxisome	Mitochondrial LC-Fatty Acid Beta-Oxidation; Fatty Acid Biosynthesis	1.25	0.201248	1.556	0.0192654	1.245	0.133396	78.8	98.5	122.6	73.5	84.2	89.6	107.9	119.4	125.4
High	Q9WU19	Hydroxyacid oxidase 1 OS=Mus musculus GN=Hao1 PE=1 SV=1	6.175	7	2	2	2	1	370	41	7.72	5.51	2	metabolic process;response to stimulus		catalytic activity;nucleotide binding;protein binding	Pf01070, Pf02581	15112	ENSMUSG00000027261.2	2	Hao1	Metabolic pathways; Carbon metabolism; Glyoxylate and dicarboxylate metabolism; Peroxisome		1.15	0.361785	1.529	0.0365374	1.33	0.155445	81.6	93.8	124.7	79.7	82.9	83.3	104.9	132.9	116.2
High	Q9JKR6	Hypoxia up-regulated protein 1 OS=Mus musculus GN=Hyou1 PE=1 SV=1	6.36	4	4	4	4	1	999	111.1	5.19	2.08	4	regulation of biological process;response to stimulus;transport	endoplasmic reticulum;extracellular;membrane;organelle lumen	nucleotide binding	Pf00012	12282	ENSMUSG00000032115.14	9	Hyou1	Protein processing in endoplasmic reticulum		1.235	0.161478	1.455	0.0396684	1.178	0.110281	81.3	100.4	118.3	88.2	74.7	94.9	105.9	114.8	121.5
High	Q91WG0	Acylcarnitine hydrolase OS=Mus musculus GN=Ces2c PE=1 SV=1	9.485	7	3	3	2	1	561	62.4	5.69	7.74	3	metabolic process;response to stimulus	endoplasmic reticulum	catalytic activity	Pf00135, Pf00326, Pf07859	234671	ENSMUSG00000061825.10	8	Ces2c	Drug metabolism - other enzymes		1.109	0.211315	1.44	0.0374251	1.298	0.0359217	84.5	93.8	121.7	89.6	79.6	93.3	94.1	116.3	127.2
High	P09103	Protein disulfide-isomerase OS=Mus musculus GN=P4hb PE=1 SV=2	56.372	24	13	16	13	1	509	57	4.88	38.98	13	cellular homeostasis;metabolic process;regulation of biological process;response to stimulus	endoplasmic reticulum;membrane;organelle lumen	catalytic activity;metal ion binding;protein binding;RNA binding	Pf00085, Pf01216, Pf13098, Pf13848, Pf13899, Pf13905	18453	ENSMUSG00000025130.11	11	P4hb	Protein processing in endoplasmic reticulum		1.168	0.304748	1.439	0.00992234	1.232	0.180815	83.2	97.2	119.7	81.2	84.9	87.1	107.9	116.3	122.6
High	Q8BVZ1	Perilipin-5 OS=Mus musculus GN=Plin5 PE=1 SV=1	23.764	16	6	8	6	1	463	50.4	5.44	17.92	6	cell organization and biogenesis;metabolic process;regulation of biological process	cytoplasm;cytosol;mitochondrion	protein binding	Pf03036	66968	ENSMUSG00000011305.11	17	Plin5	PPAR signaling pathway		0.968	0.764802	1.413	0.0457387	1.46	0.0552834	88.7	85.9	125.4	84.6	92.7	92.6	79.4	118.3	132.4
High	P52430	Serum paraoxonase/arylesterase 1 OS=Mus musculus GN=Pon1 PE=1 SV=2	6.313	7	2	2	2	1	355	39.5	5.22	5.28	2	metabolic process;regulation of biological process;response to stimulus	extracellular	catalytic activity;metal ion binding;protein binding	Pf01731, Pf03088, Pf08450	18979	ENSMUSG00000002588.12	6	Pon1	Metabolic pathways		1.087	0.39541	1.384	0.0899892	1.273	0.121098	86.4	94	119.6	92.1	80.8	97.8	89.9	110.6	128.8
High	A0A0R4J110	Iodothyronine deiodinase OS=Mus musculus GN=Dio1 PE=1 SV=1	13.452	12	4	5	4	1	257	29.5	9.19	13.81	4	metabolic process		catalytic activity	Pf00837							1.386	0.0343452	1.38	0.0451105	0.996	0.965344	79.6	110.4	110	77.1	82.1	115.7	105.1	103.8	116.2
High	P51660	Peroxisomal multifunctional enzyme type 2 OS=Mus musculus GN=Hsd17b4 PE=1 SV=3	71.545	27	16	20	16	1	735	79.4	8.57	50.77	16	cell differentiation;metabolic process	membrane;mitochondrion	catalytic activity;protein binding	Pf00106, Pf01575, Pf02036, Pf08659, Pf13452, Pf13561, Pf14864	15488	ENSMUSG00000024507.6	18	Hsd17b4	Metabolic pathways; Primary bile acid biosynthesis; Peroxisome	Steroid Biosynthesis	1.188	0.226578	1.376	0.00326084	1.159	0.244918	84.2	100	115.8	84.9	83.2	90.9	109.6	114.1	117.3
High	Q61585	G0/G1 switch protein 2 OS=Mus musculus GN=G0s2 PE=1 SV=1	8.548	20	2	3	2	1	103	11.1	8.32	4.75	2	cell death;regulation of biological process;response to stimulus	membrane;mitochondrion		Pf15103	14373	ENSMUSG00000009633.3	1	G0s2		Exercise-induced Circadian Regulation; Exercise-induced Circadian Regulation	1.052	0.442574	1.373	0.00715465	1.304	0.0225017	87.6	92.2	120.2	90.2	85	88.1	96.4	119.2	121.1
High	Q01853	Transitional endoplasmic reticulum ATPase OS=Mus musculus GN=Vcp PE=1 SV=4	8.086	6	4	4	4	1	806	89.3	5.26	6.53	4	cell communication;cell organization and biogenesis;metabolic process;regulation of biological process;response to stimulus;transport	cytoplasm;cytosol;endoplasmic reticulum;membrane;nucleus;proteasome	catalytic activity;enzyme regulator activity;nucleotide binding;protein binding;RNA binding	Pf00004, Pf00910, Pf01057, Pf01078, Pf02359, Pf02933, Pf05496, Pf05673, Pf06068, Pf07724, Pf07726, Pf07728, Pf09336, Pf13191, Pf13207, Pf13401	269523	ENSMUSG00000028452.7	4	Vcp	Legionellosis; Protein processing in endoplasmic reticulum	IL-9 Signaling Pathway	0.984	0.842612	1.341	0.0686614	1.363	0.0262522	90.2	88.8	121	83.4	97.3	86.4	91	125.7	116.1
High	Q921H8	3-ketoacyl-CoA thiolase A, peroxisomal OS=Mus musculus GN=Acaa1a PE=1 SV=1	51.041	41	9	12	3	1	424	43.9	8.44	41.68	9	metabolic process	membrane;mitochondrion	catalytic activity	Pf00108, Pf02803, Pf08541	113868	ENSMUSG00000036138.16	9	Acaa1a	PPAR signaling pathway; Fatty acid metabolism; Valine, leucine and isoleucine degradation; Metabolic pathways; Fatty acid degradation; alpha-Linolenic acid metabolism; Biosynthesis of unsaturated fatty acids; Peroxisome	PPAR signaling pathway	1.217	0.254472	1.321	0.0354738	1.086	0.59315	84.8	103.2	112	85.1	84.1	91.6	115.6	117.1	106.6
High	Q9R0H0	Peroxisomal acyl-coenzyme A oxidase 1 OS=Mus musculus GN=Acox1 PE=1 SV=5	70.365	28	18	21	18	1	661	74.6	8.48	51.62	18	cell organization and biogenesis;metabolic process;regulation of biological process	cytoplasm;membrane;mitochondrion;nucleus	catalytic activity;nucleotide binding;protein binding	Pf01756, Pf02770, Pf14749	11430	ENSMUSG00000020777.16	11	Acox1	PPAR signaling pathway; Fatty acid metabolism; Metabolic pathways; Fatty acid degradation; alpha-Linolenic acid metabolism; cAMP signaling pathway; Biosynthesis of unsaturated fatty acids; Peroxisome	PPAR signaling pathway	1.166	0.337967	1.317	0.00582366	1.13	0.403714	86.1	100.4	113.5	83.9	88	89.1	112.6	113.6	112.8
High	A0A0R4J0I6	Acyl-CoA dehydrogenase family member 11 OS=Mus musculus GN=Acad11 PE=1 SV=1	6.091	4	4	4	4	1	779	87.3	8.43	4.09	4	metabolic process	membrane;mitochondrion;nucleus	catalytic activity;nucleotide binding	Pf00441, Pf01636, Pf02770, Pf02771, Pf08028	102632	ENSMUSG00000090150.10	9	Acad11			1.156	0.212323	1.31	0.0477086	1.134	0.10965	86.5	100	113.4	80.8	92.5	95.5	104.6	114.8	111.8
High	P34914	Bifunctional epoxide hydrolase 2 OS=Mus musculus GN=Ephx2 PE=1 SV=2	18.171	17	6	7	6	1	554	62.5	6.19	18.02	6	defense response;metabolic process;regulation of biological process;response to stimulus	cytoplasm;cytosol	catalytic activity;metal ion binding;protein binding	Pf00561, Pf00702, Pf12146, Pf12695, Pf12697, Pf13242, Pf13419	13850	ENSMUSG00000022040.7	14	Ephx2	Metabolic pathways; Arachidonic acid metabolism; Peroxisome	Arachidonate Epoxygenase Epoxide Hydrolase; Metapathway biotransformation	1.206	0.252844	1.306	0.0693582	1.082	0.588216	85.4	103	111.5	81.8	88.7	92.5	114.2	117.8	105
High	P20852	Cytochrome P450 2A5 OS=Mus musculus GN=Cyp2a5 PE=2 SV=1	5.101	6	2	2	2	1	494	56.7	9.2	4.73	2	metabolic process;response to stimulus	endoplasmic reticulum;membrane	catalytic activity;metal ion binding;protein binding	Pf00067	13087		7	Cyp2a5			1.03	0.680766	1.292	0.0143866	1.254	0.0530994	90.3	93	116.7	87.9	92.7	87.8	98.3	114.5	118.7
High	Q91W64	Cytochrome P450 2C70 OS=Mus musculus GN=Cyp2c70 PE=1 SV=2	19.083	13	6	6	6	1	489	56	8.09	13.96	6	metabolic process	endoplasmic reticulum;membrane	catalytic activity;metal ion binding	Pf00067	226105	ENSMUSG00000060613.10	19	Cyp2c70	Steroid hormone biosynthesis; Retinol metabolism; Metabolic pathways; Linoleic acid metabolism; Arachidonic acid metabolism; Chemical carcinogenesis; Serotonergic synapse; Inflammatory mediator regulation of TRP channels		1.117	0.226938	1.288	0.0485141	1.153	0.194008	88.1	98.4	113.5	85.8	90.2	104.1	92.8	108.1	118.9
High	Q9D379	Epoxide hydrolase 1 OS=Mus musculus GN=Ephx1 PE=1 SV=2	23.073	18	9	11	9	1	455	52.5	8.35	21.39	9	metabolic process;response to stimulus	endoplasmic reticulum;membrane	catalytic activity;protein binding	Pf00561, Pf06441, Pf12697	13849	ENSMUSG00000038776.13	1	Ephx1	Bile secretion; Chemical carcinogenesis; Metabolism of xenobiotics by cytochrome P450	Aflatoxin B1 metabolism; Metapathway biotransformation	1.05	0.195659	1.268	0.0193101	1.208	0.0198156	90.4	94.9	114.6	88.3	92.6	94	95.9	112	117.3
High	O88844	Isocitrate dehydrogenase [NADP] cytoplasmic OS=Mus musculus GN=Idh1 PE=1 SV=2	4.576	4	2	2	2	1	414	46.6	7.17	2.36	2	metabolic process;regulation of biological process;response to stimulus	cytoplasm;cytosol;mitochondrion	catalytic activity;metal ion binding;nucleotide binding;protein binding	Pf00180, Pf01960	15926	ENSMUSG00000025950.16	1	Idh1	Glutathione metabolism; Citrate cycle (TCA cycle); Metabolic pathways; Biosynthesis of amino acids; 2-Oxocarboxylic acid metabolism; Carbon metabolism; Peroxisome	Glutathione metabolism; Glutathione and one carbon metabolism	1.097	0.355833	1.258	0.060964	1.147	0.259765	89.4	98.1	112.5	91.3	87.3	91	105.4	118.1	106.8
High	Q9DBM2	Peroxisomal bifunctional enzyme OS=Mus musculus GN=Ehhadh PE=1 SV=4	16.384	10	6	7	6	1	718	78.3	9.13	15.95	6	metabolic process;transport	cytosol;mitochondrion	catalytic activity;protein binding	Pf00378, Pf00725, Pf02254, Pf02737	74147	ENSMUSG00000022853.6	16	Ehhadh	PPAR signaling pathway; Fatty acid metabolism; Tryptophan metabolism; Valine, leucine and isoleucine degradation; Metabolic pathways; Lysine degradation; Fatty acid degradation; Butanoate metabolism; beta-Alanine metabolism; Propanoate metabolism; Carbon metabolism; Peroxisome	Mitochondrial LC-Fatty Acid Beta-Oxidation; PPAR signaling pathway	1.025	0.817044	1.245	0.0805571	1.215	0.271405	91.7	94	114.2	91	91.9	83.2	105.6	121	107.3
High	O08914	Fatty-acid amide hydrolase 1 OS=Mus musculus GN=Faah PE=1 SV=1	5.356	2	2	2	2	1	579	63.2	7.87	0	2	metabolic process	endoplasmic reticulum;Golgi;membrane	catalytic activity;protein binding	Pf01425	14073	ENSMUSG00000034171.13	4	Faah	Retrograde endocannabinoid signaling		1.126	0.323972	1.236	0.0554521	1.098	0.360237	89.2	100.5	110.3	93.6	84.8	93	108.3	107.5	112.9
High	A0A0R4IZY2	Cytochrome P450 2D26 OS=Mus musculus GN=Cyp2d26 PE=1 SV=1	19.867	19	6	6	6	1	500	56.9	6.64	15.88	6	metabolic process;response to stimulus	endoplasmic reticulum;membrane	catalytic activity;metal ion binding	Pf00067	76279	ENSMUSG00000022445.6	15	Cyp2d26	Steroid hormone biosynthesis; Serotonergic synapse		1.167	0.195927	1.215	0.022791	1.041	0.648195	88.7	103.5	107.8	86.2	91.1	96.2	111.1	109.3	106.1
High	Q64459	Cytochrome P450 3A11 OS=Mus musculus GN=Cyp3a11 PE=1 SV=1	11.546	9	4	4	4	1	504	57.8	8.82	9.97	4	metabolic process	endoplasmic reticulum;membrane	catalytic activity;metal ion binding	Pf00067	13112	ENSMUSG00000056035.8	5	Cyp3a11	Steroid hormone biosynthesis; Retinol metabolism; Metabolic pathways; Linoleic acid metabolism; Chemical carcinogenesis		1.182	0.0675477	1.209	0.0367736	1.023	0.707317	88.5	104.6	107	87.3	89.5	100.3	108.9	103.5	110.5
High	Q3TLP8	RAS-related C3 botulinum substrate 1, isoform CRA_a OS=Mus musculus GN=Rac1 PE=1 SV=1	14.529	17	4	5	4	1	211	23.4	8.69	11.5	4	cell communication;cell differentiation;cell organization and biogenesis;cell proliferation;cellular component movement;regulation of biological process;response to stimulus;transport	cytoplasm;cytosol;membrane;nucleus	catalytic activity;nucleotide binding;protein binding	Pf00025, Pf00071, Pf08477	19353	ENSMUSG00000001847.14	5	Rac1		Focal Adhesion; Integrin-mediated Cell Adhesion; Chemokine signaling pathway; Microglia Pathogen Phagocytosis Pathway; EGFR1 Signaling Pathway; Regulation of Actin Cytoskeleton; Alpha6-Beta4 Integrin Signaling Pathway; IL-6 signaling Pathway; p38 MAPK Signaling Pathway; IL-5 Signaling Pathway; Insulin Signaling; Robo4 and VEGF Signaling Pathways Crosstalk; MicroRNAs in Cardiomyocyte Hypertrophy; …	0.781	0.00289273	0.824	0.00559212	1.055	0.0202821	115.1	90	94.9	113.8	116.5	89.8	90.1	94.2	95.6
High	Q9D1G1	Ras-related protein Rab-1B OS=Mus musculus GN=Rab1b PE=1 SV=1	87.784	78	18	28	8	1	201	22.2	5.73	86.66	18	cell organization and biogenesis;metabolic process;regulation of biological process;response to stimulus;transport	cytoplasm;Golgi;membrane;mitochondrion	catalytic activity;nucleotide binding	Pf00025, Pf00071, Pf01926, Pf04670, Pf08477, Pf09439	76308	ENSMUSG00000024870.5	19	Rab1b	Legionellosis		0.876	0.0780741	0.821	0.046591	0.938	0.197443	111.2	97.4	91.4	107.6	114.9	99.3	95.5	93.9	88.8
High	P62821	Ras-related protein Rab-1A OS=Mus musculus GN=Rab1A PE=1 SV=3	112.996	80	20	34	10	1	205	22.7	6.21	92.56	20	cell organization and biogenesis;cellular component movement;defense response;metabolic process;regulation of biological process;response to stimulus;transport	cytoplasm;cytosol;endoplasmic reticulum;endosome;Golgi;membrane	catalytic activity;nucleotide binding;protein binding	Pf00009, Pf00025, Pf00071, Pf01926, Pf04670, Pf08477, Pf09439	19324	ENSMUSG00000020149.17	11	Rab1; Rab1a	Legionellosis		0.845	0.127677	0.81	0.0971228	0.958	0.265901	113	95.5	91.5	106.2	120	94.3	96.6	93.8	89.1
High	Q99JI6	Ras-related protein Rap-1b OS=Mus musculus GN=Rap1b PE=1 SV=2	38.029	42	6	10	1	1	184	20.8	5.78	33.1	6	cell proliferation;regulation of biological process;response to stimulus	cytoplasm;cytosol;membrane	catalytic activity;nucleotide binding;protein binding	Pf00009, Pf00071, Pf08477	215449	ENSMUSG00000052681.8	10	Rap1b	Leukocyte transendothelial migration; MAPK signaling pathway; Pancreatic secretion; Ras signaling pathway; Focal adhesion; Long-term potentiation; Chemokine signaling pathway; Platelet activation; Neurotrophin signaling pathway; Rap1 signaling pathway; cAMP signaling pathway; Renal cell carcinoma	Chemokine signaling pathway; Signaling of Hepatocyte Growth Factor Receptor; Integrin-mediated Cell Adhesion; MAPK signaling pathway; Focal Adhesion	0.905	0.145855	0.803	0.0294141	0.887	0.0435723	110.8	100.3	88.9	107	114.7	102.7	97.8	88.9	88.9
High	P35279	Ras-related protein Rab-6A OS=Mus musculus GN=Rab6a PE=1 SV=4	46.894	51	12	17	10	1	208	23.6	5.54	48.02	12	metabolic process;regulation of biological process;response to stimulus;transport	cytosol;Golgi;membrane	catalytic activity;enzyme regulator activity;nucleotide binding;protein binding	Pf00025, Pf00071, Pf02421, Pf04670, Pf08477, Pf09439	19346	ENSMUSG00000030704.14	7	Rab6a			0.903	0.0421903	0.802	0.00670823	0.888	0.0481812	110.9	100.1	89	111.9	109.9	102.2	98.1	90.5	87.5
High	Q8VCR2	17-beta-hydroxysteroid dehydrogenase 13 OS=Mus musculus GN=Hsd17b13 PE=1 SV=2	159.538	60	25	62	9	1	304	33.4	8.88	174.26	25	metabolic process;regulation of biological process	extracellular	catalytic activity	Pf00106, Pf08659	243168	ENSMUSG00000034528.15	5	Hsd17b13			0.916	0.0500803	0.786	0.00885602	0.858	0.0152679	111	101.7	87.3	109.2	112.8	100.5	102.9	88.6	85.9
High	P43883	Perilipin-2 OS=Mus musculus GN=Plin2 PE=1 SV=2	526.468	84	49	139	49	1	425	46.6	6.87	471.96	49	response to stimulus;transport	cytoplasm;cytosol;membrane;nucleus	protein binding	Pf03036	11520	ENSMUSG00000028494.12	4	Plin2	PPAR signaling pathway	Adipogenesis genes	0.803	0.0767518	0.781	0.0588442	0.974	0.361587	116.1	93.2	90.7	122.6	109.7	95.2	91.1	90.3	91.1
High	P46638	Ras-related protein Rab-11B OS=Mus musculus GN=Rab11b PE=1 SV=3	57.577	46	11	18	11	1	218	24.5	5.94	45.18	11	metabolic process;regulation of biological process;response to stimulus;transport	cytoplasm;endosome;membrane;mitochondrion	catalytic activity;nucleotide binding;protein binding	Pf00025, Pf00071, Pf01926, Pf08477, Pf13401	19326	ENSMUSG00000077450.12	17	Rab11b	Endocytosis; AMPK signaling pathway; Vasopressin-regulated water reabsorption	Focal Adhesion-PI3K-Akt-mTOR-signaling pathway	0.778	0.0316624	0.773	0.020794	0.994	0.896196	117.6	91.5	90.9	114.3	120.8	95	88.1	93.1	88.8
High	F7A8H6	Glutathione peroxidase OS=Mus musculus GN=Gpx4 PE=1 SV=1	14.271	28	7	7	7	1	253	29.1	10.15	13.96	7	cell organization and biogenesis;metabolic process;response to stimulus	mitochondrion;nucleus	antioxidant activity;catalytic activity;protein binding	Pf00255				Gpx4		Metapathway biotransformation	1.179	0.490076	0.743	0.0114416	0.63	0.200718	102.7	121.1	76.3	101.5	102.1	97.8	147.3	78.5	72.9
High	P12710	Fatty acid-binding protein, liver OS=Mus musculus GN=Fabp1 PE=1 SV=2	11.309	38	3	3	3	1	127	14.2	8.56	9.27	3	regulation of biological process;response to stimulus;transport	cytoplasm;cytosol;nucleus;organelle lumen	antioxidant activity;catalytic activity;transporter activity	Pf00061, Pf14651	14080	ENSMUSG00000054422.7	6	Fabp1	PPAR signaling pathway; Fat digestion and absorption	Selenium metabolism/Selenoproteins; PPAR signaling pathway	0.787	0.1631	0.742	0.0925621	0.943	0.567197	118.6	93.4	88	128	109.4	86.3	100.5	91.8	84

## Sheet: Changed proteins in T23&T30 
Protein FDR Confidence: Combined	Accession	Description	Sum PEP Score	Coverage [%]	# Peptides	# PSMs	# Unique Peptides	# Protein Groups	# AAs	MW [kDa]	calc. pI	Score Sequest HT: Sequest HT	# Peptides (by Search Engine): Sequest HT	Biological Process	Cellular Component	Molecular Function	Pfam IDs	Entrez Gene ID	Ensembl Gene ID	Chromosome	Gene Symbol	KEGG Pathways	WikiPathways	Ratio: (T23) / (T30)	Pvalue(T23) / (T30)	Ratio: (T6) / (T30)	Pvalue (T6) / (T30)	Ratio: (T6) / (T23)	Pvalue(T6) / (T23)	Abundances (Grouped): T30	Abundances (Grouped): T23	Abundances (Grouped): T6	T30,T30-1	T30,T30-2	T23,T23-1	T23,T23-2	T6,T6-1	T6,T6-2
High	A0A0R4J110	Iodothyronine deiodinase OS=Mus musculus GN=Dio1 PE=1 SV=1	13.452	12	4	5	4	1	257	29.5	9.19	13.81	4	metabolic process		catalytic activity	Pf00837							1.386	0.0343452	1.38	0.0451105	0.996	0.965344	79.6	110.4	110	77.1	82.1	115.7	105.1	103.8	116.2
High	P24456	Cytochrome P450 2D10 OS=Mus musculus GN=Cyp2d10 PE=1 SV=2	23.98	14	5	6	3	1	504	57.2	6.61	18.45	5	metabolic process	endoplasmic reticulum;membrane	catalytic activity;metal ion binding	Pf00067	13101	ENSMUSG00000094806.1	15	Cyp2d10	Steroid hormone biosynthesis; Serotonergic synapse		1.224	0.0714676	1.137	0.150261	0.929	0.247106	89.3	109.3	101.5	85	93.6	105.6	112.9	98.3	104.6
High	P84096	Rho-related GTP-binding protein RhoG OS=Mus musculus GN=Rhog PE=1 SV=1	5.434	15	2	2	2	1	191	21.3	8.12	2.92	2	cell organization and biogenesis;cellular component movement;regulation of biological process;response to stimulus	membrane	catalytic activity;nucleotide binding;protein binding	Pf00025, Pf00071, Pf04670, Pf08477	56212	ENSMUSG00000073982.11	7	Rhog	Salmonella infection; Bacterial invasion of epithelial cells		0.808	0.05316	0.957	0.652714	1.184	0.16775	108.5	87.7	103.8	104	112.9	89.9	85.3	111.3	96.6
High	P43883	Perilipin-2 OS=Mus musculus GN=Plin2 PE=1 SV=2	526.468	84	49	139	49	1	425	46.6	6.87	471.96	49	response to stimulus;transport	cytoplasm;cytosol;membrane;nucleus	protein binding	Pf03036	11520	ENSMUSG00000028494.12	4	Plin2	PPAR signaling pathway	Adipogenesis genes	0.803	0.0767518	0.781	0.0588442	0.974	0.361587	116.1	93.2	90.7	122.6	109.7	95.2	91.1	90.3	91.1
High	P56480	ATP synthase subunit beta, mitochondrial OS=Mus musculus GN=Atp5b PE=1 SV=2	25.263	21	7	7	7	1	529	56.3	5.34	18.82	7	cell differentiation;cellular homeostasis;metabolic process;regulation of biological process;transport	cell surface;membrane;mitochondrion;nucleus	catalytic activity;metal ion binding;nucleotide binding;protein binding;receptor activity;transporter activity	Pf00006, Pf00306, Pf02874	11947	ENSMUSG00000025393.12	10	Atp5b	Metabolic pathways; Huntington's disease; Oxidative phosphorylation; Parkinson's disease; Alzheimer's disease	Oxidative phosphorylation; Electron Transport Chain	0.8	0.067536	0.872	0.176787	1.09	0.139323	112.3	89.8	97.9	106.2	118.6	90	89.5	101.3	94.5
High	Q3TLP8	RAS-related C3 botulinum substrate 1, isoform CRA_a OS=Mus musculus GN=Rac1 PE=1 SV=1	14.529	17	4	5	4	1	211	23.4	8.69	11.5	4	cell communication;cell differentiation;cell organization and biogenesis;cell proliferation;cellular component movement;regulation of biological process;response to stimulus;transport	cytoplasm;cytosol;membrane;nucleus	catalytic activity;nucleotide binding;protein binding	Pf00025, Pf00071, Pf08477	19353	ENSMUSG00000001847.14	5	Rac1		Focal Adhesion; Integrin-mediated Cell Adhesion; Chemokine signaling pathway; Microglia Pathogen Phagocytosis Pathway; EGFR1 Signaling Pathway; Regulation of Actin Cytoskeleton; Alpha6-Beta4 Integrin Signaling Pathway; IL-6 signaling Pathway; p38 MAPK Signaling Pathway; IL-5 Signaling Pathway; Insulin Signaling; Robo4 and VEGF Signaling Pathways Crosstalk; MicroRNAs in Cardiomyocyte Hypertrophy; …	0.781	0.00289273	0.824	0.00559212	1.055	0.0202821	115.1	90	94.9	113.8	116.5	89.8	90.1	94.2	95.6
High	P46638	Ras-related protein Rab-11B OS=Mus musculus GN=Rab11b PE=1 SV=3	57.577	46	11	18	11	1	218	24.5	5.94	45.18	11	metabolic process;regulation of biological process;response to stimulus;transport	cytoplasm;endosome;membrane;mitochondrion	catalytic activity;nucleotide binding;protein binding	Pf00025, Pf00071, Pf01926, Pf08477, Pf13401	19326	ENSMUSG00000077450.12	17	Rab11b	Endocytosis; AMPK signaling pathway; Vasopressin-regulated water reabsorption	Focal Adhesion-PI3K-Akt-mTOR-signaling pathway	0.778	0.0316624	0.773	0.020794	0.994	0.896196	117.6	91.5	90.9	114.3	120.8	95	88.1	93.1	88.8
High	A0A1D5RMD4	Kinesin-like protein KIF16B OS=Mus musculus GN=Kif16b PE=1 SV=1	24.245	7	9	11	8	1	1386	157.1	5.85	19.06	9	cellular component movement		catalytic activity;motor activity;nucleotide binding;protein binding	Pf00225, Pf00498		ENSMUSG00000038844.9	2				0.721	0.0803332	0.979	0.833833	1.358	0.111274	111.1	80.1	108.8	105.2	116.8	87.5	73	116.2	101.3
High	A2AE89	Glutathione S-transferase Mu 1 OS=Mus musculus GN=Gstm1 PE=1 SV=2	11.319	6	2	2	2	1	244	28.5	8.19	7.37	2	metabolic process;response to stimulus	cytoplasm;cytosol;extracellular	catalytic activity;metal ion binding;protein binding	Pf00043, Pf02798, Pf13417, Pf14497	14862	ENSMUSG00000058135.12	3	Gstm1		Aflatoxin B1 metabolism; Estrogen metabolism; Metapathway biotransformation	0.58	0.0744347	0.694	0.149158	1.197	0.259564	131.9	76.5	91.6	116.7	147.7	71.6	80.9	100.2	82.9
