# Supplementary material for: Comparative proteomic study of liver lipid droplets and mitochondria in mice housed at different temperatures
Source: FEBS Lett. 2019 Jul 12;593(16):2118–38. doi: 10.1002/1873-3468.13509 (PMC6771624; doi:10.1002/1873-3468.13509)
Supplement: Supplementary file 4 — Table S2. List of the identified proteins and significantly changed proteins of liver mitochondria from mice at different temperatures. [file FEB2-593-2118-s004.xlsx]

## Sheet: Proteins with Peptides≥2
Protein FDR Confidence: Combined	Accession	Description	Sum PEP Score	Coverage [%]	# Peptides	# PSMs	# Unique Peptides	# Protein Groups	# AAs	MW [kDa]	calc. pI	Score Sequest HT: Sequest HT	# Peptides (by Search Engine): Sequest HT	Biological Process	Cellular Component	Molecular Function	Pfam IDs	Entrez Gene ID	Ensembl Gene ID	Gene Symbol	Chromosome	KEGG Pathways	WikiPathways	Ratio: (T23) / (T30)	Pvalue(T23) / (T30)	Ratio: (T6) / (T30)	Pvalue(T6) / (T30)	Ratio: (T6) / (T23)	Pvalue(T6) / (T23)	Abundances (Grouped): T30	Abundances (Grouped): T23	Abundances (Grouped): T6	T30-01	T30-02	T23-01	T23-02	T6-01	T6,T6-02
High	Q8C196	Carbamoyl-phosphate synthase [ammonia], mitochondrial OS=Mus musculus GN=Cps1 PE=1 SV=2	1949.47	76	159	1702	159	1	1500	164.5	6.92	5113.29	159	cell differentiation;metabolic process;response to stimulus	cytoplasm;membrane;mitochondrion;nucleus	catalytic activity;metal ion binding;nucleotide binding;protein binding	Pf00117, Pf00289, Pf00988, Pf02142, Pf02222, Pf02786, Pf02787, Pf07478, Pf13535, Pf15632	227231	ENSMUSG00000025991.8	Cps1	1	Metabolic pathways; Carbon metabolism; Arginine biosynthesis; Nitrogen metabolism; Alanine, aspartate and glutamate metabolism; Biosynthesis of amino acids		0.818	0.152367	0.901	0.17538	1.101	0.388049	110.3	90.3	99.4	114.7	105.8	98	82.9	102.2	96.4
High	E9QPD7	Pyruvate carboxylase OS=Mus musculus GN=Pcx PE=1 SV=1	812.831	72	90	369	90	1	1179	129.7	6.71	1042.85	90	metabolic process;regulation of biological process	cytoplasm;membrane;mitochondrion	catalytic activity;DNA binding;metal ion binding;nucleotide binding;protein binding	Pf00289, Pf00364, Pf00682, Pf02222, Pf02436, Pf02785, Pf02786, Pf07478, Pf08443, Pf13533, Pf13535, Pf15632	18563	ENSMUSG00000024892.15	Pcx	19	Carbon metabolism; Metabolic pathways; Pyruvate metabolism; Biosynthesis of amino acids; Citrate cycle (TCA cycle)	TCA Cycle; Alanine and aspartate metabolism; Fatty Acid Biosynthesis; Glycolysis and Gluconeogenesis	0.865	0.362284	0.865	0.312802	1	0.980564	109.9	95	95.1	121.2	99.1	101.7	88.4	97.8	91.9
High	Q8CC88	von Willebrand factor A domain-containing protein 8 OS=Mus musculus GN=Vwa8 PE=1 SV=2	769.458	51	103	235	103	1	1905	213.3	6.6	718.73	103		extracellular;mitochondrion	catalytic activity;nucleotide binding	Pf00092, Pf07728, Pf13191, Pf13519, Pf13521	219189	ENSMUSG00000058997.7	Vwa8	14			1.05	0.142542	1.121	0.00790767	1.067	0.0635428	94.6	99.4	106	95.6	93.6	97.6	101.1	106.2	105.8
High	Q8BWT1	3-ketoacyl-CoA thiolase, mitochondrial OS=Mus musculus GN=Acaa2 PE=1 SV=3	766.743	94	40	424	40	1	397	41.8	8.09	1530.02	40	cell organization and biogenesis;metabolic process;regulation of biological process;response to stimulus	membrane;mitochondrion;organelle lumen	catalytic activity;RNA binding	Pf00108, Pf02801, Pf02803	52538	ENSMUSG00000036880.9	Acaa2	18	Metabolic pathways; Fatty acid elongation; Fatty acid metabolism; Fatty acid degradation; Valine, leucine and isoleucine degradation	Fatty Acid Biosynthesis	0.89	0.150991	0.897	0.114518	1.008	0.853208	107.6	95.8	96.6	111.7	103.6	99.1	92.6	97.3	95.8
High	Q9DBT9	Dimethylglycine dehydrogenase, mitochondrial OS=Mus musculus GN=Dmgdh PE=1 SV=1	709.274	67	57	268	57	1	869	97.2	7.88	953.9	57	metabolic process	mitochondrion;organelle lumen	catalytic activity;nucleotide binding;RNA binding	Pf01266, Pf01571, Pf01946, Pf04268, Pf08669, Pf13450	74129	ENSMUSG00000042102.6	Dmgdh	13	Metabolic pathways; Glycine, serine and threonine metabolism	One carbon metabolism and related pathways	0.899	0.403319	1.018	0.888867	1.133	0.119698	102.8	92.4	104.7	112.5	93.6	96.2	88.4	107.2	102
High	P63038	60 kDa heat shock protein, mitochondrial OS=Mus musculus GN=Hspd1 PE=1 SV=1	651.79	86	66	355	66	1	573	60.9	6.18	1290.59	66	cell organization and biogenesis;cell proliferation;metabolic process;regulation of biological process;response to stimulus;transport	cell surface;cytoplasm;cytosol;endoplasmic reticulum;endosome;Golgi;membrane;mitochondrion;organelle lumen	catalytic activity;nucleotide binding;protein binding;RNA binding	Pf00118	15510	ENSMUSG00000025980.14	Hspd1	1	Legionellosis; RNA degradation; Type I diabetes mellitus; Tuberculosis	SIDS Susceptibility Pathways	0.915	0.0334338	0.994	0.786252	1.086	0.0926925	103.1	94.4	102.5	103.1	103.2	96	92.7	100.4	104.6
High	P56480	ATP synthase subunit beta, mitochondrial OS=Mus musculus GN=Atp5b PE=1 SV=2	591.986	81	36	398	36	1	529	56.3	5.34	1286.59	36	cell differentiation;cellular homeostasis;metabolic process;regulation of biological process;transport	cell surface;membrane;mitochondrion;nucleus	catalytic activity;metal ion binding;nucleotide binding;protein binding;receptor activity;transporter activity	Pf00006, Pf00306, Pf02874	11947	ENSMUSG00000025393.12	Atp5b	10	Huntington's disease; Parkinson's disease; Alzheimer's disease; Oxidative phosphorylation; Metabolic pathways	Oxidative phosphorylation; Electron Transport Chain	0.85	0.348838	0.912	0.489137	1.073	0.440362	108.6	92.3	99.1	96.9	121	98.9	85.6	97.3	100.2
High	P20029	78 kDa glucose-regulated protein OS=Mus musculus GN=Hspa5 PE=1 SV=3	586.754	62	55	218	53	1	655	72.4	5.16	656.44	55	cell communication;cell death;cell differentiation;cell organization and biogenesis;metabolic process;regulation of biological process;response to stimulus;transport	cell surface;cytoplasm;endoplasmic reticulum;extracellular;membrane;mitochondrion;nucleus;organelle lumen	catalytic activity;nucleotide binding;protein binding	Pf00012, Pf01968, Pf06723	14828	ENSMUSG00000026864.13	Hspa5	2	Prion diseases; Antigen processing and presentation; Protein processing in endoplasmic reticulum; Protein export; Thyroid hormone synthesis	MAPK signaling pathway	1.048	0.570126	1.077	0.337162	1.028	0.751583	96	100.6	103.4	92.3	99.6	94.7	106.6	98.7	108.1
High	Q8CAQ8	MICOS complex subunit Mic60 OS=Mus musculus GN=Immt PE=1 SV=1	561.206	61	68	185	24	1	757	83.8	6.61	578.47	68	cell organization and biogenesis;cellular homeostasis	membrane;mitochondrion	protein binding;RNA binding	Pf09731	76614	ENSMUSG00000052337.15	Immt	6			0.961	0.611412	0.97	0.705684	1.01	0.907766	102.3	98.4	99.3	106.7	97.9	103.3	93.4	104.6	94
High	Q8BMS1	Trifunctional enzyme subunit alpha, mitochondrial OS=Mus musculus GN=Hadha PE=1 SV=1	556.845	63	53	201	53	1	763	82.6	9.14	585.69	53	metabolic process;response to stimulus	membrane;mitochondrion;organelle lumen	catalytic activity;nucleotide binding;protein binding	Pf00378, Pf00725, Pf02737	97212	ENSMUSG00000025745.11	Hadha	5	Fatty acid elongation; Lysine degradation; Fatty acid metabolism; Biosynthesis of unsaturated fatty acids; beta-Alanine metabolism; Valine, leucine and isoleucine degradation; Fatty acid degradation; Metabolic pathways; Carbon metabolism; Tryptophan metabolism; Propanoate metabolism; Butanoate metabolism	Fatty Acid Beta Oxidation; Mitochondrial LC-Fatty Acid Beta-Oxidation	0.8	0.136837	0.822	0.0174555	1.028	0.842612	114.4	91.5	94.1	116.1	112.4	100.9	82.7	95.9	91.9
High	Q99LB7	Sarcosine dehydrogenase, mitochondrial OS=Mus musculus GN=Sardh PE=1 SV=1	544.627	59	54	278	54	1	919	101.6	6.74	914.51	54	metabolic process	mitochondrion;organelle lumen	catalytic activity;nucleotide binding	Pf01266, Pf01571, Pf08669	192166	ENSMUSG00000009614.16	Sardh	2	Glycine, serine and threonine metabolism; Metabolic pathways	One carbon metabolism and related pathways	0.911	0.305004	0.924	0.389179	1.015	0.753034	105.8	96.4	97.8	112.5	99.3	98.7	93.9	101.2	94.4
High	Q03265	ATP synthase subunit alpha, mitochondrial OS=Mus musculus GN=Atp5a1 PE=1 SV=1	544.579	74	58	430	58	1	553	59.7	9.19	1334.88	58	metabolic process;regulation of biological process;transport	membrane;mitochondrion	catalytic activity;nucleotide binding;protein binding;RNA binding;transporter activity	Pf00006, Pf00306, Pf02663, Pf02874, Pf05943	11946	ENSMUSG00000025428.15	Atp5a1	18	Oxidative phosphorylation; Metabolic pathways; Parkinson's disease; Huntington's disease; Alzheimer's disease	Electron Transport Chain; Oxidative phosphorylation	0.802	0.158287	0.861	0.0647137	1.073	0.565853	112.6	90.4	97	108.4	116.7	99.7	81.7	97.5	96.2
High	P38647	Stress-70 protein, mitochondrial OS=Mus musculus GN=Hspa9 PE=1 SV=3	543.29	68	54	227	54	1	679	73.4	6.07	734.96	54	cell differentiation;cell organization and biogenesis;metabolic process;regulation of biological process;transport	cytoplasm;mitochondrion;nucleus;organelle lumen	nucleotide binding;protein binding;RNA binding	Pf00012, Pf06723	15526	ENSMUSG00000024359.8	Hspa9	18	RNA degradation; Tuberculosis		0.93	0.222382	0.958	0.347055	1.029	0.555556	103.9	96.7	99.5	106.5	101.2	99.8	93.5	101.9	97
High	P24270	Catalase OS=Mus musculus GN=Cat PE=1 SV=4	527.356	83	54	351	54	1	527	59.8	7.88	902.47	54	cell differentiation;cell organization and biogenesis;metabolic process;regulation of biological process;response to stimulus	cytosol;endoplasmic reticulum;Golgi;membrane;mitochondrion;vacuole	antioxidant activity;catalytic activity;metal ion binding;nucleotide binding;protein binding	Pf00199, Pf06628	12359	ENSMUSG00000027187.10	Cat	2	Peroxisome; Longevity regulating pathway; Glyoxylate and dicarboxylate metabolism; Tryptophan metabolism; Longevity regulating pathway - multiple species; Carbon metabolism; Amyotrophic lateral sclerosis (ALS); FoxO signaling pathway	Selenium Micronutrient Network; Tryptophan metabolism; Folic Acid Network; Oxidative Stress	1.037	0.7026	0.96	0.205699	0.926	0.467022	100.1	103.8	96.1	101.8	98.2	95.1	112.9	94.8	97.2
High	Q6PB66	Leucine-rich PPR motif-containing protein, mitochondrial OS=Mus musculus GN=Lrpprc PE=1 SV=2	523.051	47	75	165	75	1	1392	156.5	6.83	499.62	75	metabolic process;regulation of biological process;transport	chromosome;cytoplasm;cytoskeleton;membrane;mitochondrion;nucleus	catalytic activity;DNA binding;protein binding;RNA binding	Pf12854, Pf13041, Pf13812	72416	ENSMUSG00000024120.12	Lrpprc	17		TNF-alpha NF-kB Signaling Pathway	1.081	0.166077	1.116	0.144828	1.032	0.471292	93.9	101.4	104.7	97	90.7	103	99.8	108.2	101.3
High	Q9R0H0	Peroxisomal acyl-coenzyme A oxidase 1 OS=Mus musculus GN=Acox1 PE=1 SV=5	522.515	68	51	234	16	1	661	74.6	8.48	773.16	51	cell organization and biogenesis;metabolic process;regulation of biological process	cytoplasm;membrane;mitochondrion;nucleus	catalytic activity;nucleotide binding;protein binding	Pf01756, Pf02770, Pf14749	11430	ENSMUSG00000020777.16	Acox1	11	alpha-Linolenic acid metabolism; PPAR signaling pathway; Peroxisome; Metabolic pathways; cAMP signaling pathway; Fatty acid degradation; Fatty acid metabolism; Biosynthesis of unsaturated fatty acids	PPAR signaling pathway	0.949	0.503914	0.893	0.304505	0.941	0.58944	105.6	100.2	94.3	109.1	101.8	94.7	105.6	87.2	101.6
High	Q9DBM2	Peroxisomal bifunctional enzyme OS=Mus musculus GN=Ehhadh PE=1 SV=4	513.285	71	54	182	54	1	718	78.3	9.13	555.84	54	metabolic process;transport	cytosol;mitochondrion	catalytic activity;protein binding	Pf00378, Pf00725, Pf02254, Pf02737	74147	ENSMUSG00000022853.6	Ehhadh	16	Butanoate metabolism; Valine, leucine and isoleucine degradation; Carbon metabolism; Lysine degradation; Fatty acid metabolism; beta-Alanine metabolism; Fatty acid degradation; Metabolic pathways; Peroxisome; Tryptophan metabolism; Propanoate metabolism; PPAR signaling pathway	Mitochondrial LC-Fatty Acid Beta-Oxidation; PPAR signaling pathway	0.913	0.434049	0.898	0.380269	0.983	0.633417	106.7	97.5	95.8	116.7	97.2	95.7	99	93.4	98.1
High	P26443	Glutamate dehydrogenase 1, mitochondrial OS=Mus musculus GN=Glud1 PE=1 SV=1	506.805	68	56	319	56	1	558	61.3	8	916.31	56	metabolic process;regulation of biological process;response to stimulus	cytoplasm;membrane;mitochondrion;organelle lumen	catalytic activity;nucleotide binding;protein binding	Pf00208, Pf02812	14661	ENSMUSG00000021794.15	Glud1	14	Alanine, aspartate and glutamate metabolism; Metabolic pathways; Carbon metabolism; Nitrogen metabolism; Arginine biosynthesis; D-Glutamine and D-glutamate metabolism; Proximal tubule bicarbonate reclamation		0.918	0.234686	0.941	0.310171	1.025	0.447948	104.9	96.4	98.7	109.5	100.4	98.7	93.9	97.8	99.6
High	Q99K67	Alpha-aminoadipic semialdehyde synthase, mitochondrial OS=Mus musculus GN=Aass PE=1 SV=1	492.318	52	50	188	50	1	926	102.9	6.87	566.41	50	metabolic process	mitochondrion	catalytic activity	Pf01262, Pf03435, Pf05222	30956	ENSMUSG00000029695.13	Aass	6	Metabolic pathways; Lysine degradation		0.938	0.506899	1.111	0.225257	1.184	0.199196	98.4	92.3	109.3	100.9	95.6	99.2	85.6	115.1	103.5
High	Q91ZA3	Propionyl-CoA carboxylase alpha chain, mitochondrial OS=Mus musculus GN=Pcca PE=1 SV=2	489.624	66	55	150	55	1	724	79.9	7.25	454.17	55		extracellular;mitochondrion;organelle lumen	catalytic activity;metal ion binding;nucleotide binding;protein binding	Pf00289, Pf00364, Pf01071, Pf02222, Pf02258, Pf02785, Pf02786, Pf07478, Pf08442, Pf13533, Pf13535, Pf13549, Pf15632	110821	ENSMUSG00000041650.15	Pcca	14	Carbon metabolism; Valine, leucine and isoleucine degradation; Propanoate metabolism; Glyoxylate and dicarboxylate metabolism; Metabolic pathways		0.829	0.307306	0.922	0.471965	1.111	0.520256	109	90.4	100.5	116.7	101.1	101.6	79.9	106.2	94.4
High	P51660	Peroxisomal multifunctional enzyme type 2 OS=Mus musculus GN=Hsd17b4 PE=1 SV=3	487.284	65	50	200	50	1	735	79.4	8.57	563.92	50	cell differentiation;metabolic process	membrane;mitochondrion	catalytic activity;protein binding	Pf00106, Pf01575, Pf02036, Pf08659, Pf13452, Pf13561, Pf14864	15488	ENSMUSG00000024507.6	Hsd17b4	18	Primary bile acid biosynthesis; Peroxisome; Metabolic pathways	Steroid Biosynthesis	0.932	0.545137	0.862	0.285406	0.925	0.4	107.4	100.1	92.6	116.6	98.4	95	105	87.5	97.5
High	P32020	Non-specific lipid-transfer protein OS=Mus musculus GN=Scp2 PE=1 SV=3	472.006	63	52	300	52	1	547	59.1	7.44	732.44	52	cell organization and biogenesis;metabolic process;regulation of biological process;transport	cytoplasm;cytosol;endoplasmic reticulum;membrane;mitochondrion;nucleus;organelle lumen	catalytic activity;protein binding;transporter activity	Pf00108, Pf00109, Pf02036, Pf02801, Pf02803, Pf08545, Pf14864	20280	ENSMUSG00000028603.15	Scp2	4	PPAR signaling pathway; Peroxisome; Metabolic pathways; Primary bile acid biosynthesis	PPAR signaling pathway; Mitochondrial LC-Fatty Acid Beta-Oxidation	0.937	0.485558	0.847	0.0797762	0.904	0.329726	107.8	100.9	91.3	111.5	104	94.1	108	88	94.5
High	Q99KI0	Aconitate hydratase, mitochondrial OS=Mus musculus GN=Aco2 PE=1 SV=1	469.63	64	60	149	60	1	780	85.4	7.93	483.7	60	metabolic process;response to stimulus	mitochondrion	catalytic activity;metal ion binding	Pf00330, Pf00694	11429	ENSMUSG00000022477.12	Aco2	15	Carbon metabolism; Biosynthesis of amino acids; Citrate cycle (TCA cycle); Glyoxylate and dicarboxylate metabolism; 2-Oxocarboxylic acid metabolism; Metabolic pathways	TCA Cycle	1.141	0.015811	1.287	0.00109303	1.128	0.0128446	87.5	99.8	112.6	88.2	86.8	98.4	101.2	112.2	113.1
High	P54869	Hydroxymethylglutaryl-CoA synthase, mitochondrial OS=Mus musculus GN=Hmgcs2 PE=1 SV=2	459.66	51	46	256	46	1	508	56.8	8.41	729.65	46	metabolic process	membrane;mitochondrion;organelle lumen	catalytic activity	Pf01154, Pf08540, Pf08545	15360	ENSMUSG00000027875.12	Hmgcs2	3	Synthesis and degradation of ketone bodies; Valine, leucine and isoleucine degradation; Terpenoid backbone biosynthesis; Butanoate metabolism; Metabolic pathways; PPAR signaling pathway	Synthesis and Degradation of Ketone Bodies; PPAR signaling pathway	0.755	0.194267	0.722	0.160569	0.956	0.482089	121.1	91.4	87.4	137.2	106.2	94.6	87.7	90.3	84
High	P09103	Protein disulfide-isomerase OS=Mus musculus GN=P4hb PE=1 SV=2	456.572	60	50	191	50	1	509	57	4.88	544.94	50	cellular homeostasis;metabolic process;regulation of biological process;response to stimulus	endoplasmic reticulum;membrane;organelle lumen	catalytic activity;metal ion binding;protein binding;RNA binding	Pf00085, Pf01216, Pf13098, Pf13848, Pf13899, Pf13905	18453	ENSMUSG00000025130.11	P4hb	11	Protein processing in endoplasmic reticulum		0.974	0.615123	1.016	0.674153	1.043	0.418904	100.4	97.7	101.9	102.9	97.8	94	101.4	100	103.8
High	Q61941	NAD(P) transhydrogenase, mitochondrial OS=Mus musculus GN=Nnt PE=1 SV=2	443.619	41	47	137	47	1	1086	113.8	7.64	450.98	47	metabolic process;transport	membrane;mitochondrion	catalytic activity;nucleotide binding	Pf01262, Pf02233, Pf05222, Pf12769	18115		Nnt	13			0.924	0.273139	0.882	0.0533288	0.954	0.528892	106.9	98.8	94.3	107.2	106.5	104.2	93.6	97.3	91.3
High	Q9EQ20	Methylmalonate-semialdehyde dehydrogenase [acylating], mitochondrial OS=Mus musculus GN=Aldh6a1 PE=1 SV=1	440.152	62	43	187	43	1	535	57.9	8.07	612.59	43	cell differentiation;metabolic process	mitochondrion	catalytic activity;RNA binding	Pf00171	104776	ENSMUSG00000021238.10	Aldh6a1	12	Carbon metabolism; Metabolic pathways; Propanoate metabolism; Inositol phosphate metabolism; beta-Alanine metabolism; Valine, leucine and isoleucine degradation		0.852	0.137463	0.849	0.0865132	0.996	0.940824	111.1	94.6	94.3	115.9	106.3	99.5	89.8	96.5	91.9
High	O08601	Microsomal triglyceride transfer protein large subunit OS=Mus musculus GN=Mttp PE=1 SV=2	438.456	53	56	137	56	1	894	99	7.62	426.73	56	cell organization and biogenesis;metabolic process;response to stimulus;transport	endoplasmic reticulum;Golgi;membrane	protein binding;transporter activity	Pf01347	17777	ENSMUSG00000028158.14	Mttp	3	Fat digestion and absorption	Statin Pathway	1.251	0.178915	1.312	0.0399869	1.049	0.728564	84.2	105.3	110.5	82.6	85.4	95.1	116.2	105.1	115.6
High	P50544	Very long-chain specific acyl-CoA dehydrogenase, mitochondrial OS=Mus musculus GN=Acadvl PE=1 SV=3	434.405	68	43	153	43	1	656	70.8	8.75	449.57	43	cell differentiation;metabolic process;regulation of biological process;response to stimulus	cytosol;membrane;mitochondrion;nucleus	catalytic activity;nucleotide binding	Pf00441, Pf02770, Pf02771, Pf08028	11370	ENSMUSG00000018574.14	Acadvl	11	Fatty acid metabolism; Fatty acid degradation; Metabolic pathways	Mitochondrial LC-Fatty Acid Beta-Oxidation; Fatty Acid Beta Oxidation	1.021	0.816831	1.078	0.375726	1.056	0.137036	96.8	98.8	104.4	103.4	90.5	96.5	101	104.6	103.9
High	Q8K2B3	Succinate dehydrogenase [ubiquinone] flavoprotein subunit, mitochondrial OS=Mus musculus GN=Sdha PE=1 SV=1	431.1	65	44	175	44	1	664	72.5	7.37	519.61	44	metabolic process;transport	membrane;mitochondrion	catalytic activity;nucleotide binding	Pf00890, Pf02910	66945	ENSMUSG00000021577.13	Sdha	13	Alzheimer's disease; Huntington's disease; Oxidative phosphorylation; Citrate cycle (TCA cycle); Carbon metabolism; Parkinson's disease; Non-alcoholic fatty liver disease (NAFLD); Metabolic pathways	Electron Transport Chain; TCA Cycle	0.864	0.169558	0.875	0.067358	1.013	0.899113	109.5	94.6	95.8	112.1	106.8	101.2	88.3	98.4	93.1
High	P47738	Aldehyde dehydrogenase, mitochondrial OS=Mus musculus GN=Aldh2 PE=1 SV=1	416.99	69	42	270	40	1	519	56.5	7.62	833	42	metabolic process;regulation of biological process	mitochondrion;organelle lumen	catalytic activity;nucleotide binding;protein binding	Pf00171	11669	ENSMUSG00000029455.14	Aldh2	5	beta-Alanine metabolism; Lysine degradation; Tryptophan metabolism; Histidine metabolism; Glycerolipid metabolism; Glycolysis / Gluconeogenesis; Metabolic pathways; Arginine and proline metabolism; Pentose and glucuronate interconversions; Ascorbate and aldarate metabolism; Fatty acid degradation; Valine, leucine and isoleucine degradation; Pyruvate metabolism	Tryptophan metabolism; Fatty Acid Omega Oxidation	0.771	0.0632758	0.819	0.0598608	1.063	0.346948	115.8	89.3	94.9	121.3	110.5	93.8	84.8	95.1	94.5
High	P08113	Endoplasmin OS=Mus musculus GN=Hsp90b1 PE=1 SV=2	411.575	54	53	176	51	1	802	92.4	4.82	477.14	53	cell organization and biogenesis;metabolic process;regulation of biological process;response to stimulus;transport	cytosol;endoplasmic reticulum;extracellular;membrane;nucleus;organelle lumen	nucleotide binding;protein binding;RNA binding	Pf00183, Pf02518, Pf13589	22027	ENSMUSG00000020048.13	Hsp90b1	10	Prostate cancer; PI3K-Akt signaling pathway; Protein processing in endoplasmic reticulum; Thyroid hormone synthesis; Estrogen signaling pathway; Pathways in cancer	Focal Adhesion-PI3K-Akt-mTOR-signaling pathway	1.127	0.14639	1.171	0.137486	1.039	0.573156	91	102.5	106.5	94.7	87.2	99.2	105.7	101.3	111.9
High	Q91VD9	NADH-ubiquinone oxidoreductase 75 kDa subunit, mitochondrial OS=Mus musculus GN=Ndufs1 PE=1 SV=2	405.681	59	46	123	46	1	727	79.7	5.72	406.11	46	cell organization and biogenesis;metabolic process;transport	membrane;mitochondrion	catalytic activity;metal ion binding	Pf00111, Pf00384, Pf09326, Pf10588, Pf13510	227197	ENSMUSG00000025968.16	Ndufs1	1	Oxidative phosphorylation; Alzheimer's disease; Huntington's disease; Parkinson's disease; Non-alcoholic fatty liver disease (NAFLD); Metabolic pathways	Oxidative phosphorylation; Electron Transport Chain	0.864	0.301135	0.922	0.246787	1.067	0.65803	107.7	93	99.3	106.6	108.2	103.5	83.3	104.2	94.2
High	A2A848	Peroxisomal acyl-coenzyme A oxidase 1 (Fragment) OS=Mus musculus GN=Acox1 PE=1 SV=1	401.593	62	37	191	2	1	625	70	7.75	650.35	37	cell organization and biogenesis;metabolic process;regulation of biological process	cytoplasm;membrane;mitochondrion;nucleus	catalytic activity;nucleotide binding;protein binding	Pf01756, Pf02770, Pf14749	11430	ENSMUSG00000020777.16	Acox1	11		PPAR signaling pathway	0.82	0.298674	0.781	0.252741	0.953	0.511105	115.3	94.6	90.1	131.5	100.4	95.8	92.6	84.6	95.1
High	D3Z041	Long-chain-fatty-acid--CoA ligase 1 OS=Mus musculus GN=Acsl1 PE=1 SV=1	400.246	59	48	156	45	1	699	78	7.47	482.86	48	metabolic process;regulation of biological process;response to stimulus	membrane;mitochondrion	catalytic activity	Pf00501		ENSMUSG00000018796.13		8			1.026	0.842163	0.901	0.392662	0.879	0.0328899	102.5	105.1	92.4	93.2	112.4	103.4	106.6	94	90.5
High	P25688	Uricase OS=Mus musculus GN=Uox PE=1 SV=2	400.217	72	35	284	35	1	303	35	8.35	769.31	35	metabolic process	mitochondrion	catalytic activity	Pf01014	22262	ENSMUSG00000028186.14	Uox	3	Purine metabolism; Metabolic pathways; Caffeine metabolism	Purine metabolism	1.102	0.403036	0.969	0.582568	0.88	0.322292	97.7	107.6	94.7	95	100.1	98.4	117.3	90.7	98.4
High	A0A0U1RP81	MICOS complex subunit MIC60 OS=Mus musculus GN=Immt PE=1 SV=1	399.746	69	46	129	1	1	488	53.7	8.66	402.24	46	cellular homeostasis	membrane;mitochondrion		Pf09731		ENSMUSG00000052337.15		6			1.12	0.463714	1.111	0.303376	0.992	0.933148	92.8	104	103.2	88.9	96.3	91.8	117	96.4	109.7
High	P34914	Bifunctional epoxide hydrolase 2 OS=Mus musculus GN=Ephx2 PE=1 SV=2	396.343	56	27	128	27	1	554	62.5	6.19	463.95	27	defense response;metabolic process;regulation of biological process;response to stimulus	cytoplasm;cytosol	catalytic activity;metal ion binding;protein binding	Pf00561, Pf00702, Pf12146, Pf12695, Pf12697, Pf13242, Pf13419	13850	ENSMUSG00000022040.7	Ephx2	14	Metabolic pathways; Arachidonic acid metabolism; Peroxisome	Metapathway biotransformation; Arachidonate Epoxygenase Epoxide Hydrolase	1.17	0.22366	1.165	0.150111	0.996	0.961532	90	105.2	104.8	88.8	90.8	96.5	114.3	98.3	111.3
High	P01027	Complement C3 OS=Mus musculus GN=C3 PE=1 SV=3	389.256	43	66	116	66	1	1663	186.4	6.73	355.1	66	cell organization and biogenesis;coagulation;defense response;metabolic process;regulation of biological process;response to stimulus	extracellular	enzyme regulator activity;protein binding	Pf00207, Pf01759, Pf01821, Pf01835, Pf07677, Pf07678, Pf07703, Pf10569, Pf11974	12266	ENSMUSG00000024164.15	C3	17	Viral carcinogenesis; Pertussis; Chagas disease (American trypanosomiasis); Systemic lupus erythematosus; Phagosome; Staphylococcus aureus infection; Leishmaniasis; Herpes simplex infection; Legionellosis; Complement and coagulation cascades; Tuberculosis	TYROBP Causal Network; Complement Activation, Classical Pathway; Complement and Coagulation Cascades	1.174	0.274238	1.178	0.0814109	1.004	0.996364	89.5	105.1	105.4	84.9	94	95.7	114.9	103.7	106.8
High	Q9Z0X1	Apoptosis-inducing factor 1, mitochondrial OS=Mus musculus GN=Aifm1 PE=1 SV=1	384.44	51	35	125	35	1	612	66.7	9.17	393.81	35	cell death;cell differentiation;cell organization and biogenesis;metabolic process;regulation of biological process;response to stimulus	cytoplasm;cytosol;membrane;mitochondrion;nucleus	catalytic activity;DNA binding;nucleotide binding;protein binding	Pf00070, Pf07992, Pf14721, Pf14962	26926	ENSMUSG00000036932.14	Aifm1	X	Apoptosis	Apoptosis Modulation by HSP70	0.815	0.23238	0.866	0.160272	1.062	0.651683	111.9	91.2	96.9	118.8	104.9	101.3	81.7	96.7	96.6
High	Q9DBG1	Sterol 26-hydroxylase, mitochondrial OS=Mus musculus GN=Cyp27a1 PE=1 SV=1	377.201	55	37	140	37	1	533	60.7	9.14	426.16	37	metabolic process	membrane;mitochondrion	catalytic activity;metal ion binding	Pf00067	104086	ENSMUSG00000026170.6	Cyp27a1	1	Primary bile acid biosynthesis; PPAR signaling pathway; Metabolic pathways	Oxidation by Cytochrome P450; PPAR signaling pathway; Metapathway biotransformation	0.913	0.426474	0.945	0.515328	1.035	0.769678	105	95.8	99.2	109.7	100.1	103.6	88.4	104.7	93.6
High	Q8CGK3	Lon protease homolog, mitochondrial OS=Mus musculus GN=Lonp1 PE=1 SV=2	374.443	51	49	118	49	1	949	105.8	6.57	389.73	49	cell organization and biogenesis;metabolic process;response to stimulus	cytosol;membrane;mitochondrion;nucleus;organelle lumen	catalytic activity;DNA binding;nucleotide binding;protein binding;RNA binding	Pf00004, Pf00910, Pf01695, Pf02190, Pf05362, Pf05496, Pf07724, Pf07726, Pf07728, Pf08298, Pf13173, Pf13191, Pf13207, Pf13401, Pf13541	74142	ENSMUSG00000041168.9	Lonp1	17			1.085	0.113528	1.165	0.00468724	1.074	0.137663	92.3	100.2	107.5	91.8	92.7	103.1	97.3	108.5	106.6
High	Q9CQN1	Heat shock protein 75 kDa, mitochondrial OS=Mus musculus GN=Trap1 PE=1 SV=1	367.511	60	45	115	44	1	706	80.2	6.68	360.79	45	metabolic process;regulation of biological process;response to stimulus	membrane;mitochondrion;organelle lumen	nucleotide binding;protein binding;RNA binding	Pf00183, Pf02518, Pf13589	68015	ENSMUSG00000005981.11	Trap1	16			0.976	0.689812	1.022	0.219471	1.047	0.457024	100.1	97.7	102.2	98.9	101.2	102.6	92.9	101.8	102.6
High	A0A0R4J0Z1	Protein disulfide-isomerase A4 OS=Mus musculus GN=Pdia4 PE=1 SV=1	357.109	56	48	129	48	1	641	72.3	5.22	344.08	48	cellular homeostasis;metabolic process;regulation of biological process;response to stimulus	cell surface;endoplasmic reticulum;organelle lumen	catalytic activity;metal ion binding;RNA binding	Pf00085, Pf01216, Pf13098, Pf13848, Pf13905	12304	ENSMUSG00000025823.9	Pdia4	6	Thyroid hormone synthesis; Protein processing in endoplasmic reticulum		1.109	0.408023	1.057	0.479755	0.953	0.705608	94.7	105.1	100.2	96.3	92.8	95.1	115.5	93.9	106.3
High	P11725	Ornithine carbamoyltransferase, mitochondrial OS=Mus musculus GN=Otc PE=1 SV=1	354.542	64	29	194	29	1	354	39.7	8.73	557.35	29	cell organization and biogenesis;metabolic process;response to stimulus	cytoplasm;membrane;mitochondrion;organelle lumen	catalytic activity	Pf00185, Pf02729	18416	ENSMUSG00000031173.13	Otc	X	Metabolic pathways; Arginine biosynthesis; Biosynthesis of amino acids		0.803	0.15733	0.821	0.164648	1.022	0.640209	114.4	91.8	93.8	124.3	104.9	95.3	88.1	94.4	93
High	Q8BFR5	Elongation factor Tu, mitochondrial OS=Mus musculus GN=Tufm PE=1 SV=1	352.369	67	32	125	32	1	452	49.5	7.56	391.7	32	metabolic process;response to stimulus	membrane;mitochondrion	catalytic activity;nucleotide binding;RNA binding	Pf00009, Pf03143, Pf03144	233870	ENSMUSG00000073838.10	Tufm	7			0.948	0.54812	0.983	0.808503	1.037	0.710844	102.4	97	100.6	105.1	99.4	103.7	90.5	105.7	95.6
High	P16332	Methylmalonyl-CoA mutase, mitochondrial OS=Mus musculus GN=Mut PE=1 SV=2	348.125	55	38	99	38	1	748	82.8	6.89	328.88	38	metabolic process	mitochondrion;organelle lumen	catalytic activity;metal ion binding	Pf01642, Pf02310	17850	ENSMUSG00000023921.8	Mut	17	Propanoate metabolism; Glyoxylate and dicarboxylate metabolism; Valine, leucine and isoleucine degradation; Carbon metabolism; Metabolic pathways		0.982	0.781171	1.11	0.0374792	1.129	0.142764	97	95.3	107.7	95.8	98.2	100.3	90.5	109.4	105.9
High	P45952	Medium-chain specific acyl-CoA dehydrogenase, mitochondrial OS=Mus musculus GN=Acadm PE=1 SV=1	344.088	58	39	117	39	1	421	46.5	8.37	370.2	39	cell differentiation;cell organization and biogenesis;metabolic process;regulation of biological process;response to stimulus	membrane;mitochondrion;nucleus;organelle lumen	catalytic activity;nucleotide binding;protein binding	Pf00441, Pf02770, Pf02771, Pf08028	11364	ENSMUSG00000062908.12	Acadm	3	Fatty acid degradation; PPAR signaling pathway; Carbon metabolism; Valine, leucine and isoleucine degradation; beta-Alanine metabolism; Metabolic pathways; Fatty acid metabolism; Propanoate metabolism	PPAR signaling pathway; Mitochondrial LC-Fatty Acid Beta-Oxidation; Fatty Acid Beta Oxidation	0.81	0.194559	0.835	0.192396	1.031	0.724346	113.4	91.8	94.7	123.1	104.1	98	85.7	97.1	92
High	P27773	Protein disulfide-isomerase A3 OS=Mus musculus GN=Pdia3 PE=1 SV=2	335.843	70	41	125	41	1	505	56.6	6.21	347.93	41	cell communication;cellular homeostasis;metabolic process;regulation of biological process;response to stimulus	cell surface;cytoplasm;endoplasmic reticulum;extracellular;membrane;mitochondrion;nucleus;organelle lumen	catalytic activity;protein binding;RNA binding	Pf00085, Pf13098, Pf13848, Pf13899, Pf13905	14827	ENSMUSG00000027248.13	Pdia3	2	Protein processing in endoplasmic reticulum; Antigen processing and presentation		1.066	0.426	1.014	0.736995	0.951	0.509854	97.4	103.9	98.8	99.9	94.8	97.8	110.1	96.3	101.1
High	P29758	Ornithine aminotransferase, mitochondrial OS=Mus musculus GN=Oat PE=1 SV=1	334.127	73	29	139	29	1	439	48.3	6.62	409.49	29	cell organization and biogenesis;metabolic process	cytoplasm;mitochondrion;organelle lumen	catalytic activity;protein binding	Pf00202	18242	ENSMUSG00000030934.9	Oat	7	Arginine and proline metabolism; Metabolic pathways		1.112	0.0950655	1.463	0.00200951	1.316	0.0140614	83.9	93.3	122.8	84.3	83.5	90.2	96.4	124.5	121.1
High	Q8VCW8	Acyl-CoA synthetase family member 2, mitochondrial OS=Mus musculus GN=Acsf2 PE=1 SV=1	327.581	57	35	108	35	1	615	67.9	8.18	361.83	35	metabolic process	mitochondrion	catalytic activity;nucleotide binding	Pf00501, Pf13193	264895	ENSMUSG00000076435.3	Acsf2	11			1.139	0.0568926	1.204	0.0234686	1.057	0.299225	89.7	102.2	108.1	89.9	89.6	99.1	105.3	110.9	105.2
High	Q91YQ5	Dolichyl-diphosphooligosaccharide--protein glycosyltransferase subunit 1 OS=Mus musculus GN=Rpn1 PE=1 SV=1	324.99	67	40	108	40	1	608	68.5	6.46	379.86	40	metabolic process	cytosol;endoplasmic reticulum;membrane	catalytic activity;RNA binding	Pf04597	103963	ENSMUSG00000030062.7	Rpn1	6	Protein processing in endoplasmic reticulum; Metabolic pathways; N-Glycan biosynthesis	Proteasome Degradation	1.059	0.0648465	1.067	0.0342854	1.008	0.477024	96	101.6	102.4	94.8	97.2	100.7	102.5	102.2	102.6
High	Q8VCH0	3-ketoacyl-CoA thiolase B, peroxisomal OS=Mus musculus GN=Acaa1b PE=1 SV=1	324.367	63	23	111	12	1	424	44	8.51	419.41	23	metabolic process	mitochondrion	catalytic activity	Pf00108, Pf02803, Pf08541	235674	ENSMUSG00000010651.4	Acaa1b	9	PPAR signaling pathway; alpha-Linolenic acid metabolism; Valine, leucine and isoleucine degradation; Peroxisome; Fatty acid degradation; Fatty acid metabolism; Biosynthesis of unsaturated fatty acids; Metabolic pathways	PPAR signaling pathway	0.946	0.613136	0.918	0.448533	0.97	0.67974	104.8	99.1	96.1	113.7	96.2	94.1	103.9	92.3	99.8
High	Q99MR8	Methylcrotonoyl-CoA carboxylase subunit alpha, mitochondrial OS=Mus musculus GN=Mccc1 PE=1 SV=2	323.004	58	34	92	34	1	717	79.3	7.83	311.77	34	metabolic process	membrane;mitochondrion;organelle lumen	catalytic activity;metal ion binding;nucleotide binding	Pf00289, Pf00364, Pf01071, Pf02222, Pf02785, Pf02786, Pf07478, Pf13533, Pf13535, Pf15632	72039	ENSMUSG00000027709.9	Mccc1	3	Valine, leucine and isoleucine degradation; Metabolic pathways		1.068	0.00228614	1.119	0.0103984	1.048	0.0551301	94.2	100.5	105.3	94.1	94.2	100.8	100.2	106.5	104.2
High	Q9JKR6	Hypoxia up-regulated protein 1 OS=Mus musculus GN=Hyou1 PE=1 SV=1	322.114	41	44	98	44	1	999	111.1	5.19	311.44	44	regulation of biological process;response to stimulus;transport	endoplasmic reticulum;extracellular;membrane;organelle lumen	nucleotide binding	Pf00012	12282	ENSMUSG00000032115.14	Hyou1	9	Protein processing in endoplasmic reticulum		1.128	0.302878	1.18	0.102687	1.046	0.683459	90.7	102.3	107	87.8	93.4	94.3	110.6	102	111.9
High	Q3ULD5	Methylcrotonoyl-CoA carboxylase beta chain, mitochondrial OS=Mus musculus GN=Mccc2 PE=1 SV=1	320.94	61	31	89	31	1	563	61.3	8	304.03	31	metabolic process	mitochondrion;organelle lumen	catalytic activity;nucleotide binding	Pf01039, Pf03255	78038	ENSMUSG00000021646.8	Mccc2	13	Valine, leucine and isoleucine degradation; Metabolic pathways		0.901	0.226175	0.965	0.457862	1.071	0.270891	104.7	94.3	101	108.9	100.6	98.7	89.9	100.6	101.3
High	P55096	ATP-binding cassette sub-family D member 3 OS=Mus musculus GN=Abcd3 PE=1 SV=2	320.333	45	34	139	34	1	659	75.4	9.26	385.38	34	cell organization and biogenesis;metabolic process;response to stimulus;transport	membrane;mitochondrion;organelle lumen	catalytic activity;nucleotide binding;protein binding;transporter activity	Pf00005, Pf06472	19299	ENSMUSG00000028127.10	Abcd3	3	ABC transporters; Peroxisome	Nuclear receptors in lipid metabolism and toxicity	1.119	0.344982	1.027	0.631616	0.918	0.475502	95.4	106.7	97.9	96.8	93.6	97.5	116.4	93.4	102.3
High	P58281	Dynamin-like 120 kDa protein, mitochondrial OS=Mus musculus GN=Opa1 PE=1 SV=1	319.797	49	52	92	42	1	960	111.3	7.55	280.82	52	cell death;cell organization and biogenesis;metabolic process;regulation of biological process;response to stimulus;transport	cytosol;membrane;mitochondrion	catalytic activity;nucleotide binding;protein binding	Pf00350, Pf01926	74143	ENSMUSG00000038084.16	Opa1	16			1.069	0.20643	1.054	0.299151	0.986	0.504095	96.1	102.7	101.3	99.5	92.6	101.7	103.6	102.7	99.8
High	Q4FZE8	Major urinary protein 1 OS=Mus musculus GN=Mup1 PE=1 SV=1	319.112	79	24	185	3	1	181	20.8	5.02	599.82	24	cell communication;cell organization and biogenesis;metabolic process;regulation of biological process;response to stimulus;transport	cytosol;extracellular;nucleus	catalytic activity;protein binding;receptor activity;signal transducer activity;transporter activity	Pf00061	100861909; 17840	ENSMUSG00000110439.1	Gm21320; LOC100861909; Mup1	4			1.619	0.31527	2.09	0.229339	1.291	0.603352	63.7	103.1	133.2	52.2	71.9	73.9	133.1	93.3	175.7
High	Q9WU79	Proline dehydrogenase 1, mitochondrial OS=Mus musculus GN=Prodh PE=1 SV=2	316.451	52	31	115	31	1	599	68	8.24	325.37	31	metabolic process	membrane;mitochondrion;organelle lumen	catalytic activity;nucleotide binding	Pf01619	19125	ENSMUSG00000003526.11; ENSMUSG00000111321.1	Prodh	16; CHR_MG3833_MG4220_PATCH	Arginine and proline metabolism; Metabolic pathways	Amino Acid metabolism	1.043	0.558508	1.076	0.39613	1.032	0.534227	96.2	100.3	103.5	101.7	90.9	102	98.5	107.5	99.5
High	A0A0A0MQ68	Glutaryl-CoA dehydrogenase, mitochondrial OS=Mus musculus GN=Gcdh PE=1 SV=1	314.042	62	30	141	30	1	447	49.5	8.72	440.54	30	metabolic process	membrane;mitochondrion	catalytic activity;nucleotide binding	Pf00441, Pf02770, Pf02771, Pf08028	270076	ENSMUSG00000003809.14	Gcdh	8	Lysine degradation; Tryptophan metabolism; Fatty acid degradation; Metabolic pathways	Tryptophan metabolism; Fatty Acid Beta Oxidation	0.95	0.652519	0.916	0.448783	0.964	0.504238	104.7	99.4	95.9	114.6	95.2	103.6	95.1	97.1	94.4
High	Q64521	Glycerol-3-phosphate dehydrogenase, mitochondrial OS=Mus musculus GN=Gpd2 PE=1 SV=2	313.671	53	39	94	39	1	727	80.9	6.61	287.31	39	metabolic process	membrane;mitochondrion	catalytic activity;metal ion binding	Pf00890, Pf01266, Pf03486, Pf07992, Pf12831, Pf13499	14571	ENSMUSG00000026827.12	Gpd2	2	Glycerophospholipid metabolism	Fatty Acid Beta Oxidation	0.997	0.908501	1.039	0.295296	1.042	0.351464	98.8	98.5	102.7	99.5	98.1	100.7	96.3	105.3	100
High	Q60597	2-oxoglutarate dehydrogenase, mitochondrial OS=Mus musculus GN=Ogdh PE=1 SV=3	312.49	45	37	95	37	1	1023	116.4	6.83	311.76	37	cellular component movement;metabolic process	cytosol;membrane;mitochondrion;organelle lumen	catalytic activity;metal ion binding;protein binding	Pf00676, Pf02779	18293	ENSMUSG00000020456.17	Ogdh	11	Lysine degradation; Citrate cycle (TCA cycle); Carbon metabolism; Metabolic pathways; Tryptophan metabolism	TCA Cycle; Amino Acid metabolism; Tryptophan metabolism	0.923	0.514503	1.074	0.559015	1.163	0.116093	100.1	92.4	107.5	109.7	91	96.5	88.1	111.1	103.6
High	Q8BJ64	Choline dehydrogenase, mitochondrial OS=Mus musculus GN=Chdh PE=1 SV=1	311.951	54	32	106	32	1	596	66.4	8.51	334.19	32	metabolic process	membrane;mitochondrion	catalytic activity;nucleotide binding	Pf00732, Pf01266, Pf05199, Pf05834, Pf13450	218865	ENSMUSG00000015970.18	Chdh	14	Glycine, serine and threonine metabolism; Metabolic pathways	Glutathione and one carbon metabolism; One carbon metabolism and related pathways	0.85	0.263594	0.827	0.197083	0.973	0.632611	112	95.3	92.7	122.5	102.1	99.6	90.8	94.5	90.5
High	A2AKN8	Major urinary protein 5 OS=Mus musculus GN=Mup8 PE=3 SV=1	309.896	82	23	181	3	1	180	20.6	4.94	604.05	23	transport	extracellular	transporter activity	Pf00061	100041687	ENSMUSG00000078687.9	Mup8	4			1.031	0.976972	1.335	0.492797	1.295	0.447198	89.1	91.9	119	69.3	109.5	82.5	97.7	89	152
High	Q925I1	ATPase family AAA domain-containing protein 3 OS=Mus musculus GN=Atad3 PE=1 SV=1	309.31	56	39	87	39	1	591	66.7	9.29	250.87	39	cell growth;regulation of biological process	membrane;mitochondrion	catalytic activity;nucleotide binding;RNA binding	Pf00004, Pf00910, Pf01078, Pf05707, Pf06745, Pf07728, Pf12037, Pf13207, Pf13401	108888	ENSMUSG00000029036.18	Atad3a	4			0.917	0.425579	0.934	0.488435	1.018	0.775184	105.2	96.5	98.2	113.3	97.4	100.6	92.3	101.3	95
High	P52825	Carnitine O-palmitoyltransferase 2, mitochondrial OS=Mus musculus GN=Cpt2 PE=1 SV=2	309.138	61	39	102	39	1	658	73.9	8.37	312.15	39	metabolic process;transport	membrane;mitochondrion	catalytic activity	Pf00755	12896	ENSMUSG00000028607.16	Cpt2	4	PPAR signaling pathway; Fatty acid metabolism; Fatty acid degradation	Fatty Acid Beta Oxidation; PPAR signaling pathway; Mitochondrial LC-Fatty Acid Beta-Oxidation	0.998	0.951878	1	0.98537	1.003	0.954077	100.1	99.8	100.1	108.3	92.2	99.1	100.3	105.4	94.7
High	E9Q035	Predicted gene 20425 OS=Mus musculus GN=Gm20425 PE=4 SV=1	307.933	41	48	93	14	1	978	107.7	7.77	235.18	48	regulation of biological process;response to stimulus	extracellular;membrane	nucleotide binding	Pf00009, Pf00025, Pf00405, Pf01926, Pf09439, Pf12974		ENSMUSG00000090639.1		9			1.15	0.155578	1.203	0.0499571	1.046	0.388888	89.5	102.9	107.7	85.3	93.7	98.6	107.2	107.8	107.4
High	Q921G7	Electron transfer flavoprotein-ubiquinone oxidoreductase, mitochondrial OS=Mus musculus GN=Etfdh PE=1 SV=1	306.828	54	42	132	42	1	616	68	7.58	385.08	42	metabolic process;response to stimulus;transport	membrane;mitochondrion	catalytic activity;metal ion binding;nucleotide binding	Pf00890, Pf01266, Pf01494, Pf01946, Pf03486, Pf05187, Pf05834, Pf07992, Pf12831, Pf13450, Pf13454, Pf13738	66841	ENSMUSG00000027809.14	Etfdh	3			1.022	0.718527	0.974	0.625035	0.953	0.444507	100.1	102.4	97.5	103.6	96.6	106.7	98.1	100.4	94.6
High	Q8QZT1	Acetyl-CoA acetyltransferase, mitochondrial OS=Mus musculus GN=Acat1 PE=1 SV=1	304.703	54	31	118	31	1	424	44.8	8.51	394.63	31	cell organization and biogenesis;metabolic process;response to stimulus	membrane;mitochondrion;organelle lumen	catalytic activity;metal ion binding;protein binding	Pf00108, Pf00109, Pf02803	110446	ENSMUSG00000032047.5	Acat1	9	Fatty acid metabolism; Carbon metabolism; Fatty acid degradation; Tryptophan metabolism; Propanoate metabolism; Terpenoid backbone biosynthesis; Glyoxylate and dicarboxylate metabolism; Valine, leucine and isoleucine degradation; Synthesis and degradation of ketone bodies; Pyruvate metabolism; Butanoate metabolism; Lysine degradation; Metabolic pathways	Fatty Acid Beta Oxidation; Tryptophan metabolism; Synthesis and Degradation of Ketone Bodies	0.981	0.773353	0.907	0.349231	0.924	0.38058	103.9	101.9	94.2	109.3	98.5	105.2	98.4	100.1	88.4
High	Q9CZN7	Serine hydroxymethyltransferase OS=Mus musculus GN=Shmt2 PE=1 SV=1	303.238	71	34	99	34	1	504	55.7	8.47	319.6	34	cell organization and biogenesis;metabolic process;regulation of biological process;response to stimulus	cytoplasm;cytoskeleton;membrane;mitochondrion;nucleus;organelle lumen	catalytic activity;protein binding	Pf00464	108037	ENSMUSG00000025403.5	Shmt2	10	Metabolic pathways; One carbon pool by folate; Biosynthesis of amino acids; Glyoxylate and dicarboxylate metabolism; Glycine, serine and threonine metabolism; Antifolate resistance; Carbon metabolism	Glutathione and one carbon metabolism; One carbon metabolism and related pathways; One Carbon Metabolism	1.083	0.13829	1.128	0.0634855	1.041	0.0274254	93.4	101.2	105.4	96.6	90.3	100.5	101.9	105.3	105.4
High	Q9Z2I8	Succinate--CoA ligase [GDP-forming] subunit beta, mitochondrial OS=Mus musculus GN=Suclg2 PE=1 SV=3	302.779	63	32	107	32	1	433	46.8	7.02	359.66	32	metabolic process	membrane;mitochondrion	catalytic activity;metal ion binding;nucleotide binding;protein binding	Pf00549, Pf01071, Pf08442, Pf13549	20917	ENSMUSG00000061838.7	Suclg2	6	Citrate cycle (TCA cycle); Propanoate metabolism; Carbon metabolism; Metabolic pathways	TCA Cycle	0.835	0.179322	0.917	0.316122	1.098	0.288988	109	91	100	115.8	102.4	96.9	85.3	101.8	97.9
High	Q91WU0	Carboxylesterase 1F OS=Mus musculus GN=Ces1f PE=1 SV=1	299.087	52	30	100	27	1	561	61.6	6.48	296.25	30	metabolic process	cytoplasm;cytosol;endoplasmic reticulum	catalytic activity	Pf00135, Pf00326, Pf00756, Pf07859, Pf12695	234564	ENSMUSG00000031725.8	Ces1f	8			1.034	0.745879	0.903	0.304644	0.873	0.134336	102.1	105.6	92.2	109.6	94.9	100.2	111.1	93.1	91.1
High	B5X0G2	Major urinary protein 17 OS=Mus musculus GN=Mup17 PE=2 SV=2	298.393	82	21	172	2	1	180	20.6	5.02	572.45	21	transport	extracellular	transporter activity	Pf00061	100039206	ENSMUSG00000096688.1	Mup17	4			2.096	0.335283	1.624	0.0953429	0.775	0.569326	63.6	133.2	103.2	70.1	51.7	78	203.9	106.4	89.8
High	Q9DBF1	Alpha-aminoadipic semialdehyde dehydrogenase OS=Mus musculus GN=Aldh7a1 PE=1 SV=4	296.929	59	35	124	35	1	539	58.8	7.47	363.24	35	metabolic process	cytoplasm;cytosol;mitochondrion;nucleus	catalytic activity	Pf00171	110695	ENSMUSG00000053644.13	Aldh7a1	18	Tryptophan metabolism; Histidine metabolism; Glycolysis / Gluconeogenesis; Lysine degradation; Pyruvate metabolism; Glycerolipid metabolism; Biosynthesis of amino acids; Valine, leucine and isoleucine degradation; beta-Alanine metabolism; Arginine and proline metabolism; Glycine, serine and threonine metabolism; Lysine biosynthesis; Fatty acid degradation; Metabolic pathways; Ascorbate and aldara…		0.821	0.249199	0.863	0.311722	1.051	0.531071	111.8	91.8	96.4	123.5	100.6	97.1	86.3	99	93.5
High	Q91VA0	Acyl-coenzyme A synthetase ACSM1, mitochondrial OS=Mus musculus GN=Acsm1 PE=1 SV=1	295.98	65	29	119	27	1	573	64.7	7.17	412.12	29	metabolic process	mitochondrion;organelle lumen	catalytic activity;metal ion binding;nucleotide binding	Pf00501, Pf13193	117147	ENSMUSG00000033533.14	Acsm1	7	Butanoate metabolism; Metabolic pathways		1.053	0.206738	1.086	0.0102654	1.031	0.368005	95.6	100.6	103.8	96.3	94.9	98	103.3	103.3	104.2
High	Q9QXX4	Calcium-binding mitochondrial carrier protein Aralar2 OS=Mus musculus GN=Slc25a13 PE=1 SV=1	293.932	59	42	121	35	1	676	74.4	8.6	357.98	42	metabolic process;response to stimulus;transport	membrane;mitochondrion	metal ion binding;transporter activity	Pf00153, Pf13499	50799	ENSMUSG00000015112.15	Slc25a13	6			1.066	0.148682	1.16	0.0319572	1.088	0.146849	93	99.1	107.9	93.4	92.6	101.8	96.5	110.6	105.2
High	P61922	4-aminobutyrate aminotransferase, mitochondrial OS=Mus musculus GN=Abat PE=1 SV=1	292.2	63	25	96	25	1	500	56.4	8.09	320.28	25	metabolic process;regulation of biological process;response to stimulus	mitochondrion;organelle lumen	catalytic activity;metal ion binding;protein binding	Pf00202, Pf13481	268860	ENSMUSG00000057880.12	Abat	16	Valine, leucine and isoleucine degradation; beta-Alanine metabolism; Alanine, aspartate and glutamate metabolism; Metabolic pathways; GABAergic synapse; Propanoate metabolism; Butanoate metabolism	Alanine and aspartate metabolism	0.963	0.714165	1.075	0.288292	1.116	0.36841	98.7	95.1	106.2	99.2	98	103.1	87.5	111.3	100.9
High	P56593	Cytochrome P450 2A12 OS=Mus musculus GN=Cyp2a12 PE=1 SV=2	291.905	61	36	98	35	1	492	56.1	9.19	294.86	36	metabolic process	endoplasmic reticulum;membrane	catalytic activity;metal ion binding	Pf00067	13085	ENSMUSG00000060407.6	Cyp2a12	7	Retinol metabolism; Metabolic pathways		1.255	0.131268	1.273	0.0708483	1.014	0.839157	85	106.7	108.3	78.7	91.6	100.9	112.6	107.8	108.4
High	P97807	Fumarate hydratase, mitochondrial OS=Mus musculus GN=Fh PE=1 SV=3	291.749	46	25	102	25	1	507	54.3	9.04	354.56	25	metabolic process	cytoplasm;mitochondrion	catalytic activity	Pf00206, Pf10415	14194	ENSMUSG00000026526.14	Fh1	1	Metabolic pathways; Renal cell carcinoma; Pyruvate metabolism; Carbon metabolism; Pathways in cancer; Citrate cycle (TCA cycle)	Amino Acid metabolism; TCA Cycle	1.087	0.360292	1.221	0.0967072	1.124	0.0600076	90.7	98.6	110.7	97	84.6	100.4	96.5	113.1	108.2
High	Q3UEG6	Alanine--glyoxylate aminotransferase 2, mitochondrial OS=Mus musculus GN=Agxt2 PE=1 SV=1	290.927	63	31	107	31	1	513	57.1	7.93	323.54	31	metabolic process;regulation of biological process	mitochondrion	catalytic activity;protein binding	Pf00155, Pf00202	268782	ENSMUSG00000089678.8	Agxt2	15	Glycine, serine and threonine metabolism; Metabolic pathways; Alanine, aspartate and glutamate metabolism; Cysteine and methionine metabolism; Valine, leucine and isoleucine degradation		0.919	0.358363	0.861	0.122063	0.937	0.360921	107.9	99.2	92.9	113.4	102.5	104.2	94.2	94.9	90.8
High	P08249	Malate dehydrogenase, mitochondrial OS=Mus musculus GN=Mdh2 PE=1 SV=3	288.447	65	30	160	30	1	338	35.6	8.68	500.33	30	metabolic process	membrane;mitochondrion;nucleus;organelle lumen	catalytic activity;nucleotide binding;protein binding;RNA binding	Pf00056, Pf01073, Pf01118, Pf02866, Pf13460	17448	ENSMUSG00000019179.10	Mdh2	5	Metabolic pathways; Carbon metabolism; Pyruvate metabolism; Glyoxylate and dicarboxylate metabolism; Cysteine and methionine metabolism; Citrate cycle (TCA cycle)	TCA Cycle; Glycolysis and Gluconeogenesis	0.72	0.210604	0.756	0.227548	1.049	0.624593	121.2	87.3	91.6	139.6	104	94	80.1	92.4	89.8
High	Q9Z2I0	Mitochondrial proton/calcium exchanger protein OS=Mus musculus GN=Letm1 PE=1 SV=1	286.519	50	36	84	36	1	738	82.9	6.52	261.74	36	cell organization and biogenesis;cellular homeostasis;transport	membrane;mitochondrion	metal ion binding;transporter activity	Pf07766	56384	ENSMUSG00000005299.6	Letm1	5			1.075	0.0601583	1.202	0.00170683	1.118	0.0209315	91.6	98.4	110	90.9	92.2	100.1	96.8	109.6	110.4
High	O08749	Dihydrolipoyl dehydrogenase, mitochondrial OS=Mus musculus GN=Dld PE=1 SV=2	281.436	58	26	92	26	1	509	54.2	7.9	286.93	26	cellular homeostasis;metabolic process;regulation of biological process	mitochondrion;organelle lumen	catalytic activity;nucleotide binding	Pf00070, Pf00890, Pf01134, Pf01946, Pf02852, Pf03486, Pf07992, Pf12831, Pf13450	13382	ENSMUSG00000020664.10	Dld	12	Citrate cycle (TCA cycle); Glyoxylate and dicarboxylate metabolism; Metabolic pathways; Propanoate metabolism; Glycine, serine and threonine metabolism; Valine, leucine and isoleucine degradation; Pyruvate metabolism; Carbon metabolism; Glycolysis / Gluconeogenesis	TCA Cycle; Fatty Acid Beta Oxidation; Glycolysis and Gluconeogenesis	0.976	0.81496	0.984	0.864386	1.008	0.730626	101.4	98.9	99.7	113.2	90.3	98.4	99	101.5	97.5
High	Q07417	Short-chain specific acyl-CoA dehydrogenase, mitochondrial OS=Mus musculus GN=Acads PE=1 SV=2	281.12	59	27	107	27	1	412	44.9	8.47	314.33	27	cell organization and biogenesis;metabolic process	membrane;mitochondrion;nucleus;organelle lumen	catalytic activity;nucleotide binding	Pf00441, Pf02770, Pf02771, Pf08028	11409	ENSMUSG00000029545.13	Acads	5	Valine, leucine and isoleucine degradation; Butanoate metabolism; Metabolic pathways; Fatty acid metabolism; Carbon metabolism; Fatty acid degradation	Mitochondrial LC-Fatty Acid Beta-Oxidation; Fatty Acid Beta Oxidation	1.097	0.240306	1.201	0.0421597	1.095	0.170438	91	99.8	109.3	87.6	94.4	103.9	95.7	111.1	107.4
High	Q921H8	3-ketoacyl-CoA thiolase A, peroxisomal OS=Mus musculus GN=Acaa1a PE=1 SV=1	281.118	56	20	99	9	1	424	43.9	8.44	364.36	20	metabolic process	membrane;mitochondrion	catalytic activity	Pf00108, Pf02803, Pf08541	113868	ENSMUSG00000036138.16	Acaa1a	9	Valine, leucine and isoleucine degradation; alpha-Linolenic acid metabolism; PPAR signaling pathway; Peroxisome; Metabolic pathways; Fatty acid metabolism; Biosynthesis of unsaturated fatty acids; Fatty acid degradation	PPAR signaling pathway	1.314	0.262633	1.289	0.0762554	0.98	0.876388	83.3	109.4	107.3	85.5	80.2	92.7	127.8	100.4	113.5
High	P58710	L-gulonolactone oxidase OS=Mus musculus GN=Gulo PE=1 SV=3	280.217	45	25	76	25	1	440	50.4	8.24	248.16	25	metabolic process	endoplasmic reticulum;membrane	catalytic activity;nucleotide binding	Pf01565, Pf04030	268756	ENSMUSG00000034450.7	Gulo	14	Ascorbate and aldarate metabolism; Metabolic pathways		1.265	0.103439	1.276	0.0810662	1.009	0.922959	84.7	107.2	108.1	79.7	89.8	101.2	113.2	103.1	113
High	A2CEL1	Major urinary protein 1 OS=Mus musculus GN=Mup1 PE=3 SV=1	278.676	82	22	175	1	1	180	20.6	5.1	556.04	22	cell communication;cell organization and biogenesis;metabolic process;regulation of biological process;response to stimulus;transport	cytosol;extracellular;nucleus	catalytic activity;protein binding;receptor activity;signal transducer activity;transporter activity	Pf00061	17840	ENSMUSG00000078683.9	Mup1	4			1.636	0.242559	1.228	0.361522	0.75	0.399753	77.6	127.1	95.3	86.5	67.5	98.6	158.5	106	83
High	Q571F8	Glutaminase liver isoform, mitochondrial OS=Mus musculus GN=Gls2 PE=1 SV=2	276.106	54	34	85	33	1	602	66.3	7.66	279.32	34	metabolic process;regulation of biological process	mitochondrion;organelle lumen	catalytic activity;protein binding	Pf00023, Pf04960, Pf12796, Pf13606, Pf13637, Pf13857	216456	ENSMUSG00000044005.13	Gls2	10	Glutamatergic synapse; Alanine, aspartate and glutamate metabolism; GABAergic synapse; Arginine biosynthesis; Proximal tubule bicarbonate reclamation; Metabolic pathways; MicroRNAs in cancer; Central carbon metabolism in cancer; D-Glutamine and D-glutamate metabolism		0.911	0.610402	0.968	0.496403	1.062	0.758409	104.2	94.9	100.9	102	105.7	109.3	81.8	104.1	97
High	P05202	Aspartate aminotransferase, mitochondrial OS=Mus musculus GN=Got2 PE=1 SV=1	275.458	54	33	144	33	1	430	47.4	9	427.6	33	metabolic process;response to stimulus;transport	cell surface;membrane;mitochondrion;organelle lumen	catalytic activity;protein binding;RNA binding	Pf00155	14719	ENSMUSG00000031672.8	Got2	8	Arginine biosynthesis; Cysteine and methionine metabolism; Fat digestion and absorption; Alanine, aspartate and glutamate metabolism; Biosynthesis of amino acids; Tyrosine metabolism; Metabolic pathways; Phenylalanine metabolism; Arginine and proline metabolism; Carbon metabolism; 2-Oxocarboxylic acid metabolism; Phenylalanine, tyrosine and tryptophan biosynthesis	Glycolysis and Gluconeogenesis; Alanine and aspartate metabolism	0.927	0.0786356	0.957	0.270306	1.033	0.400795	104	96.4	99.6	105.5	102.5	98.1	94.7	97.1	102.1
High	A9C497	Major urinary protein 19 OS=Mus musculus GN=Mup19 PE=3 SV=1	274.765	79	21	163	1	1	187	21.4	4.94	535.07	21	transport	extracellular	transporter activity	Pf00061	100038948	ENSMUSG00000078673.10	Mup9	4			2.309	0.26628	3.455	0.140995	1.496	0.492945	44.3	102.4	153.2	31.3	56.6	66.8	141.4	108.2	195.6
High	Q99JY0	Trifunctional enzyme subunit beta, mitochondrial OS=Mus musculus GN=Hadhb PE=1 SV=1	271.23	47	28	101	28	1	475	51.4	9.38	294.94	28	metabolic process	endoplasmic reticulum;membrane;mitochondrion	catalytic activity;nucleotide binding;protein binding;RNA binding	Pf00108, Pf00109, Pf02803	231086	ENSMUSG00000059447.13	Hadhb	5	Valine, leucine and isoleucine degradation; Fatty acid elongation; Metabolic pathways; Fatty acid metabolism; Fatty acid degradation	Fatty Acid Beta Oxidation	0.864	0.286737	0.869	0.114326	1.006	0.989873	109.8	94.9	95.4	112.7	106.5	104.7	85.6	99.6	91
High	Q99MN9	Propionyl-CoA carboxylase beta chain, mitochondrial OS=Mus musculus GN=Pccb PE=1 SV=2	270.95	56	26	85	26	1	541	58.4	7.66	280.11	26	metabolic process	mitochondrion;organelle lumen	catalytic activity;nucleotide binding	Pf01039	66904	ENSMUSG00000032527.13	Pccb	9	Carbon metabolism; Metabolic pathways; Glyoxylate and dicarboxylate metabolism; Propanoate metabolism; Valine, leucine and isoleucine degradation		0.974	0.726027	1.058	0.429047	1.086	0.249379	98.9	96.4	104.7	103.9	94.1	100.6	92.2	107.5	101.7
High	A0A0R4J0I6	Acyl-CoA dehydrogenase family member 11 OS=Mus musculus GN=Acad11 PE=1 SV=1	268.915	49	42	90	41	1	779	87.3	8.43	284.46	42	metabolic process	membrane;mitochondrion;nucleus	catalytic activity;nucleotide binding	Pf00441, Pf01636, Pf02770, Pf02771, Pf08028	102632	ENSMUSG00000090150.10	Acad11	9			1.149	0.439053	0.933	0.372982	0.812	0.276616	97.3	111.9	90.8	103	91.3	97.6	127.2	91.1	89.8
High	Q91W43	Glycine dehydrogenase (decarboxylating), mitochondrial OS=Mus musculus GN=Gldc PE=1 SV=1	268.591	38	34	72	34	1	1025	113.2	7.56	231.77	34	metabolic process;response to stimulus	membrane;mitochondrion;nucleus	catalytic activity;protein binding	Pf01212, Pf02347	104174	ENSMUSG00000024827.9	Gldc	19	Glyoxylate and dicarboxylate metabolism; Glycine, serine and threonine metabolism; Carbon metabolism; Metabolic pathways		0.997	0.995944	1.118	0.258994	1.122	0.400231	96.3	96	107.7	98.6	93.6	104.5	87.8	114.7	100.7
High	Q8BW75	Amine oxidase [flavin-containing] B OS=Mus musculus GN=Maob PE=1 SV=4	266.867	48	27	96	24	1	520	58.5	8.29	302.86	27	metabolic process;regulation of biological process;response to stimulus	membrane;mitochondrion	catalytic activity;nucleotide binding;protein binding	Pf01593, Pf13450	109731	ENSMUSG00000040147.14	Maob	X	Glycine, serine and threonine metabolism; Tryptophan metabolism; Alcoholism; Metabolic pathways; Histidine metabolism; Serotonergic synapse; Dopaminergic synapse; Phenylalanine metabolism; Arginine and proline metabolism; Cocaine addiction; Amphetamine addiction; Drug metabolism - cytochrome P450; Tyrosine metabolism	Tryptophan metabolism	1.011	0.722031	0.996	0.908258	0.985	0.450811	99.8	100.9	99.4	102.4	97.1	101.3	100.4	100.9	97.8
High	P27659	60S ribosomal protein L3 OS=Mus musculus GN=Rpl3 PE=1 SV=3	265.418	58	27	80	27	1	403	46.1	10.21	273.62	27	cell organization and biogenesis;metabolic process;response to stimulus	cytoplasm;cytosol;nucleus;ribosome	RNA binding;structural molecule activity	Pf00297	27367	ENSMUSG00000060036.13	Rpl3	15	Ribosome	Cytoplasmic Ribosomal Proteins	1.078	0.416092	1.017	0.850877	0.944	0.402836	96.9	104.5	98.6	103	91.1	100.3	108.5	102.3	94.8
High	O35488	Very long-chain acyl-CoA synthetase OS=Mus musculus GN=Slc27a2 PE=1 SV=2	263.722	43	33	78	33	1	620	70.4	8.9	227.67	33	metabolic process;transport	endoplasmic reticulum;membrane;mitochondrion;organelle lumen	catalytic activity;nucleotide binding;protein binding;transporter activity	Pf00501, Pf13193	26458	ENSMUSG00000027359.16	Slc27a2	2	Insulin resistance; Peroxisome; PPAR signaling pathway	PPAR signaling pathway	1.429	0.161863	1.398	0.0307504	0.979	0.843254	78.4	112	109.6	72.9	83.6	97.7	127.4	107.7	110.7
High	Q8BHN3	Neutral alpha-glucosidase AB OS=Mus musculus GN=Ganab PE=1 SV=1	263.1	40	36	88	36	1	944	106.8	6.06	259.55	36	metabolic process	endoplasmic reticulum;Golgi;membrane	catalytic activity;protein binding;RNA binding	Pf01055, Pf13802	14376		Ganab	19	Metabolic pathways; Protein processing in endoplasmic reticulum; N-Glycan biosynthesis		1.207	0.197653	1.146	0.040132	0.95	0.631234	89.5	108	102.6	89.9	88.8	98.3	118.1	99.8	105.1
High	Q91WN4	Kynurenine 3-monooxygenase OS=Mus musculus GN=Kmo PE=1 SV=1	260.252	56	28	106	28	1	479	54.5	8.88	316.44	28	metabolic process;response to stimulus	membrane;mitochondrion	catalytic activity;nucleotide binding	Pf01494	98256	ENSMUSG00000039783.15	Kmo	1	Tryptophan metabolism; Metabolic pathways	Folic Acid Network; Selenium Micronutrient Network	0.964	0.705415	1.078	0.420104	1.118	0.134974	98.6	95.1	106.3	91.5	106.1	99.6	90.5	106	106.3
High	Q91WD5	NADH dehydrogenase [ubiquinone] iron-sulfur protein 2, mitochondrial OS=Mus musculus GN=Ndufs2 PE=1 SV=1	258.933	60	25	101	25	1	463	52.6	6.99	303.09	25	metabolic process;response to stimulus;transport	membrane;mitochondrion	catalytic activity;metal ion binding;nucleotide binding;protein binding	Pf00346	226646	ENSMUSG00000013593.12	Ndufs2	1	Non-alcoholic fatty liver disease (NAFLD); Parkinson's disease; Metabolic pathways; Alzheimer's disease; Oxidative phosphorylation; Huntington's disease	Oxidative phosphorylation; Electron Transport Chain	1.104	0.214999	1.227	0.0513491	1.111	0.123471	90.1	99.4	110.5	86.1	94.1	102.8	96.1	113.1	107.8
High	Q78PY7	Staphylococcal nuclease domain-containing protein 1 OS=Mus musculus GN=Snd1 PE=1 SV=1	257.894	46	38	71	38	1	910	102	7.43	234.74	38	cell differentiation;metabolic process;regulation of biological process	cytoplasm;cytosol;membrane;mitochondrion;nucleus	catalytic activity;protein binding;RNA binding	Pf00565, Pf00567	56463	ENSMUSG00000001424.14	Snd1	6	Epstein-Barr virus infection; Viral carcinogenesis		1.165	0.226688	1.388	0.035329	1.191	0.0883687	84.4	98.4	117.2	78.7	90.4	92.9	103.9	119.4	114.8
High	Q9CQQ7	ATP synthase F(0) complex subunit B1, mitochondrial OS=Mus musculus GN=Atp5f1 PE=1 SV=1	256.171	55	27	109	27	1	256	28.9	9.06	271.84	27	metabolic process;transport	membrane;mitochondrion;nucleus	catalytic activity;transporter activity	Pf05405	11950	ENSMUSG00000000563.17	Atp5f1	3	Alzheimer's disease; Huntington's disease; Parkinson's disease; Metabolic pathways; Oxidative phosphorylation	Electron Transport Chain; Oxidative phosphorylation	0.756	0.111657	0.726	0.04951	0.96	0.773223	120.9	91.4	87.7	124.2	117	101.6	81.7	94.4	81
High	Q5FW57	Glycine N-acyltransferase-like protein OS=Mus musculus GN=Gm4952 PE=1 SV=3	255.57	69	22	101	20	1	296	34.1	7.8	299.82	22		mitochondrion	catalytic activity	Pf06021, Pf08444	240549	ENSMUSG00000071633.11	Gm4952	19	Phenylalanine metabolism		1.052	0.0541728	0.997	0.870781	0.948	0.0416971	98.4	103.5	98.1	97.2	99.6	103.7	103.2	97	99.2
High	Q8CHT0	Delta-1-pyrroline-5-carboxylate dehydrogenase, mitochondrial OS=Mus musculus GN=Aldh4a1 PE=1 SV=3	253.94	57	34	168	34	1	562	61.8	8.24	443.94	34	cell organization and biogenesis;metabolic process	mitochondrion;organelle lumen	catalytic activity;protein binding	Pf00171, Pf06810	212647	ENSMUSG00000028737.15	Aldh4a1	4	Metabolic pathways; Alanine, aspartate and glutamate metabolism; Arginine and proline metabolism		0.836	0.237114	0.854	0.284874	1.022	0.687298	111.5	93.2	95.3	122.8	100.9	95.7	90.4	98.8	91.5
High	P37040	NADPH--cytochrome P450 reductase OS=Mus musculus GN=Por PE=1 SV=2	252.432	49	29	62	29	1	678	77	5.53	213.4	29	metabolic process;regulation of biological process;response to stimulus	endoplasmic reticulum;membrane;mitochondrion	catalytic activity;nucleotide binding;protein binding	Pf00175, Pf00258, Pf00667	18984	ENSMUSG00000005514.14	Por	5		Oxidation by Cytochrome P450	1.26	0.204086	1.211	0.267639	0.961	0.434326	86.4	108.9	104.7	75.8	98.1	105.2	112.1	107.1	101.7
High	Q8BH95	Enoyl-CoA hydratase, mitochondrial OS=Mus musculus GN=Echs1 PE=1 SV=1	250.949	67	27	120	27	1	290	31.5	8.48	344.21	27	metabolic process	mitochondrion;organelle lumen	catalytic activity	Pf00378	93747	ENSMUSG00000025465.13	Echs1	7	Propanoate metabolism; Metabolic pathways; Carbon metabolism; Butanoate metabolism; Tryptophan metabolism; Lysine degradation; Valine, leucine and isoleucine degradation; Fatty acid elongation; Fatty acid metabolism; beta-Alanine metabolism; Fatty acid degradation	Fatty Acid Beta Oxidation; Tryptophan metabolism; Fatty Acid Biosynthesis	0.891	0.336942	0.902	0.327636	1.013	0.867551	107.4	95.7	96.9	115.4	99.7	101	90.3	99.7	93.9
High	Q9D379	Epoxide hydrolase 1 OS=Mus musculus GN=Ephx1 PE=1 SV=2	247.224	55	35	85	35	1	455	52.5	8.35	247.4	35	metabolic process;response to stimulus	endoplasmic reticulum;membrane	catalytic activity;protein binding	Pf00561, Pf06441, Pf12697	13849	ENSMUSG00000038776.13	Ephx1	1	Chemical carcinogenesis; Metabolism of xenobiotics by cytochrome P450; Bile secretion	Metapathway biotransformation; Aflatoxin B1 metabolism	1.122	0.331053	1.204	0.0619732	1.074	0.515599	90.2	101.2	108.6	93	87.2	93	109.7	104.7	112.4
High	Q6P5E4	UDP-glucose:glycoprotein glucosyltransferase 1 OS=Mus musculus GN=Uggt1 PE=1 SV=4	246.216	31	42	68	42	1	1551	176.3	5.62	231.31	42	metabolic process;regulation of biological process;response to stimulus	endoplasmic reticulum;organelle lumen	catalytic activity;protein binding	Pf06427	320011	ENSMUSG00000037470.14	Uggt1	1	Protein processing in endoplasmic reticulum		1.088	0.311499	1.105	0.176891	1.016	0.862489	93.9	102.2	103.8	92.3	95.4	96.2	108.4	99.2	108.4
High	P11714	Cytochrome P450 2D9 OS=Mus musculus GN=Cyp2d9 PE=1 SV=2	243.87	40	20	57	15	1	504	56.9	6.21	209.04	20	metabolic process	endoplasmic reticulum;membrane	catalytic activity;metal ion binding	Pf00067	13105	ENSMUSG00000068086.5	Cyp2d9	15	Steroid hormone biosynthesis; Serotonergic synapse		1.154	0.280284	1.014	0.933775	0.879	0.0218733	94.7	109.3	96	85.5	104.5	107.6	110.6	97.2	94.6
High	Q7TNG8	Probable D-lactate dehydrogenase, mitochondrial OS=Mus musculus GN=Ldhd PE=1 SV=1	243.477	68	30	78	30	1	484	51.8	6.62	243.57	30	metabolic process	membrane;mitochondrion	catalytic activity;nucleotide binding;protein binding	Pf01565, Pf02913	52815	ENSMUSG00000031958.16	Ldhd	8	Pyruvate metabolism		0.853	0.30834	0.889	0.371158	1.042	0.546234	109.4	93.3	97.3	120.7	98.7	98.4	88.1	95.9	98.2
High	Q8R164	Valacyclovir hydrolase OS=Mus musculus GN=Bphl PE=1 SV=1	243.456	74	24	136	24	1	291	32.8	8.94	392.88	24		cytoplasm;mitochondrion	catalytic activity	Pf00561, Pf12695, Pf12697	68021	ENSMUSG00000038286.10	Bphl	13			0.93	0.339043	0.895	0.152066	0.962	0.409128	106.2	98.8	95	111.1	101.4	102.3	95.3	96.1	93.9
High	Q9DBN5	Lon protease homolog 2, peroxisomal OS=Mus musculus GN=Lonp2 PE=1 SV=1	241.685	38	32	63	32	1	852	94.5	7.23	209.31	32	cell organization and biogenesis;metabolic process;regulation of biological process;response to stimulus;transport	cytoplasm;membrane;nucleus;organelle lumen	catalytic activity;nucleotide binding;protein binding	Pf00004, Pf01202, Pf02190, Pf04124, Pf05362, Pf07726, Pf07728, Pf13191, Pf13541	66887	ENSMUSG00000047866.18	Lonp2	8			1.1	0.222501	1.028	0.685948	0.935	0.425742	95.9	105.5	98.6	92.8	98.9	100.9	110.1	93.5	103.8
High	Q8VCT4	Carboxylesterase 1D OS=Mus musculus GN=Ces1d PE=1 SV=1	240.79	52	30	105	27	1	565	61.7	6.61	297.31	30	cell differentiation;cell organization and biogenesis;metabolic process;response to stimulus	cytoplasm;cytosol;endoplasmic reticulum;organelle lumen	catalytic activity	Pf00135, Pf00326, Pf00756, Pf07859, Pf12695	104158	ENSMUSG00000056973.6	Ces1d	8	Drug metabolism - other enzymes; Metabolic pathways	Irinotecan Pathway	1.06	0.555137	0.923	0.166288	0.871	0.282719	100.6	106.6	92.8	99.4	101.5	97.8	115.9	89.3	96.2
High	Q05421	Cytochrome P450 2E1 OS=Mus musculus GN=Cyp2e1 PE=1 SV=1	239.094	37	28	95	28	1	493	56.8	8.4	243.29	28	metabolic process;response to stimulus	endoplasmic reticulum;membrane;mitochondrion	catalytic activity;metal ion binding;protein binding	Pf00067	13106	ENSMUSG00000025479.9	Cyp2e1	7	Chemical carcinogenesis; Metabolic pathways; Non-alcoholic fatty liver disease (NAFLD); Steroid hormone biosynthesis; Metabolism of xenobiotics by cytochrome P450; Arachidonic acid metabolism; Linoleic acid metabolism; Drug metabolism - cytochrome P450	Metapathway biotransformation; Nuclear receptors in lipid metabolism and toxicity; Fatty Acid Omega Oxidation; Oxidation by Cytochrome P450; Retinol metabolism; Tryptophan metabolism	1.012	0.871576	0.919	0.293743	0.908	0.0531435	102.3	103.6	94.1	96.5	108.3	101.4	105.7	93.2	94.8
High	A0A0R4J083	Long-chain-specific acyl-CoA dehydrogenase, mitochondrial OS=Mus musculus GN=Acadl PE=1 SV=1	239.033	51	29	71	29	1	430	47.9	8.15	223.81	29	cell organization and biogenesis;metabolic process;regulation of biological process;response to stimulus	membrane;mitochondrion;organelle lumen	catalytic activity;nucleotide binding	Pf00441, Pf02770, Pf02771, Pf08028	11363	ENSMUSG00000026003.5	Acadl	1	Metabolic pathways; PPAR signaling pathway; Fatty acid degradation; Fatty acid metabolism	PPAR signaling pathway; Mitochondrial LC-Fatty Acid Beta-Oxidation; Fatty Acid Beta Oxidation	0.814	0.411026	0.771	0.336654	0.946	0.144267	116.1	94.5	89.4	140.3	94.6	95.9	91.7	89.2	88.4
High	Q99LC5	Electron transfer flavoprotein subunit alpha, mitochondrial OS=Mus musculus GN=Etfa PE=1 SV=2	237.263	65	28	98	28	1	333	35	8.38	294.87	28	metabolic process;transport	mitochondrion;organelle lumen	catalytic activity;nucleotide binding;protein binding	Pf00766, Pf01012	110842	ENSMUSG00000032314.14	Etfa	9			0.788	0.144641	0.767	0.0963439	0.974	0.701274	117.4	92.5	90.1	126.7	108.4	98.1	86.9	91.3	88.6
High	Q8R084	UDP-glucuronosyltransferase OS=Mus musculus GN=Ugt2b1 PE=1 SV=1	236.527	51	24	119	20	1	529	60.1	8.37	296.91	24	metabolic process;response to stimulus	membrane	catalytic activity	Pf00201, Pf04101	71773	ENSMUSG00000035836.2	Ugt2b1	5	Metabolism of xenobiotics by cytochrome P450; Ascorbate and aldarate metabolism; Steroid hormone biosynthesis; Porphyrin and chlorophyll metabolism; Metabolic pathways; Drug metabolism - cytochrome P450; Pentose and glucuronate interconversions; Chemical carcinogenesis; Drug metabolism - other enzymes; Retinol metabolism	Glucuronidation	1.198	0.126147	1.198	0.00851079	1	0.96894	88.3	105.8	105.8	86.8	89.8	99.2	112.8	106.3	105.1
High	P14211	Calreticulin OS=Mus musculus GN=Calr PE=1 SV=1	236.393	68	31	87	31	1	416	48	4.49	254.78	31	cell differentiation;cell organization and biogenesis;metabolic process;regulation of biological process;response to stimulus;transport	cell surface;cytoplasm;cytosol;endoplasmic reticulum;extracellular;Golgi;membrane;nucleus;organelle lumen	metal ion binding;protein binding;RNA binding	Pf00262	12317	ENSMUSG00000003814.8	Calr	8	Antigen processing and presentation; Chagas disease (American trypanosomiasis); Phagosome; Protein processing in endoplasmic reticulum; HTLV-I infection	Calcium Regulation in the Cardiac Cell	1.152	0.421415	1.127	0.446831	0.978	0.846057	91.5	105.4	103.1	81.7	101.7	96.1	114.7	96.4	109.4
High	Q9QXD1	Peroxisomal acyl-coenzyme A oxidase 2 OS=Mus musculus GN=Acox2 PE=1 SV=2	233.733	42	33	92	33	1	681	76.8	7.46	224.17	33	metabolic process;regulation of biological process	mitochondrion	catalytic activity;nucleotide binding;protein binding	Pf01756, Pf14749	93732	ENSMUSG00000021751.13	Acox2	14	Primary bile acid biosynthesis; PPAR signaling pathway; Peroxisome; Metabolic pathways	PPAR signaling pathway	1.017	0.853436	0.846	0.10594	0.831	0.114038	104.8	106.6	88.6	110.6	99.1	100	113.4	87.8	89.2
High	Q9Z2I9	Succinate--CoA ligase [ADP-forming] subunit beta, mitochondrial OS=Mus musculus GN=Sucla2 PE=1 SV=2	233.56	62	31	78	31	1	463	50.1	7.01	236.86	31	metabolic process	mitochondrion	catalytic activity;metal ion binding;nucleotide binding	Pf00549, Pf02222, Pf02786, Pf08442, Pf13535, Pf13549	20916	ENSMUSG00000022110.13	Sucla2	14	Citrate cycle (TCA cycle); Propanoate metabolism; Carbon metabolism; Metabolic pathways	TCA Cycle	0.867	0.442792	0.925	0.622039	1.068	0.465954	107.5	93.1	99.4	123	93.1	98.5	87.3	103.2	95
High	P28665	Murinoglobulin-1 OS=Mus musculus GN=Mug1 PE=1 SV=3	233.018	28	31	67	17	1	1476	165.2	6.42	223.12	31	regulation of biological process	extracellular	enzyme regulator activity	Pf00207, Pf01835, Pf07677, Pf07678, Pf07703, Pf10569, Pf11974, Pf13249	17836	ENSMUSG00000059908.9	Mug1	6			1.097	0.423771	1.051	0.555197	0.958	0.616747	95.3	104.5	100.1	89.5	101.2	97.4	111.8	96.9	103.1
High	Q9DB77	Cytochrome b-c1 complex subunit 2, mitochondrial OS=Mus musculus GN=Uqcrc2 PE=1 SV=1	232.702	49	27	103	27	1	453	48.2	9.25	320.29	27	metabolic process;transport	membrane;mitochondrion	catalytic activity;metal ion binding;protein binding	Pf00675, Pf05193	67003	ENSMUSG00000030884.12	Uqcrc2	7	Non-alcoholic fatty liver disease (NAFLD); Alzheimer's disease; Metabolic pathways; Oxidative phosphorylation; Huntington's disease; Cardiac muscle contraction; Parkinson's disease	Electron Transport Chain	0.931	0.269899	0.906	0.173833	0.973	0.680221	105.8	98.4	95.8	108.4	103.1	102.5	94.5	99.8	91.8
High	Q8BGA8	Acyl-coenzyme A synthetase ACSM5, mitochondrial OS=Mus musculus GN=Acsm5 PE=1 SV=1	231.291	51	24	63	23	1	578	64.3	7.72	230.75	24	metabolic process	mitochondrion;organelle lumen	catalytic activity;metal ion binding;nucleotide binding	Pf00501, Pf13193	272428	ENSMUSG00000030972.6	Acsm5	7	Butanoate metabolism; Metabolic pathways		1.119	0.0886346	1.122	0.0487056	1.002	0.959212	92.6	103.6	103.8	92.1	93	100.1	107.1	101.3	106.4
High	Q921I1	Serotransferrin OS=Mus musculus GN=Tf PE=1 SV=1	228.833	43	36	75	2	1	697	76.7	7.18	200.86	36	cell differentiation;cell organization and biogenesis;cellular homeostasis;metabolic process;regulation of biological process;response to stimulus;transport	cell surface;endosome;extracellular;membrane	metal ion binding;protein binding;transporter activity	Pf00405, Pf12974	22041	ENSMUSG00000032554.15	Trf	9	Mineral absorption; HIF-1 signaling pathway	Iron Homeostasis	1.259	0.246868	1.104	0.357307	0.877	0.383843	89.2	112.3	98.5	82.3	96.1	99.9	125.3	95.1	101.2
High	Q9DCW4	Electron transfer flavoprotein subunit beta OS=Mus musculus GN=Etfb PE=1 SV=3	228.253	80	21	134	21	1	255	27.6	8.1	408.95	21	metabolic process;transport	cytosol;mitochondrion;organelle lumen		Pf01012	110826	ENSMUSG00000004610.4	Etfb	7			0.76	0.213198	0.775	0.222937	1.02	0.785394	118.3	89.9	91.7	134.4	103.4	94.4	85	94.2	88.6
High	L7MUC7	Major urinary protein 7 (Fragment) OS=Mus musculus GN=Mup7 PE=3 SV=1	228.179	77	18	151	1	1	171	19.5	4.91	506.8	18	transport	extracellular	transporter activity	Pf00061	100041658	ENSMUSG00000073842.10	Mup7	4			1.573	0.367201	2.01	0.168106	1.278	0.315484	65.5	103	131.6	44	93.3	87.1	116.6	114.8	144.3
High	Q64459	Cytochrome P450 3A11 OS=Mus musculus GN=Cyp3a11 PE=1 SV=1	226.906	46	26	78	26	1	504	57.8	8.82	229.43	26	metabolic process	endoplasmic reticulum;membrane	catalytic activity;metal ion binding	Pf00067	13112	ENSMUSG00000056035.8	Cyp3a11	5	Steroid hormone biosynthesis; Metabolic pathways; Chemical carcinogenesis; Retinol metabolism; Linoleic acid metabolism		1.281	0.140413	1.325	0.0271468	1.034	0.790164	83.2	106.6	110.2	81.3	84.8	97	116.7	105.9	114.3
High	Q6GQT9	Nodal modulator 1 OS=Mus musculus GN=Nomo1 PE=1 SV=1	225.551	34	29	54	29	1	1214	133.3	6.09	200.41	29		membrane		Pf05738, Pf13620, Pf13715, Pf14686	211548	ENSMUSG00000030835.6	Nomo1	7			1.176	0.102171	1.181	0.0222844	1.004	0.950556	89.4	105.1	105.6	87	91.7	100.2	110.1	106.2	104.8
High	Q9QXE0	2-hydroxyacyl-CoA lyase 1 OS=Mus musculus GN=Hacl1 PE=1 SV=2	224.496	53	28	72	28	1	581	63.6	6.27	229.34	28	cell organization and biogenesis;metabolic process		catalytic activity;metal ion binding;protein binding	Pf00205, Pf02775, Pf02776	56794	ENSMUSG00000021884.17	Hacl1	14	Peroxisome		0.858	0.379769	0.821	0.307142	0.957	0.320335	112	96.1	91.9	127.8	97.5	95.2	96.2	88.6	94.7
High	P97872	Dimethylaniline monooxygenase [N-oxide-forming] 5 OS=Mus musculus GN=Fmo5 PE=1 SV=4	223.439	38	26	105	26	1	533	60	8.73	313.7	26	metabolic process	cytosol;endoplasmic reticulum;membrane	catalytic activity;nucleotide binding	Pf00743, Pf07992, Pf13450, Pf13454, Pf13738	14263	ENSMUSG00000028088.14	Fmo5	3	Drug metabolism - cytochrome P450	Metapathway biotransformation	1.13	0.354294	1.045	0.726314	0.925	0.125147	94.5	106.8	98.8	85.4	104.2	103.6	109.6	99.5	97.7
High	Q8BI84	Transport and Golgi organization protein 1 homolog OS=Mus musculus GN=Mia3 PE=1 SV=2	223.163	23	41	64	21	1	1930	213.5	4.75	186.29	41	cell organization and biogenesis;cellular component movement;regulation of biological process;response to stimulus;transport	endoplasmic reticulum;membrane	protein binding;transporter activity	Pf02463, Pf05483, Pf05557, Pf05622, Pf06409, Pf07653, Pf10174, Pf11559, Pf13166, Pf13851	338366		Mia3	1			1.197	0.235842	1.066	0.09423	0.89	0.373235	91.9	110.1	98	90.3	93.3	99.4	121.4	99.1	96.5
High	Q9CZS1	Aldehyde dehydrogenase X, mitochondrial OS=Mus musculus GN=Aldh1b1 PE=1 SV=1	222.991	52	29	72	27	1	519	57.5	7.02	222.07	29	metabolic process	mitochondrion;organelle lumen	catalytic activity	Pf00171	72535	ENSMUSG00000035561.5	Aldh1b1	4	Pentose and glucuronate interconversions; Glycolysis / Gluconeogenesis; Tryptophan metabolism; Ascorbate and aldarate metabolism; Lysine degradation; Pyruvate metabolism; Valine, leucine and isoleucine degradation; Glycerolipid metabolism; Arginine and proline metabolism; beta-Alanine metabolism; Histidine metabolism; Fatty acid degradation; Metabolic pathways		0.756	0.33231	0.882	0.271538	1.166	0.62044	113.7	86	100.3	109.1	116.5	107.1	67.9	107.6	91.9
High	Q99PG0	Arylacetamide deacetylase OS=Mus musculus GN=Aadac PE=1 SV=3	222.867	45	20	59	20	1	398	45.2	7.49	214.67	20	metabolic process;regulation of biological process	endoplasmic reticulum;membrane	catalytic activity	Pf00326, Pf05448, Pf07859	67758	ENSMUSG00000027761.4	Aadac	3			1.113	0.369138	0.966	0.704614	0.868	0.0695941	97.4	108.5	94.1	89.2	106.1	104.4	112.4	93.5	94.4
High	P35486	Pyruvate dehydrogenase E1 component subunit alpha, somatic form, mitochondrial OS=Mus musculus GN=Pdha1 PE=1 SV=1	222.71	64	32	75	32	1	390	43.2	8.19	203.81	32	metabolic process	mitochondrion;nucleus;organelle lumen	catalytic activity	Pf00676	18597	ENSMUSG00000031299.10	Pdha1	X	HIF-1 signaling pathway; Citrate cycle (TCA cycle); Central carbon metabolism in cancer; Glycolysis / Gluconeogenesis; Pyruvate metabolism; Glucagon signaling pathway; Carbon metabolism; Metabolic pathways	TCA Cycle; Glycolysis and Gluconeogenesis; Acetylcholine Synthesis	0.825	0.321523	0.807	0.279756	0.979	0.793599	114	94	92	129.4	99.6	99.2	88.4	96	87.5
High	P54071	Isocitrate dehydrogenase [NADP], mitochondrial OS=Mus musculus GN=Idh2 PE=1 SV=3	222.369	49	26	74	26	1	452	50.9	8.69	207.35	26	metabolic process;regulation of biological process	cytosol;membrane;mitochondrion	catalytic activity;metal ion binding;nucleotide binding	Pf00180	269951	ENSMUSG00000030541.16	Idh2	7	Peroxisome; Metabolic pathways; 2-Oxocarboxylic acid metabolism; Glutathione metabolism; Carbon metabolism; Biosynthesis of amino acids; Citrate cycle (TCA cycle)	TCA Cycle	0.858	0.274731	0.922	0.50171	1.075	0.461873	107.9	92.6	99.5	117.1	99	97.7	87.3	105	93.8
High	Q91YT0	NADH dehydrogenase [ubiquinone] flavoprotein 1, mitochondrial OS=Mus musculus GN=Ndufv1 PE=1 SV=1	221.855	67	28	75	28	1	464	50.8	8.21	233.47	28	metabolic process;transport	cytosol;membrane;mitochondrion	catalytic activity;metal ion binding;nucleotide binding;protein binding	Pf01512, Pf10531, Pf10589	17995	ENSMUSG00000037916.13	Ndufv1	19	Oxidative phosphorylation; Alzheimer's disease; Huntington's disease; Parkinson's disease; Non-alcoholic fatty liver disease (NAFLD); Metabolic pathways	Oxidative phosphorylation; Electron Transport Chain	0.831	0.375181	0.896	0.32362	1.078	0.70809	110	91.4	98.6	101.9	117.7	105.6	78.4	102.4	93.9
High	Q3U3J1	2-oxoisovalerate dehydrogenase subunit alpha, mitochondrial OS=Mus musculus GN=Bckdha PE=1 SV=1	221.53	56	26	62	26	1	446	50.7	8.06	204.3	26	metabolic process	mitochondrion	catalytic activity;metal ion binding;protein binding	Pf00456, Pf00676	12039	ENSMUSG00000060376.7	Bckdha	7	Valine, leucine and isoleucine degradation; Propanoate metabolism; Metabolic pathways		0.883	0.3263	0.943	0.568287	1.068	0.472614	106.2	93.7	100.1	114.2	98.3	99.3	88.2	104.6	95.5
High	Q8JZQ2	AFG3-like protein 2 OS=Mus musculus GN=Afg3l2 PE=1 SV=1	221.355	43	34	60	32	1	802	89.5	8.6	192.81	34	cell organization and biogenesis;cellular homeostasis;metabolic process;regulation of biological process;response to stimulus;transport	membrane;mitochondrion	catalytic activity;metal ion binding;nucleotide binding;protein binding	Pf00004, Pf01434, Pf05496, Pf06068, Pf06480, Pf07724, Pf07728, Pf13191, Pf13401	69597	ENSMUSG00000024527.9	Afg3l2	18		mRNA processing	1.079	0.330071	1.037	0.630836	0.961	0.259547	96.3	103.9	99.8	102	90.8	102.2	105.5	101.8	97.7
High	Q8C5H8	NAD kinase 2, mitochondrial OS=Mus musculus GN=Nadk2 PE=1 SV=2	221.114	57	27	78	27	1	452	50.8	8.07	251.81	27	metabolic process	mitochondrion	catalytic activity;nucleotide binding;protein binding	Pf00781, Pf01513	68646	ENSMUSG00000022253.14; ENSMUSG00000111527.1	Nadk2; Nadkd1	15; CHR_MG4288_PATCH	Nicotinate and nicotinamide metabolism; Metabolic pathways		1.056	0.230991	1.127	0.0486088	1.067	0.111081	94.3	99.5	106.2	91.9	96.6	101.5	97.5	107.6	104.8
High	Q8R086	Sulfite oxidase, mitochondrial OS=Mus musculus GN=Suox PE=1 SV=2	217.853	51	24	69	24	1	546	60.7	6.54	202.73	24	metabolic process;response to stimulus	cytosol;mitochondrion	catalytic activity;metal ion binding	Pf00173, Pf00174, Pf03404	211389	ENSMUSG00000049858.8	Suox	10	Sulfur metabolism		0.969	0.66957	0.873	0.174016	0.902	0.231114	105.6	102.2	92.2	110.6	100.5	106.6	97.9	88.2	96.2
High	O55143	Sarcoplasmic/endoplasmic reticulum calcium ATPase 2 OS=Mus musculus GN=Atp2a2 PE=1 SV=2	217.096	29	29	59	29	1	1044	114.8	5.34	182.64	29	cell organization and biogenesis;cellular homeostasis;regulation of biological process;response to stimulus;transport	cytoplasm;endoplasmic reticulum;membrane	catalytic activity;metal ion binding;nucleotide binding;protein binding;transporter activity	Pf00122, Pf00689, Pf00690, Pf00702, Pf08282, Pf12710, Pf13246	11938	ENSMUSG00000029467.15	Atp2a2	5	Dilated cardiomyopathy; Adrenergic signaling in cardiomyocytes; Calcium signaling pathway; Pancreatic secretion; Cardiac muscle contraction; Thyroid hormone signaling pathway; Arrhythmogenic right ventricular cardiomyopathy (ARVC); cAMP signaling pathway; Hypertrophic cardiomyopathy (HCM); Alzheimer's disease; cGMP-PKG signaling pathway	Calcium Regulation in the Cardiac Cell; Alzheimers Disease; Myometrial Relaxation and Contraction Pathways	1.149	0.21714	1.041	0.666695	0.906	0.0903626	94	108	97.9	87.1	101.3	104.9	111	99	96.6
High	Q60932	Voltage-dependent anion-selective channel protein 1 OS=Mus musculus GN=Vdac1 PE=1 SV=3	217.004	74	22	92	21	1	296	32.3	8.43	329.36	22	cell communication;cell death;cell differentiation;defense response;regulation of biological process;response to stimulus;transport	membrane;mitochondrion;nucleus	nucleotide binding;protein binding;transporter activity	Pf01459	22333	ENSMUSG00000020402.11	Vdac1	11	cGMP-PKG signaling pathway; NOD-like receptor signaling pathway; Calcium signaling pathway; HTLV-I infection; Influenza A; Huntington's disease; Parkinson's disease		0.995	0.954087	1.146	0.348806	1.152	0.19841	95.5	95	109.5	85	106.7	102.3	87.7	107.6	110.7
High	Q9DCN2	NADH-cytochrome b5 reductase 3 OS=Mus musculus GN=Cyb5r3 PE=1 SV=3	216.852	62	23	72	23	1	301	34.1	8.38	232.74	23	metabolic process	cytoplasm;endoplasmic reticulum;membrane;mitochondrion	catalytic activity;nucleotide binding;protein binding	Pf00175, Pf00970	109754	ENSMUSG00000018042.17	Cyb5r3	15	Amino sugar and nucleotide sugar metabolism	Oxidation by Cytochrome P450	0.888	0.137195	0.886	0.0478987	0.997	0.924924	108.1	96.1	95.8	110.8	105.4	100.3	92	96.5	94.9
High	Q91X75	Cyp2a4 protein OS=Mus musculus GN=Cyp2a5 PE=1 SV=1	215.327	42	25	76	24	1	494	56.7	9.2	196.3	25	metabolic process;response to stimulus	membrane	catalytic activity;metal ion binding;protein binding	Pf00067	13087; 13086	ENSMUSG00000005547.14	Cyp2a5; Cyp2a4	7	Metabolic pathways; Retinol metabolism		1.415	0.144339	1.953	0.00351126	1.38	0.0962735	68.7	97.2	134.1	72	65.2	85.7	109.6	135.6	131.9
High	Q64458	Cytochrome P450 2C29 OS=Mus musculus GN=Cyp2c29 PE=1 SV=2	215.023	40	27	104	16	1	490	55.7	8.29	242.77	27	metabolic process	endoplasmic reticulum;membrane	catalytic activity;metal ion binding	Pf00067	13095	ENSMUSG00000003053.17	Cyp2c29	19	Arachidonic acid metabolism; Steroid hormone biosynthesis; Inflammatory mediator regulation of TRP channels; Metabolic pathways; Chemical carcinogenesis; Linoleic acid metabolism; Retinol metabolism; Serotonergic synapse		1.375	0.157842	0.93	0.00105234	0.677	0.120716	90.8	124.8	84.4	90.7	90.3	109.6	141.2	84.1	84.2
High	Q60936	Atypical kinase COQ8A, mitochondrial OS=Mus musculus GN=Coq8a PE=1 SV=2	214.427	42	24	60	24	1	645	71.7	6.54	177.94	24	metabolic process	membrane;mitochondrion	catalytic activity;nucleotide binding	Pf03109	67426	ENSMUSG00000026489.13	Adck3; Coq8a	1			0.822	0.261966	0.748	0.126264	0.91	0.33667	116.7	95.9	87.3	128.7	105.3	102.9	89	88.5	85.6
High	Q9WTP7	GTP:AMP phosphotransferase AK3, mitochondrial OS=Mus musculus GN=Ak3 PE=1 SV=3	213.68	78	25	67	25	1	227	25.4	8.84	200.33	25	cell organization and biogenesis;metabolic process	mitochondrion;organelle lumen	catalytic activity;nucleotide binding;protein binding	Pf00406, Pf05191, Pf13207, Pf13238, Pf13671	56248	ENSMUSG00000024782.7	Ak3	19	Purine metabolism		0.98	0.856974	0.906	0.507777	0.925	0.248219	103.9	101.9	94.2	117.2	91.6	97.5	105.8	96.3	91.7
High	Q9JLJ2	4-trimethylaminobutyraldehyde dehydrogenase OS=Mus musculus GN=Aldh9a1 PE=1 SV=1	213.42	61	27	60	27	1	494	53.5	6.98	191.11	27	metabolic process	cytoplasm;cytosol;mitochondrion	catalytic activity;nucleotide binding;protein binding	Pf00171	56752		Aldh9a1	1	Tryptophan metabolism; Glycolysis / Gluconeogenesis; Valine, leucine and isoleucine degradation; beta-Alanine metabolism; Histidine metabolism; Metabolic pathways; Ascorbate and aldarate metabolism; Pyruvate metabolism; Lysine degradation; Glycerolipid metabolism; Arginine and proline metabolism; Fatty acid degradation	Tryptophan metabolism	0.863	0.314354	0.848	0.244907	0.983	0.806777	110.7	95.5	93.9	121.1	100.7	101	89.8	96.5	90.8
High	Q8VDN2	Sodium/potassium-transporting ATPase subunit alpha-1 OS=Mus musculus GN=Atp1a1 PE=1 SV=1	213.238	34	33	59	33	1	1023	112.9	5.45	176.84	33	cellular homeostasis;metabolic process;regulation of biological process;response to stimulus;transport	endoplasmic reticulum;endosome;Golgi;membrane	catalytic activity;metal ion binding;nucleotide binding;protein binding;transporter activity	Pf00122, Pf00689, Pf00690, Pf00702, Pf08282, Pf12710, Pf13246	11928	ENSMUSG00000033161.10	Atp1a1	3	Endocrine and other factor-regulated calcium reabsorption; Adrenergic signaling in cardiomyocytes; Cardiac muscle contraction; Thyroid hormone signaling pathway; Mineral absorption; Gastric acid secretion; Bile secretion; Pancreatic secretion; Aldosterone-regulated sodium reabsorption; Proximal tubule bicarbonate reclamation; Insulin secretion; Thyroid hormone synthesis; cAMP signaling pathway; P…	Calcium Regulation in the Cardiac Cell	0.971	0.841543	0.909	0.664322	0.936	0.369704	104.2	101.1	94.7	82	129.7	105.7	94.9	95.5	92.1
High	O35129	Prohibitin-2 OS=Mus musculus GN=Phb2 PE=1 SV=1	213.193	66	28	88	28	1	299	33.3	9.83	214.08	28	cell organization and biogenesis;metabolic process;regulation of biological process;response to stimulus;transport	cell surface;cytoplasm;membrane;mitochondrion;nucleus	protein binding	Pf01145	12034	ENSMUSG00000004264.17	Phb2	6			0.804	0.229616	0.759	0.0908692	0.944	0.703983	117	94.1	88.9	123.3	110.3	105.8	83.1	95.1	82.4
High	Q8BGT5	Alanine aminotransferase 2 OS=Mus musculus GN=Gpt2 PE=1 SV=1	212.871	42	24	72	24	1	522	57.9	8	230.4	24	metabolic process	mitochondrion	catalytic activity	Pf00155	108682	ENSMUSG00000031700.11	Gpt2	8	Arginine biosynthesis; Biosynthesis of amino acids; Carbon metabolism; Alanine, aspartate and glutamate metabolism; 2-Oxocarboxylic acid metabolism; Metabolic pathways		0.907	0.518296	1.077	0.513945	1.187	0.192192	100.5	91.2	108.2	109.5	91.8	99.4	83.3	111	105
High	Q8K169	UDP-glucuronosyltransferase OS=Mus musculus GN=Ugt2b5 PE=1 SV=1	211.481	39	24	113	20	1	530	60.8	7.87	311.58	24	metabolic process	endoplasmic reticulum;membrane	catalytic activity	Pf00201, Pf04101, Pf13528	22238	ENSMUSG00000054630.7	Ugt2b5	5	Chemical carcinogenesis; Retinol metabolism; Metabolism of xenobiotics by cytochrome P450; Drug metabolism - other enzymes; Steroid hormone biosynthesis; Porphyrin and chlorophyll metabolism; Ascorbate and aldarate metabolism; Metabolic pathways; Drug metabolism - cytochrome P450; Pentose and glucuronate interconversions		1.117	0.323002	1.2	0.154174	1.075	0.0405879	90.5	101	108.5	82.9	98.5	100.1	101.7	107.1	109.8
High	A0A0R4J0I1	MCG1051009 OS=Mus musculus GN=Serpina3k PE=1 SV=1	211.088	36	17	56	15	1	418	46.6	5.16	219.6	17	regulation of biological process;response to stimulus	extracellular	enzyme regulator activity;protein binding	Pf00079	20714	ENSMUSG00000058207.6	Serpina3k	12			1.276	0.0757027	1.357	0.0178478	1.064	0.376526	82.6	105.4	112.1	79	86.2	99.8	111	110.3	113.7
High	O88844	Isocitrate dehydrogenase [NADP] cytoplasmic OS=Mus musculus GN=Idh1 PE=1 SV=2	211.057	58	28	61	28	1	414	46.6	7.17	184.96	28	metabolic process;regulation of biological process;response to stimulus	cytoplasm;cytosol;mitochondrion	catalytic activity;metal ion binding;nucleotide binding;protein binding	Pf00180, Pf01960	15926	ENSMUSG00000025950.16	Idh1	1	2-Oxocarboxylic acid metabolism; Peroxisome; Metabolic pathways; Glutathione metabolism; Carbon metabolism; Biosynthesis of amino acids; Citrate cycle (TCA cycle)	Glutathione metabolism; Glutathione and one carbon metabolism	1.043	0.735817	1.072	0.544321	1.028	0.80189	96.3	100.5	103.2	104	88.7	93	108	97.7	108.6
High	Q91X77	Cytochrome P450 2C50 OS=Mus musculus GN=Cyp2c50 PE=1 SV=2	210.446	41	24	98	4	1	490	55.7	7.88	237.91	24	metabolic process	endoplasmic reticulum;membrane	catalytic activity;metal ion binding	Pf00067	107141	ENSMUSG00000054827.12	Cyp2c50	19	Serotonergic synapse; Retinol metabolism; Arachidonic acid metabolism; Metabolic pathways; Steroid hormone biosynthesis; Inflammatory mediator regulation of TRP channels; Chemical carcinogenesis; Linoleic acid metabolism		1.4	0.0858105	1.275	0.0290383	0.91	0.393701	81.6	114.3	104.1	78	85.1	104.8	124.2	102.3	105.5
High	Q8K370	Acyl-CoA dehydrogenase family member 10 OS=Mus musculus GN=Acad10 PE=1 SV=1	206.165	28	33	69	19	1	1069	118.9	8.24	197.39	33	metabolic process	mitochondrion	catalytic activity;nucleotide binding	Pf00441, Pf00702, Pf01163, Pf01636, Pf02770, Pf02771, Pf08028, Pf13419	71985	ENSMUSG00000029456.12	Acad10	5			0.97	0.709264	0.915	0.37069	0.943	0.159553	104	100.9	95.1	111.8	96.5	102.3	99.3	97.2	92.9
High	Q8BWQ1	UDP-glucuronosyltransferase 2A3 OS=Mus musculus GN=Ugt2a3 PE=1 SV=1	205.304	40	21	89	17	1	534	61.1	7.93	278.99	21	metabolic process	membrane	catalytic activity	Pf00201, Pf04101	72094	ENSMUSG00000035780.2	Ugt2a3	5	Steroid hormone biosynthesis; Porphyrin and chlorophyll metabolism; Metabolic pathways; Ascorbate and aldarate metabolism; Drug metabolism - cytochrome P450; Pentose and glucuronate interconversions; Chemical carcinogenesis; Drug metabolism - other enzymes; Retinol metabolism; Metabolism of xenobiotics by cytochrome P450	Glucuronidation; Metapathway biotransformation	0.951	0.251431	0.873	0.140354	0.918	0.219777	106.3	101	92.7	109.5	103	101.5	100.5	97.4	88.1
High	P00186	Cytochrome P450 1A2 OS=Mus musculus GN=Cyp1a2 PE=1 SV=1	204.082	50	28	64	28	1	513	58.1	8.76	184.04	28	metabolic process;regulation of biological process;response to stimulus	cytoplasm;endoplasmic reticulum;membrane;mitochondrion	catalytic activity;metal ion binding;protein binding	Pf00067	13077; 13076	ENSMUSG00000032310.4	Cyp1a2; Cyp1a1	9	Linoleic acid metabolism; Drug metabolism - cytochrome P450; Caffeine metabolism; Metabolism of xenobiotics by cytochrome P450; Metabolic pathways; Tryptophan metabolism; Chemical carcinogenesis; Retinol metabolism; Steroid hormone biosynthesis	Oxidative Stress; Estrogen metabolism; Metapathway biotransformation; Tryptophan metabolism; Oxidation by Cytochrome P450; Aflatoxin B1 metabolism; Nuclear receptors in lipid metabolism and toxicity; Fatty Acid Omega Oxidation	1.418	0.0842142	1.348	0.000470409	0.951	0.62383	79.7	112.9	107.4	80.1	78.9	102.8	123.7	107.2	107.3
High	Q9CZ13	Cytochrome b-c1 complex subunit 1, mitochondrial OS=Mus musculus GN=Uqcrc1 PE=1 SV=2	203.545	49	21	87	21	1	480	52.8	6.21	326.65	21	metabolic process;response to stimulus;transport	cytosol;membrane;mitochondrion	catalytic activity;metal ion binding;protein binding	Pf00675, Pf05193, Pf08367	22273	ENSMUSG00000025651.14; ENSMUSG00000107235.3	Uqcrc1	9; CHR_MG117_PATCH	Cardiac muscle contraction; Non-alcoholic fatty liver disease (NAFLD); Parkinson's disease; Metabolic pathways; Alzheimer's disease; Oxidative phosphorylation; Huntington's disease	Electron Transport Chain	1.079	0.479937	1.239	0.0937483	1.148	0.0675656	90.4	97.6	112	83.6	97.6	101.4	93.6	111.3	112.5
High	A2AFQ2	3-hydroxyacyl-CoA dehydrogenase type-2 OS=Mus musculus GN=Hsd17b10 PE=1 SV=1	203.5	60	15	82	15	1	271	28.4	8.76	340.18	15	cell organization and biogenesis;metabolic process	endoplasmic reticulum;membrane;mitochondrion	catalytic activity;nucleotide binding;protein binding;RNA binding	Pf00106, Pf08659, Pf13561	15108	ENSMUSG00000025260.10	Hsd17b10	X		Alzheimers Disease; Tryptophan metabolism	1.049	0.408278	1.071	0.162169	1.021	0.59879	96.2	100.8	103	99.3	93.1	104.2	97.6	103.2	102.7
High	Q9WTP6	Adenylate kinase 2, mitochondrial OS=Mus musculus GN=Ak2 PE=1 SV=5	202.388	65	19	76	15	1	239	26.5	7.39	252.39	19	metabolic process	cytoplasm;cytosol;membrane;mitochondrion;nucleus	catalytic activity;nucleotide binding	Pf00406, Pf05191	11637	ENSMUSG00000028792.14	Ak2	4	Purine metabolism; Thiamine metabolism; Metabolic pathways	Purine metabolism	0.758	0.251372	0.63	0.126085	0.831	0.185845	125.7	95.2	79.1	144.5	108	102.1	87.8	74.9	82.7
High	Q61425	Hydroxyacyl-coenzyme A dehydrogenase, mitochondrial OS=Mus musculus GN=Hadh PE=1 SV=2	201.322	61	20	82	20	1	314	34.4	8.65	251.29	20	metabolic process;regulation of biological process;response to stimulus	cytoplasm;membrane;mitochondrion;organelle lumen	catalytic activity;nucleotide binding	Pf00070, Pf00725, Pf01266, Pf02737, Pf13450	15107	ENSMUSG00000027984.8	Hadh	3	Tryptophan metabolism; Metabolic pathways; Butanoate metabolism; Lysine degradation; Valine, leucine and isoleucine degradation; Fatty acid metabolism; Fatty acid elongation; Fatty acid degradation	Mitochondrial LC-Fatty Acid Beta-Oxidation; Tryptophan metabolism; Fatty Acid Beta Oxidation; Fatty Acid Biosynthesis	0.65	0.299017	0.566	0.217668	0.871	0.450415	135.4	88	76.6	171.7	103	98.3	76	81.2	69.8
High	Q8K411	Presequence protease, mitochondrial OS=Mus musculus GN=Pitrm1 PE=1 SV=1	200.713	35	33	58	33	1	1036	117.3	7.2	178.47	33	metabolic process	mitochondrion;organelle lumen	catalytic activity;metal ion binding	Pf00675, Pf05193, Pf08367	69617	ENSMUSG00000021193.9	Pitrm1	13			1.038	0.49806	1.12	0.232196	1.079	0.359962	95	98.6	106.4	98.2	91.8	101.6	95.6	112.4	100.5
High	Q99L13	3-hydroxyisobutyrate dehydrogenase, mitochondrial OS=Mus musculus GN=Hibadh PE=1 SV=1	200.473	47	17	46	17	1	335	35.4	8.13	164.04	17	metabolic process;transport	mitochondrion	catalytic activity;nucleotide binding	Pf02254, Pf02826, Pf03446, Pf03807, Pf14833	58875	ENSMUSG00000029776.11	Hibadh	6	Metabolic pathways; Valine, leucine and isoleucine degradation		0.932	0.55929	1.045	0.705883	1.122	0.397808	100.8	93.9	105.3	107.6	93.9	101	86.8	113.4	97.3
High	P97351	40S ribosomal protein S3a OS=Mus musculus GN=Rps3a PE=1 SV=3	200.434	72	29	93	29	1	264	29.9	9.73	227.28	29	cell differentiation;metabolic process;regulation of biological process	cytoplasm;cytosol;endoplasmic reticulum;nucleus;ribosome	protein binding;RNA binding;structural molecule activity	Pf01015	20091	ENSMUSG00000028081.6	Rps3a; Rps3a1	3	Ribosome	Cytoplasmic Ribosomal Proteins	0.903	0.199686	0.894	0.110449	0.989	0.797739	107.3	96.9	95.9	103.3	111.3	100.7	93.2	97	94.6
High	Q80XN0	D-beta-hydroxybutyrate dehydrogenase, mitochondrial OS=Mus musculus GN=Bdh1 PE=1 SV=2	199.476	59	26	81	26	1	343	38.3	9.01	213.34	26	metabolic process	membrane;mitochondrion;organelle lumen	catalytic activity	Pf00106, Pf08643, Pf13561	71911	ENSMUSG00000046598.14	Bdh1	16	Synthesis and degradation of ketone bodies; Metabolic pathways; Butanoate metabolism	Synthesis and Degradation of Ketone Bodies	0.943	0.237575	0.876	0.0346688	0.929	0.212274	106.4	100.4	93.2	105	107.8	103.7	97	95.3	91.1
High	Q9D172	ES1 protein homolog, mitochondrial OS=Mus musculus GN=D10Jhu81e PE=1 SV=1	198.002	59	16	57	16	1	266	28.1	8.78	248.49	16		mitochondrion		Pf01965	28295; 102641949	ENSMUSG00000053329.7	D10Jhu81e; LOC100046684; LOC102641949	10			1.012	0.758755	1.066	0.0581103	1.053	0.252031	97.5	98.6	103.9	99	95.9	101.9	95.5	104.3	103.4
High	P33267	Cytochrome P450 2F2 OS=Mus musculus GN=Cyp2f2 PE=1 SV=1	197.37	41	23	84	22	1	491	55.9	7.9	193.09	23	metabolic process;response to stimulus	endoplasmic reticulum;membrane	catalytic activity;metal ion binding	Pf00067	13107	ENSMUSG00000052974.8	Cyp2f2	7	Metabolism of xenobiotics by cytochrome P450	Metapathway biotransformation; Oxidation by Cytochrome P450; Tryptophan metabolism	1.079	0.403625	1.084	0.407286	1.005	0.903453	94.9	102.3	102.8	88.3	101.7	100.6	103.9	99.5	106
High	Q80UM7	Mannosyl-oligosaccharide glucosidase OS=Mus musculus GN=Mogs PE=1 SV=1	197.086	38	29	63	29	1	834	91.8	9	199.61	29	metabolic process	endoplasmic reticulum;membrane	catalytic activity	Pf03200	57377	ENSMUSG00000030036.8	Mogs	6	N-Glycan biosynthesis; Protein processing in endoplasmic reticulum; Metabolic pathways		1.089	0.0491051	1.059	0.0129781	0.973	0.27242	95.3	103.8	100.9	94.7	95.9	101.9	105.6	100.7	101.2
High	P36552	Oxygen-dependent coproporphyrinogen-III oxidase, mitochondrial OS=Mus musculus GN=Cpox PE=1 SV=2	195.934	49	25	54	25	1	443	49.7	8.53	158.41	25	metabolic process;response to stimulus;transport	cytosol;membrane;mitochondrion	catalytic activity;protein binding;structural molecule activity;transporter activity	Pf01218	12892	ENSMUSG00000022742.5	Cpox	16	Metabolic pathways; Porphyrin and chlorophyll metabolism	Heme Biosynthesis	1.023	0.413525	0.941	0.66027	0.92	0.535148	101.2	103.5	95.2	98.9	103.2	104	102.7	85.3	106
High	P53395	Lipoamide acyltransferase component of branched-chain alpha-keto acid dehydrogenase complex, mitochondrial OS=Mus musculus GN=Dbt PE=1 SV=2	194.927	43	25	84	25	1	482	53.2	8.6	248.44	25	metabolic process	mitochondrion;organelle lumen	catalytic activity;protein binding	Pf00198, Pf00364, Pf02817	13171	ENSMUSG00000000340.10	Dbt	3	Valine, leucine and isoleucine degradation; Metabolic pathways; Propanoate metabolism		0.888	0.240078	0.87	0.232869	0.98	0.878233	108.8	96.6	94.7	110	107.1	103.7	89.6	102.8	86.8
High	Q91VR2	ATP synthase subunit gamma, mitochondrial OS=Mus musculus GN=Atp5c1 PE=1 SV=1	193.99	50	20	95	19	1	298	32.9	9.01	259.85	20	metabolic process;transport	membrane;mitochondrion	catalytic activity;RNA binding;transporter activity	Pf00231	11949	ENSMUSG00000025781.14	Atp5c1	2	Alzheimer's disease; Huntington's disease; Oxidative phosphorylation; Parkinson's disease; Metabolic pathways	Electron Transport Chain	0.746	0.127288	0.806	0.00417522	1.081	0.633607	117.5	87.7	94.8	115.8	118.7	99.6	76.8	94.8	94.3
High	A3KGU9	Spectrin alpha chain, non-erythrocytic 1 OS=Mus musculus GN=Sptan1 PE=1 SV=2	193.668	21	42	50	42	1	2498	287.4	5.35	148.49	42	cell organization and biogenesis;regulation of biological process	cytoplasm;cytoskeleton;membrane	metal ion binding;protein binding	Pf00018, Pf00036, Pf00435, Pf07653, Pf08239, Pf08726, Pf12128, Pf13405, Pf13499, Pf14604	20740	ENSMUSG00000057738.13	Spna2; Sptan1	2		FAS pathway and Stress induction of HSP regulation	1	0.905213	0.934	0.746336	0.934	0.155026	102.2	102.3	95.5	76.9	132.5	102.6	99.3	96.8	91.9
High	Q6XVG2	Cytochrome P450 2C54 OS=Mus musculus GN=Cyp2c54 PE=1 SV=1	192.794	41	24	81	10	1	490	55.8	7.47	199.48	24	metabolic process	endoplasmic reticulum;membrane	catalytic activity;metal ion binding	Pf00067	404195	ENSMUSG00000067225.1	Cyp2c54	19	Steroid hormone biosynthesis; Inflammatory mediator regulation of TRP channels; Linoleic acid metabolism; Chemical carcinogenesis; Retinol metabolism; Serotonergic synapse; Arachidonic acid metabolism; Metabolic pathways		1.334	0.0465984	1.148	0.372717	0.861	0.282634	86.1	114.9	98.9	91.6	80.6	111.4	117.9	109.3	89.1
High	Q8BIJ6	Isoleucine--tRNA ligase, mitochondrial OS=Mus musculus GN=Iars2 PE=1 SV=1	191.144	30	27	53	27	1	1012	112.7	6.81	159.06	27	metabolic process;regulation of biological process	cytoplasm;cytosol;mitochondrion;organelle lumen	catalytic activity;nucleotide binding;RNA binding	Pf00133, Pf01921, Pf06827, Pf08264, Pf09334, Pf13603	381314	ENSMUSG00000026618.11	Iars2	1	Aminoacyl-tRNA biosynthesis		1.059	0.510424	1.104	0.286783	1.042	0.24285	94.9	100.4	104.7	101.5	88.5	102.4	98.4	106.3	103
High	E9Q414	Apolipoprotein B-100 OS=Mus musculus GN=Apob PE=1 SV=1	189.484	11	47	70	47	1	4505	509.1	6.81	169.75	47	cell organization and biogenesis;cellular component movement;metabolic process;regulation of biological process;response to stimulus;transport	cytoplasm;cytosol;endoplasmic reticulum;extracellular;membrane;organelle lumen	protein binding;transporter activity	Pf01347, Pf06448, Pf09172, Pf12491	238055	ENSMUSG00000020609.14	Apob	12	Vitamin digestion and absorption; Fat digestion and absorption		1.119	0.208074	1.173	0.0205624	1.049	0.480861	91.1	102	106.9	88.9	93.3	96.5	107.6	106.2	107.5
High	A0A0R4IZY2	Cytochrome P450 2D26 OS=Mus musculus GN=Cyp2d26 PE=1 SV=1	189.311	37	21	54	16	1	500	56.9	6.64	152.62	21	metabolic process;response to stimulus	endoplasmic reticulum;membrane	catalytic activity;metal ion binding	Pf00067	76279	ENSMUSG00000022445.6	Cyp2d26	15	Serotonergic synapse; Steroid hormone biosynthesis		1.249	0.126661	0.971	0.732511	0.777	0.0486142	93.2	116.4	90.5	86.1	100.5	110.8	121.9	92.5	88.2
High	Q9CZU6	Citrate synthase, mitochondrial OS=Mus musculus GN=Cs PE=1 SV=1	187.973	48	25	90	25	1	464	51.7	8.57	241.88	25	metabolic process	mitochondrion;nucleus;organelle lumen	catalytic activity;RNA binding	Pf00285	12974	ENSMUSG00000005683.8	Cs	10	Biosynthesis of amino acids; Carbon metabolism; Citrate cycle (TCA cycle); Glyoxylate and dicarboxylate metabolism; 2-Oxocarboxylic acid metabolism; Metabolic pathways	TCA Cycle	0.976	0.831047	0.938	0.659169	0.961	0.462615	103	100.5	96.5	117.1	89.9	97.7	102.6	99.8	92.8
High	Q8JZR0	Long-chain-fatty-acid--CoA ligase 5 OS=Mus musculus GN=Acsl5 PE=1 SV=1	187.476	37	29	62	26	1	683	76.2	7.09	181.89	29	metabolic process;regulation of biological process;transport	endoplasmic reticulum;membrane;mitochondrion;nucleus	catalytic activity;nucleotide binding	Pf00501	433256	ENSMUSG00000024981.5	Acsl5	19	Fatty acid metabolism; Fatty acid biosynthesis; Metabolic pathways; Adipocytokine signaling pathway; Peroxisome; Fatty acid degradation; PPAR signaling pathway	Fatty Acid Beta Oxidation; PPAR signaling pathway; Fatty Acid Biosynthesis	0.921	0.209601	0.781	0.0112954	0.848	0.0739357	111	102.3	86.7	113.1	108.9	106.6	98.1	88.2	85.1
High	Q9CQ62	2,4-dienoyl-CoA reductase, mitochondrial OS=Mus musculus GN=Decr1 PE=1 SV=1	186.218	45	20	64	20	1	335	36.2	8.95	176.09	20	cell organization and biogenesis;metabolic process	cytosol;mitochondrion;nucleus	catalytic activity;nucleotide binding	Pf00106, Pf08659, Pf13561	67460	ENSMUSG00000028223.8	Decr1	4		Fatty Acid Biosynthesis; Fatty Acid Beta Oxidation	0.896	0.352426	1	0.928389	1.116	0.350203	103.6	92.8	103.6	103.9	103	101.7	84.5	103.3	103.7
High	O09174	Alpha-methylacyl-CoA racemase OS=Mus musculus GN=Amacr PE=1 SV=4	184.682	62	22	68	22	1	381	41.7	7.4	207.82	22	metabolic process	cytoplasm;membrane;mitochondrion	catalytic activity;protein binding	Pf02515	17117	ENSMUSG00000022244.6	Amacr	15	Primary bile acid biosynthesis; Peroxisome; Metabolic pathways		1.051	0.125101	1.136	0.0473671	1.082	0.131938	94.1	98.9	107	93.3	94.9	97.2	100.6	104.2	109.8
High	Q9DC69	NADH dehydrogenase [ubiquinone] 1 alpha subcomplex subunit 9, mitochondrial OS=Mus musculus GN=Ndufa9 PE=1 SV=2	184.404	60	26	68	26	1	377	42.5	9.74	207.35	26	cell organization and biogenesis;metabolic process;response to stimulus;transport	membrane;mitochondrion;nucleus;organelle lumen	catalytic activity;protein binding	Pf01073, Pf01370, Pf05368, Pf13460	66108	ENSMUSG00000000399.10	Ndufa9	6	Non-alcoholic fatty liver disease (NAFLD); Alzheimer's disease; Metabolic pathways; Oxidative phosphorylation; Huntington's disease; Parkinson's disease	Electron Transport Chain; Oxidative phosphorylation	0.847	0.307452	0.923	0.408559	1.091	0.568556	108.3	91.7	100	114.1	102.2	102.3	81.7	105.2	94.5
High	P97742	Carnitine O-palmitoyltransferase 1, liver isoform OS=Mus musculus GN=Cpt1a PE=1 SV=4	182.043	34	25	70	25	1	773	88.2	8.62	180.1	25	cell differentiation;cell organization and biogenesis;metabolic process;regulation of biological process;response to stimulus;transport	membrane;mitochondrion	catalytic activity;protein binding	Pf00755	12894	ENSMUSG00000024900.4	Cpt1a	19	Insulin resistance; PPAR signaling pathway; AMPK signaling pathway; Fatty acid degradation; Adipocytokine signaling pathway; Fatty acid metabolism; Glucagon signaling pathway	PPAR signaling pathway; Leptin and adiponectin; Fatty Acid Beta Oxidation; Mitochondrial LC-Fatty Acid Beta-Oxidation	1.139	0.0845427	1.081	0.305552	0.949	0.516085	93.2	106.1	100.7	93.6	92.7	102.1	110.1	106.3	95.2
High	P35564	Calnexin OS=Mus musculus GN=Canx PE=1 SV=1	182.04	44	28	62	28	1	591	67.2	4.64	173.98	28	metabolic process;transport	cytoplasm;endoplasmic reticulum;membrane;ribosome	metal ion binding;protein binding;RNA binding	Pf00262	12330	ENSMUSG00000020368.15	Canx	11	Antigen processing and presentation; HTLV-I infection; Phagosome; Protein processing in endoplasmic reticulum; Thyroid hormone synthesis		1.25	0.134246	1.184	0.121185	0.948	0.517204	87.4	109.2	103.5	82	92.9	102.2	116.3	100.6	106.1
High	Q8BH59	Calcium-binding mitochondrial carrier protein Aralar1 OS=Mus musculus GN=Slc25a12 PE=1 SV=1	181.717	45	27	60	20	1	677	74.5	8.25	194.38	27	response to stimulus;transport	membrane;mitochondrion	metal ion binding;transporter activity	Pf00153, Pf13499	78830	ENSMUSG00000027010.16	Slc25a12	2			1.054	0.212074	1.179	0.0552384	1.119	0.0697277	92.8	97.8	109.4	90.2	95.4	98.6	96.9	106.3	112.6
High	P62702	40S ribosomal protein S4, X isoform OS=Mus musculus GN=Rps4x PE=1 SV=2	180.558	63	24	62	24	1	263	29.6	10.15	172.52	24	development;metabolic process;regulation of biological process	cytoplasm;membrane;nucleus;ribosome	RNA binding;structural molecule activity	Pf00900, Pf08071	20102	ENSMUSG00000031320.9	Rps4x	X	Ribosome	mRNA processing; Cytoplasmic Ribosomal Proteins	1.154	0.182976	1.221	0.0400688	1.058	0.494802	88.9	102.6	108.5	91.5	86.3	96.3	109	105.4	111.6
High	Q9D2G2	Dihydrolipoyllysine-residue succinyltransferase component of 2-oxoglutarate dehydrogenase complex, mitochondrial OS=Mus musculus GN=Dlst PE=1 SV=1	179.591	41	19	71	19	1	454	49	8.95	231.18	19	metabolic process	membrane;mitochondrion;nucleus	catalytic activity;protein binding	Pf00198, Pf00364	78920	ENSMUSG00000004789.9	Dlst	12	Metabolic pathways; Lysine degradation; Citrate cycle (TCA cycle); Carbon metabolism	TCA Cycle	1.024	0.322446	1.203	0.0162386	1.175	0.0279392	93	95.2	111.8	93.6	92.3	96.8	93.6	109.5	114.2
High	Q9CPY7	Cytosol aminopeptidase OS=Mus musculus GN=Lap3 PE=1 SV=3	179.419	55	24	58	24	1	519	56.1	7.72	180.19	24	metabolic process	cytoplasm;cytosol;mitochondrion;nucleus	catalytic activity;metal ion binding	Pf00883, Pf02789	66988	ENSMUSG00000039682.12	Lap3	5	Glutathione metabolism; Metabolic pathways; Arginine and proline metabolism		1	0.993714	1.081	0.208995	1.08	0.226471	97.4	97.4	105.2	101.2	93.5	101.5	93.3	107.1	103.3
High	P42125	Enoyl-CoA delta isomerase 1, mitochondrial OS=Mus musculus GN=Eci1 PE=1 SV=2	178.309	47	19	71	19	1	289	32.2	8.98	228.5	19	metabolic process	membrane;mitochondrion;organelle lumen	catalytic activity;protein binding	Pf00378	13177	ENSMUSG00000024132.5	Eci1	17	Fatty acid degradation	Mitochondrial LC-Fatty Acid Beta-Oxidation; Fatty Acid Beta Oxidation	0.739	0.16413	0.73	0.124186	0.987	0.854513	121.5	89.8	88.6	134.8	108.8	97	82.7	89.3	87.4
High	P62908	40S ribosomal protein S3 OS=Mus musculus GN=Rps3 PE=1 SV=1	176.929	75	23	63	23	1	243	26.7	9.66	190.85	23	cell death;cell division;cell organization and biogenesis;metabolic process;regulation of biological process;response to stimulus	cytoplasm;cytoskeleton;cytosol;endoplasmic reticulum;membrane;mitochondrion;nucleus;organelle lumen;ribosome	catalytic activity;DNA binding;protein binding;RNA binding;structural molecule activity	Pf00189, Pf07650	27050	ENSMUSG00000030744.13	Rps3	7	Ribosome	Cytoplasmic Ribosomal Proteins	1.112	0.259248	1.057	0.0759873	0.95	0.500783	94.7	105.3	100	93.1	96.2	98.7	112.2	99.9	100
High	Q91XE0	Glycine N-acyltransferase OS=Mus musculus GN=Glyat PE=1 SV=1	176.874	64	19	87	17	1	296	34.1	8.28	252.2	19	metabolic process;response to stimulus	mitochondrion	catalytic activity	Pf06021, Pf08444	107146	ENSMUSG00000063683.12	Glyat	19	Phenylalanine metabolism	Amino acid conjugation of benzoic acid; Metapathway biotransformation	1.001	0.988317	1.019	0.80073	1.018	0.415695	99.4	99.4	101.2	105.3	93.6	97.8	100.9	102	100.3
High	Q99LC3	NADH dehydrogenase [ubiquinone] 1 alpha subcomplex subunit 10, mitochondrial OS=Mus musculus GN=Ndufa10 PE=1 SV=1	176.842	56	24	59	24	1	355	40.6	7.78	168.1	24	cell organization and biogenesis;metabolic process;transport	mitochondrion;organelle lumen	catalytic activity	Pf01712, Pf02223	67273	ENSMUSG00000026260.12	Ndufa10	1	Parkinson's disease; Metabolic pathways; Non-alcoholic fatty liver disease (NAFLD); Alzheimer's disease; Oxidative phosphorylation; Huntington's disease	Electron Transport Chain; Oxidative phosphorylation	1.066	0.45614	1.161	0.214384	1.089	0.343848	93	99.1	107.9	87.5	98.5	102.7	95.4	114.2	101.7
High	P47962	60S ribosomal protein L5 OS=Mus musculus GN=Rpl5 PE=1 SV=3	176.775	52	28	72	28	1	297	34.4	9.77	156.51	28	cell organization and biogenesis;metabolic process;regulation of biological process;response to stimulus	cytoplasm;membrane;nucleus;ribosome	protein binding;RNA binding;structural molecule activity	Pf00861, Pf14204	100503670	ENSMUSG00000058558.12	Rpl5	5	Ribosome		0.915	0.215809	0.913	0.217187	0.998	0.906032	106.1	97	96.9	111.2	101.1	97.7	96.4	95.5	98.2
High	Q9DBL1	Short/branched chain specific acyl-CoA dehydrogenase, mitochondrial OS=Mus musculus GN=Acadsb PE=1 SV=1	176.688	45	23	53	23	1	432	47.8	7.87	158.37	23	metabolic process	mitochondrion;organelle lumen	catalytic activity;nucleotide binding	Pf00441, Pf02770, Pf02771, Pf08028	66885	ENSMUSG00000030861.15	Acadsb	7	Fatty acid degradation; Valine, leucine and isoleucine degradation; Metabolic pathways; Fatty acid metabolism		1.019	0.788785	1.065	0.395472	1.046	0.373851	97.3	99.1	103.6	102.4	92.3	101.8	96.4	106.5	100.7
High	Q9D8E6	60S ribosomal protein L4 OS=Mus musculus GN=Rpl4 PE=1 SV=3	175.908	46	31	65	31	1	419	47.1	11	169.69	31	metabolic process;regulation of biological process	cytoplasm;endoplasmic reticulum;membrane;nucleus;ribosome	protein binding;RNA binding;structural molecule activity	Pf00573, Pf14374	67891	ENSMUSG00000032399.8	Rpl4	9	Ribosome	Cytoplasmic Ribosomal Proteins; TNF-alpha NF-kB Signaling Pathway	1.197	0.253157	1.236	0.0943614	1.033	0.783177	87.4	104.6	108	81.3	93.5	95.7	113.9	104.9	110.7
High	P56654	Cytochrome P450 2C37 OS=Mus musculus GN=Cyp2c37 PE=1 SV=2	174.265	37	20	64	9	1	490	55.6	7.11	175.54	20	metabolic process	endoplasmic reticulum;membrane	catalytic activity;metal ion binding	Pf00067	13096	ENSMUSG00000042248.4	Cyp2c37	19	Chemical carcinogenesis; Steroid hormone biosynthesis; Inflammatory mediator regulation of TRP channels; Linoleic acid metabolism; Retinol metabolism; Serotonergic synapse; Arachidonic acid metabolism; Metabolic pathways		1.407	0.103499	1.346	0.0278073	0.956	0.697259	79.9	112.5	107.6	82.1	77.5	101.5	124.1	103.3	111.5
High	Q9R112	Sulfide:quinone oxidoreductase, mitochondrial OS=Mus musculus GN=Sqor PE=1 SV=3	174.161	50	21	43	21	1	450	50.3	9.09	151.42	21	metabolic process	membrane;mitochondrion	catalytic activity	Pf07992, Pf13738	59010	ENSMUSG00000005803.14	Sqrdl; Sqor	2	Sulfur metabolism		1.029	0.584322	1.153	0.0935021	1.121	0.191991	94.3	97	108.7	92.8	95.7	101	93	113.3	104.2
High	Q91W64	Cytochrome P450 2C70 OS=Mus musculus GN=Cyp2c70 PE=1 SV=2	173.622	40	26	62	25	1	489	56	8.09	161.2	26	metabolic process	endoplasmic reticulum;membrane	catalytic activity;metal ion binding	Pf00067	226105	ENSMUSG00000060613.10	Cyp2c70	19	Serotonergic synapse; Retinol metabolism; Arachidonic acid metabolism; Metabolic pathways; Steroid hormone biosynthesis; Inflammatory mediator regulation of TRP channels; Chemical carcinogenesis; Linoleic acid metabolism		1.049	0.62153	1.165	0.13052	1.111	0.179575	93.4	97.9	108.7	87.6	99.3	102.9	92.9	106.9	110.4
High	Q8BWF0	Succinate-semialdehyde dehydrogenase, mitochondrial OS=Mus musculus GN=Aldh5a1 PE=1 SV=1	173.454	39	19	56	19	1	523	55.9	8.25	169.56	19	cell organization and biogenesis;metabolic process	mitochondrion	catalytic activity;nucleotide binding	Pf00171	214579	ENSMUSG00000035936.6	Aldh5a1	13	Butanoate metabolism; Metabolic pathways; Alanine, aspartate and glutamate metabolism		0.889	0.400853	0.919	0.50166	1.034	0.645793	106.8	95	98.2	117.7	96.5	99.5	90.2	101.6	94.4
High	Q91WL5	Cytochrome P450 4A12A OS=Mus musculus GN=Cyp4a12a PE=1 SV=2	172.751	46	23	60	11	1	508	58.3	9.13	158.67	23	metabolic process	endoplasmic reticulum;membrane	catalytic activity;metal ion binding	Pf00067	277753	ENSMUSG00000066071.6	Cyp4a12a	4	Arachidonic acid metabolism; Retinol metabolism; Fatty acid degradation; Inflammatory mediator regulation of TRP channels; Vascular smooth muscle contraction; Metabolic pathways; PPAR signaling pathway	PPAR signaling pathway	1.125	0.111851	1.055	0.509718	0.938	0.334723	94.3	106.1	99.5	90.2	98.5	105	107.1	94.5	104.6
High	B1ATI0	Aldehyde dehydrogenase OS=Mus musculus GN=Aldh3a2 PE=1 SV=1	172.083	36	21	69	21	1	532	59.2	8.13	196.37	21	metabolic process;response to stimulus	cytosol;endoplasmic reticulum;membrane;mitochondrion;nucleus	catalytic activity	Pf00171	11671	ENSMUSG00000010025.19	Aldh3a2	11		Tryptophan metabolism	1.094	0.329026	1.022	0.802873	0.934	0.0660313	96.3	105.3	98.4	89.8	103.1	107	103.5	99	97.7
High	P07724	Serum albumin OS=Mus musculus GN=Alb PE=1 SV=3	172.023	42	26	55	25	1	608	68.6	6.07	157.96	26	cell communication;regulation of biological process;response to stimulus;transport	cytoplasm;endoplasmic reticulum;extracellular;Golgi;nucleus	DNA binding;metal ion binding;protein binding	Pf00273	11657	ENSMUSG00000029368.10	Alb	5	Thyroid hormone synthesis		1.079	0.503021	0.976	0.58485	0.904	0.39861	98.2	106	95.8	95.2	101	96.6	116	93.2	98.1
High	Q2TPA8	Hydroxysteroid dehydrogenase-like protein 2 OS=Mus musculus GN=Hsdl2 PE=1 SV=1	170.849	58	22	49	22	1	490	54.2	6.74	142.79	22	metabolic process	membrane;mitochondrion	catalytic activity	Pf00106, Pf02036, Pf14864	72479	ENSMUSG00000028383.17	Hsdl2	4			1.526	0.212519	1.602	0.0037672	1.05	0.896115	72.7	110.9	116.4	71.2	73.1	90.1	134.5	113.1	118.1
High	Q9D826	Peroxisomal sarcosine oxidase OS=Mus musculus GN=Pipox PE=1 SV=1	170.553	54	22	64	22	1	390	43.8	7.55	190.36	22	metabolic process		catalytic activity;protein binding	Pf00890, Pf01266, Pf13450	19193	ENSMUSG00000017453.4	Pipox	11	Glycine, serine and threonine metabolism; Peroxisome; Metabolic pathways; Lysine degradation		1.188	0.20804	1.077	0.262415	0.906	0.425328	91.9	109.2	98.9	92.4	91.1	99.8	119	94.3	103.4
High	P68040	Receptor of activated protein C kinase 1 OS=Mus musculus GN=Rack1 PE=1 SV=3	169.891	77	19	60	19	1	317	35.1	7.69	190.28	19	cell death;cell differentiation;cellular homeostasis;development;metabolic process;regulation of biological process;response to stimulus	cytoplasm;cytosol;membrane;mitochondrion;nucleus;ribosome	enzyme regulator activity;protein binding;receptor activity;RNA binding	Pf00400	14694	ENSMUSG00000020372.15	Gnb2l1; Rack1	11	Measles	IL-2 Signaling Pathway; TNF-alpha NF-kB Signaling Pathway; IL-3 Signaling Pathway	1.113	0.461336	1.184	0.282015	1.064	0.254806	91	101.3	107.7	80.9	101.9	98.9	103.3	104.1	110.9
High	Q8C7X2	ER membrane protein complex subunit 1 OS=Mus musculus GN=Emc1 PE=1 SV=1	169.079	30	25	45	25	1	997	111.5	7.43	152.58	25	metabolic process	endoplasmic reticulum;membrane		Pf07774, Pf13360	230866	ENSMUSG00000078517.11	Emc1	4			1.113	0.200517	1.127	0.231824	1.013	0.785123	92.6	103	104.4	87.3	98	101.8	104.1	100	108.7
High	Q5FW60	Major urinary protein 20 OS=Mus musculus GN=Mup20 PE=1 SV=1	168.859	58	14	52	8	1	181	20.9	4.89	170.71	14	cell organization and biogenesis;metabolic process;regulation of biological process;response to stimulus;transport	cytosol;extracellular;nucleus	catalytic activity;protein binding;receptor activity;signal transducer activity;transporter activity	Pf00061	381530	ENSMUSG00000078672.2	Mup20; LOC100505376	4			1.611	0.255322	1.848	0.136181	1.147	0.679559	67.3	108.4	124.4	55	79.4	85.5	132.6	103.9	143.7
High	P14869	60S acidic ribosomal protein P0 OS=Mus musculus GN=Rplp0 PE=1 SV=3	168.361	50	17	56	17	1	317	34.2	6.25	178.74	17	response to stimulus;transport	cytoplasm;cytosol;endoplasmic reticulum;membrane;nucleus;ribosome	RNA binding;structural molecule activity	Pf00428, Pf00466	11837	ENSMUSG00000067274.10	Rplp0	5	Ribosome	Cytoplasmic Ribosomal Proteins	1.292	0.16466	1.266	0.0272391	0.98	0.829886	84.3	108.9	106.7	80.8	87.6	98.1	120.4	104.9	108.1
High	K7N6C2	Cytochrome P450, family 2, subfamily c, polypeptide 68 OS=Mus musculus GN=Cyp2c68 PE=1 SV=1	168.222	37	18	68	9	1	491	56	7.36	175.93	18	metabolic process		catalytic activity;metal ion binding	Pf00067	433247	ENSMUSG00000074882.3	Cyp2c68	19	Steroid hormone biosynthesis; Inflammatory mediator regulation of TRP channels; Metabolic pathways; Chemical carcinogenesis; Linoleic acid metabolism; Retinol metabolism; Serotonergic synapse; Arachidonic acid metabolism		1.365	0.157687	1.231	0.133891	0.902	0.503152	83.4	113.9	102.7	78.3	88.2	101.1	127.3	96.4	108.6
High	Q9EP89	Serine beta-lactamase-like protein LACTB, mitochondrial OS=Mus musculus GN=Lactb PE=1 SV=1	166.816	42	24	55	24	1	551	60.7	8.9	172.4	24	metabolic process;regulation of biological process	cytosol;membrane;mitochondrion	catalytic activity;protein binding	Pf00144	80907	ENSMUSG00000032370.8	Lactb	9			0.988	0.818374	0.932	0.273957	0.944	0.121933	102.7	101.5	95.8	107.5	98.1	103.6	99.3	95.3	96.2
High	P24456	Cytochrome P450 2D10 OS=Mus musculus GN=Cyp2d10 PE=1 SV=2	166.05	33	19	45	11	1	504	57.2	6.61	129.16	19	metabolic process	endoplasmic reticulum;membrane	catalytic activity;metal ion binding	Pf00067	13101	ENSMUSG00000094806.1	Cyp2d10	15	Steroid hormone biosynthesis; Serotonergic synapse		1.037	0.627278	0.923	0.340014	0.89	0.0250724	101.3	105.1	93.5	95.2	107.7	106.1	104	91.9	95
High	P19783	Cytochrome c oxidase subunit 4 isoform 1, mitochondrial OS=Mus musculus GN=Cox4i1 PE=1 SV=2	165.983	71	18	101	18	1	169	19.5	9.23	265.26	18	metabolic process;response to stimulus;transport	membrane;mitochondrion;nucleus	catalytic activity;transporter activity	Pf02936	12857	ENSMUSG00000031818.12	Cox4i1	8	Oxidative phosphorylation; Metabolic pathways; Parkinson's disease; Huntington's disease; Cardiac muscle contraction; Alzheimer's disease; Non-alcoholic fatty liver disease (NAFLD)	Electron Transport Chain	0.81	0.146974	0.847	0.107445	1.045	0.628409	112.9	91.5	95.6	119.2	106.7	98.4	84.8	95.6	95.3
High	P24369	Peptidyl-prolyl cis-trans isomerase B OS=Mus musculus GN=Ppib PE=1 SV=2	165.604	66	21	60	21	1	216	23.7	9.55	189.8	21	metabolic process;regulation of biological process	endoplasmic reticulum;membrane;nucleus;organelle lumen	catalytic activity;protein binding;RNA binding	Pf00160	19035	ENSMUSG00000032383.7	Ppib	9			1.063	0.701003	1.096	0.631974	1.031	0.778708	95	100.9	104.1	83.8	106.8	97.7	103.4	93.3	115
High	Q9CQA3	Succinate dehydrogenase [ubiquinone] iron-sulfur subunit, mitochondrial OS=Mus musculus GN=Sdhb PE=1 SV=1	163.814	70	27	82	27	1	282	31.8	8.68	182.08	27	metabolic process;transport	membrane;mitochondrion	catalytic activity;metal ion binding	Pf13085, Pf13183, Pf13534	67680	ENSMUSG00000009863.14	Sdhb	4	Oxidative phosphorylation; Citrate cycle (TCA cycle); Carbon metabolism; Huntington's disease; Parkinson's disease; Non-alcoholic fatty liver disease (NAFLD); Metabolic pathways; Alzheimer's disease	TCA Cycle; Electron Transport Chain	0.959	0.621643	1.033	0.619694	1.077	0.297631	100.3	96.1	103.6	95.1	105.5	101.1	91.2	105.3	101.7
High	Q9DCY0	Glycine N-acyltransferase-like protein Keg1 OS=Mus musculus GN=Keg1 PE=1 SV=1	162.622	57	16	67	16	1	295	33.7	8.43	185.85	16		cytoplasm;cytoskeleton;mitochondrion	catalytic activity	Pf06021, Pf08444	64697	ENSMUSG00000024694.9	Keg1	19	Phenylalanine metabolism		0.959	0.678369	0.876	0.274725	0.913	0.386697	105.8	101.5	92.7	113	98.8	107.4	95.5	98	87.4
High	P52196	Thiosulfate sulfurtransferase OS=Mus musculus GN=Tst PE=1 SV=3	162.245	54	19	85	19	1	297	33.4	7.85	244.32	19	cell differentiation;transport	membrane;mitochondrion;organelle lumen	catalytic activity;RNA binding	Pf00581	22117	ENSMUSG00000044986.8	Tst	15	Sulfur relay system; Cysteine and methionine metabolism; Sulfur metabolism; Metabolic pathways		0.817	0.272414	0.846	0.313527	1.036	0.547535	112.7	92	95.3	126.7	99.6	96.1	87.6	93.9	96.1
High	P51881	ADP/ATP translocase 2 OS=Mus musculus GN=Slc25a5 PE=1 SV=3	162.235	54	21	89	17	1	298	32.9	9.73	252.6	21	cell organization and biogenesis;regulation of biological process;transport	membrane;mitochondrion;nucleus	protein binding;RNA binding;transporter activity	Pf00153	11740	ENSMUSG00000016319.3	Slc25a5	X	Parkinson's disease; Calcium signaling pathway; Huntington's disease; cGMP-PKG signaling pathway; HTLV-I infection	Electron Transport Chain	0.863	0.219143	0.871	0.134509	1.008	0.941683	109.7	94.7	95.5	104.2	115.2	101.2	88.5	97.4	93.4
High	Q78IK4	MICOS complex subunit Mic27 OS=Mus musculus GN=Apool PE=1 SV=1	161.525	51	16	63	16	1	265	29.2	9.31	166.46	16	cell organization and biogenesis	membrane;mitochondrion		Pf09769	68117	ENSMUSG00000025525.12	Apool	X			1.123	0.157024	1.023	0.645086	0.91	0.173696	95.3	107.1	97.5	98.7	92.1	103	111.3	95.4	99.6
High	Q921X9	Protein disulfide-isomerase A5 OS=Mus musculus GN=Pdia5 PE=1 SV=1	160.452	37	19	44	19	1	517	59.2	7.5	132.84	19	cellular homeostasis;metabolic process;regulation of biological process;response to stimulus	endoplasmic reticulum;organelle lumen	catalytic activity	Pf00085, Pf13098, Pf13899, Pf13905	72599	ENSMUSG00000022844.7	Pdia5	16			1.005	0.8585	0.961	0.182338	0.956	0.241202	101.1	101.7	97.2	99.5	102.7	99.2	104.2	98.3	96.1
High	Q99JB2	Stomatin-like protein 2, mitochondrial OS=Mus musculus GN=Stoml2 PE=1 SV=1	160.179	46	21	38	21	1	353	38.4	8.87	129.21	21	cell organization and biogenesis;cellular homeostasis;metabolic process;regulation of biological process;response to stimulus;transport	cytoplasm;cytoskeleton;membrane;mitochondrion	protein binding	Pf01145	66592	ENSMUSG00000028455.15	Stoml2	4			0.945	0.114856	0.859	0.0440686	0.91	0.104779	107	101.1	91.9	108.6	105.4	102.6	99.6	94.8	89.1
High	A2AS89	Agmatinase, mitochondrial OS=Mus musculus GN=Agmat PE=1 SV=1	160.042	41	13	45	13	1	358	38.2	7.87	167.55	13	metabolic process	mitochondrion	catalytic activity;metal ion binding	Pf00491	75986	ENSMUSG00000040706.4	Agmat	4	Arginine and proline metabolism; Metabolic pathways		1.011	0.809398	1.033	0.468436	1.022	0.417588	98.6	99.6	101.8	95.2	102	101.4	97.9	103	100.6
High	Q61694	3 beta-hydroxysteroid dehydrogenase type 5 OS=Mus musculus GN=Hsd3b5 PE=1 SV=4	158.649	42	19	56	13	1	373	41.9	9.01	155.96	19	metabolic process;response to stimulus	endoplasmic reticulum;membrane;mitochondrion	catalytic activity;nucleotide binding	Pf00106, Pf01073, Pf01370, Pf02719, Pf04321, Pf05368, Pf07993, Pf08659, Pf13460	15496	ENSMUSG00000038092.6	Hsd3b5	3	Metabolic pathways; Steroid hormone biosynthesis; Aldosterone synthesis and secretion; Ovarian steroidogenesis	Steroid Biosynthesis; Glucocorticoid & Mineralcorticoid Metabolism	1.062	0.465364	0.999	0.975762	0.941	0.222616	98	104	97.9	91.7	104.6	104.6	103.3	94.5	101.3
High	Q8K0D5	Elongation factor G, mitochondrial OS=Mus musculus GN=Gfm1 PE=1 SV=1	158.457	31	23	41	23	1	751	83.5	6.92	138.4	23	metabolic process	mitochondrion	catalytic activity;nucleotide binding;RNA binding	Pf00009, Pf00679, Pf03144, Pf03764, Pf14492	28030	ENSMUSG00000027774.16	Gfm1	3			1.236	0.13627	1.376	0.0499725	1.113	0.130047	83	102.7	114.3	76.4	90.1	98.5	106.7	112	116.3
High	Q9CR68	Cytochrome b-c1 complex subunit Rieske, mitochondrial OS=Mus musculus GN=Uqcrfs1 PE=1 SV=1	157.579	59	16	53	16	1	274	29.3	8.7	216.67	16	metabolic process;response to stimulus;transport	membrane;mitochondrion	catalytic activity;metal ion binding;protein binding;transporter activity	Pf00355, Pf02921, Pf09165	66694	ENSMUSG00000038462.3	Uqcrfs1	13	Oxidative phosphorylation; Alzheimer's disease; Huntington's disease; Cardiac muscle contraction; Parkinson's disease; Non-alcoholic fatty liver disease (NAFLD); Metabolic pathways	Electron Transport Chain	0.958	0.515641	1.056	0.0643816	1.102	0.213472	99.5	95.4	105.1	99.2	99.8	100.6	90.4	103.6	106.5
High	Q9D051	Pyruvate dehydrogenase E1 component subunit beta, mitochondrial OS=Mus musculus GN=Pdhb PE=1 SV=1	156.753	47	15	50	15	1	359	38.9	6.87	163.27	15	metabolic process	mitochondrion;nucleus;organelle lumen	catalytic activity	Pf02779, Pf02780	68263	ENSMUSG00000021748.8	Pdhb	14	Central carbon metabolism in cancer; Citrate cycle (TCA cycle); HIF-1 signaling pathway; Metabolic pathways; Pyruvate metabolism; Glucagon signaling pathway; Carbon metabolism; Glycolysis / Gluconeogenesis	Glycolysis and Gluconeogenesis; TCA Cycle	0.835	0.243392	0.867	0.230476	1.039	0.677508	111	92.7	96.3	119.9	102.3	99.7	85.8	96.3	95.9
High	Q9JHI5	Isovaleryl-CoA dehydrogenase, mitochondrial OS=Mus musculus GN=Ivd PE=1 SV=1	156.607	48	21	67	21	1	424	46.3	8.29	188.02	21	metabolic process	membrane;mitochondrion;organelle lumen	catalytic activity;nucleotide binding	Pf00441, Pf02770, Pf02771, Pf08028	56357	ENSMUSG00000027332.11	Ivd	2	Valine, leucine and isoleucine degradation; Metabolic pathways		0.913	0.315889	0.84	0.217145	0.921	0.362424	109	99.4	91.6	116.4	101.7	100	98.5	98.1	85.2
High	Q8BMF4	Dihydrolipoyllysine-residue acetyltransferase component of pyruvate dehydrogenase complex, mitochondrial OS=Mus musculus GN=Dlat PE=1 SV=2	156.305	31	17	42	17	1	642	67.9	8.57	159.71	17	metabolic process	mitochondrion;organelle lumen	catalytic activity;protein binding	Pf00198, Pf00364, Pf02817	235339	ENSMUSG00000000168.9	Dlat	9	Citrate cycle (TCA cycle); Carbon metabolism; Metabolic pathways; Pyruvate metabolism; Glycolysis / Gluconeogenesis	TCA Cycle; Glycolysis and Gluconeogenesis	0.829	0.298429	0.835	0.208533	1.007	0.982669	112.6	93.4	94	122.4	102.9	103.2	83.9	97.1	90.5
High	Q3UNX5	Acyl-coenzyme A synthetase ACSM3, mitochondrial OS=Mus musculus GN=Acsm3 PE=1 SV=2	156.113	48	25	57	24	1	580	65.6	7.46	169.39	25	metabolic process	mitochondrion;organelle lumen	catalytic activity;metal ion binding;nucleotide binding	Pf00501, Pf13193	20216	ENSMUSG00000030935.15	Acsm3	7	Butanoate metabolism; Metabolic pathways		1.066	0.0132808	1.138	0.0132814	1.068	0.0544605	93.6	99.8	106.6	93.8	93.5	100.5	99.1	105.1	108.1
High	Q8VHE0	Translocation protein SEC63 homolog OS=Mus musculus GN=Sec63 PE=1 SV=4	156.102	35	23	46	23	1	760	87.8	5.38	152.43	23	cell organization and biogenesis;metabolic process;transport	endoplasmic reticulum;membrane	RNA binding;transporter activity	Pf00226, Pf02724, Pf02889, Pf04147	140740	ENSMUSG00000019802.13	Sec63	10	Protein export; Protein processing in endoplasmic reticulum		1.235	0.187582	1.215	0.0661205	0.983	0.869677	87	107.4	105.6	85.3	88.3	97.2	118.2	100.7	110.4
High	Q5U458	DnaJ homolog subfamily C member 11 OS=Mus musculus GN=Dnajc11 PE=1 SV=2	155.941	38	23	47	23	1	559	63.2	8.32	137.37	23	cell organization and biogenesis;transport	membrane;mitochondrion		Pf00226, Pf06936, Pf11875	230935	ENSMUSG00000039768.16	Dnajc11	4			0.888	0.266464	0.856	0.114326	0.964	0.596105	109.3	97.1	93.6	115.1	103.7	102.8	91.5	95	92
High	Q9DBG6	Dolichyl-diphosphooligosaccharide--protein glycosyltransferase subunit 2 OS=Mus musculus GN=Rpn2 PE=1 SV=1	155.183	32	18	50	18	1	631	69	5.81	174.75	18	metabolic process;response to stimulus	endoplasmic reticulum;membrane	catalytic activity	Pf05817	20014	ENSMUSG00000027642.15	Rpn2	2	Metabolic pathways; N-Glycan biosynthesis; Protein processing in endoplasmic reticulum	Proteasome Degradation	1.163	0.175102	1.254	0.0665282	1.079	0.263821	87.8	102.1	110.1	82.6	93.2	97.7	106.4	107.2	112.9
High	P28666	Murinoglobulin-2 OS=Mus musculus GN=Mug2 PE=1 SV=2	154.579	24	27	43	13	1	1451	162.3	6.74	135.33	27	regulation of biological process	extracellular	enzyme regulator activity	Pf00207, Pf01835, Pf07677, Pf07678, Pf07703, Pf10569, Pf11974, Pf13249	17837	ENSMUSG00000030131.8	Mug2	6			0.882	0.362151	0.694	0.0867215	0.787	0.0357007	116.5	102.7	80.8	105.4	128.2	106.8	98.3	80.8	80.5
High	P67778	Prohibitin OS=Mus musculus GN=Phb PE=1 SV=1	153.31	61	17	50	17	1	272	29.8	5.76	151.06	17	cell differentiation;cell organization and biogenesis;metabolic process;regulation of biological process;response to stimulus	cell surface;cytoplasm;endosome;membrane;mitochondrion;nucleus	DNA binding;protein binding	Pf01145	18673	ENSMUSG00000038845.11	Phb	11			0.717	0.179012	0.683	0.0989935	0.953	0.702318	125	89.6	85.4	138.7	111.6	100.7	79	86.8	83.2
High	Q9CW42	Mitochondrial amidoxime-reducing component 1 OS=Mus musculus GN=Marc1 PE=1 SV=2	153.224	45	15	52	13	1	340	38	8.59	136.29	15	metabolic process	membrane;mitochondrion	catalytic activity;metal ion binding	Pf03473, Pf03476	66112	ENSMUSG00000026621.13	Marc1; Mosc1	1			1.028	0.814685	0.971	0.741578	0.944	0.228311	100	102.9	97.1	91.6	109	105.7	99.8	98.6	95.3
High	Q9DC50	Peroxisomal carnitine O-octanoyltransferase OS=Mus musculus GN=Crot PE=1 SV=1	153.109	39	19	38	19	1	612	70.2	6.73	122.8	19	metabolic process;response to stimulus;transport	mitochondrion	catalytic activity;protein binding	Pf00755	74114	ENSMUSG00000003623.4	Crot	5	Peroxisome		1.113	0.480388	1.057	0.619842	0.949	0.764724	94.6	105.3	100	95	93.5	92.4	119.1	90.1	110
High	Q64433	10 kDa heat shock protein, mitochondrial OS=Mus musculus GN=Hspe1 PE=1 SV=2	153.063	87	18	89	18	1	102	11	8.35	267.56	18	cell differentiation;metabolic process;response to stimulus	cytoplasm;membrane;mitochondrion;organelle lumen	metal ion binding;nucleotide binding;protein binding;RNA binding	Pf00166	15528	ENSMUSG00000073676.4	Hspe1	1			0.63	0.0621713	0.581	0.011652	0.922	0.609146	135.7	85.5	78.8	140.6	130.1	97.8	74.2	75.4	81.9
High	Q9WUR2	Enoyl-CoA delta isomerase 2, mitochondrial OS=Mus musculus GN=Eci2 PE=1 SV=2	152.646	37	16	55	16	1	391	43.2	8.92	160.04	16	metabolic process	membrane;mitochondrion;organelle lumen	catalytic activity;protein binding	Pf00378, Pf00887	23986	ENSMUSG00000021417.14	Eci2	13	Fatty acid degradation; Peroxisome		1.034	0.321568	1.078	0.21964	1.043	0.458509	96.4	99.7	103.9	95.2	97.5	97.4	101.9	99.8	108.1
High	Q91VM9	Inorganic pyrophosphatase 2, mitochondrial OS=Mus musculus GN=Ppa2 PE=1 SV=1	151.996	50	20	41	20	1	330	38.1	6.98	137.87	20	metabolic process	cytoplasm;mitochondrion	catalytic activity;metal ion binding	Pf00719	74776	ENSMUSG00000028013.16	Ppa2	3	Oxidative phosphorylation		1.069	0.109478	1.173	0.0175911	1.097	0.00777513	92.5	98.9	108.5	94.7	90.4	99.8	98.1	108.6	108.5
High	A2ATU0	Probable 2-oxoglutarate dehydrogenase E1 component DHKTD1, mitochondrial OS=Mus musculus GN=Dhtkd1 PE=1 SV=1	150.535	32	21	46	21	1	921	102.7	6.9	153.74	21	cell differentiation;metabolic process	cytosol;mitochondrion	catalytic activity	Pf00676, Pf02779	209692	ENSMUSG00000025815.13	Dhtkd1	2			1.015	0.841165	1.095	0.359853	1.08	0.427566	96.5	97.9	105.7	100.7	92.2	102.3	93.4	112.4	99.1
High	P20108	Thioredoxin-dependent peroxide reductase, mitochondrial OS=Mus musculus GN=Prdx3 PE=1 SV=1	150.454	46	13	56	13	1	257	28.1	7.58	199.98	13	cell death;cell differentiation;cell organization and biogenesis;cellular homeostasis;metabolic process;regulation of biological process;response to stimulus	cytoplasm;cytosol;endosome;mitochondrion	antioxidant activity;catalytic activity;enzyme regulator activity;protein binding	Pf00578, Pf08534, Pf10417, Pf13905	11757	ENSMUSG00000024997.7	Prdx3	19			1.082	0.0698448	1.199	0.0079055	1.107	0.0567991	91.4	99	109.6	91.7	91.1	101.1	96.9	108	111.2
High	Q9DCT2	NADH dehydrogenase [ubiquinone] iron-sulfur protein 3, mitochondrial OS=Mus musculus GN=Ndufs3 PE=1 SV=2	150.341	49	19	45	19	1	263	30.1	7.17	137.44	19	metabolic process;regulation of biological process;transport	membrane;mitochondrion	catalytic activity	Pf00329	68349	ENSMUSG00000005510.9; ENSMUSG00000111727.1	Ndufs3	2; CHR_MG191_PATCH	Parkinson's disease; Metabolic pathways; Non-alcoholic fatty liver disease (NAFLD); Alzheimer's disease; Oxidative phosphorylation; Huntington's disease	Electron Transport Chain; Oxidative phosphorylation	0.847	0.214465	0.885	0.0706512	1.045	0.730096	109.8	93	97.2	110.8	108.4	102.3	84.3	100.4	93.8
High	Q922Q1	Mitochondrial amidoxime reducing component 2 OS=Mus musculus GN=Marc2 PE=1 SV=1	149.906	48	18	55	10	1	338	38.2	8.68	169.72	18	metabolic process	membrane;mitochondrion	catalytic activity;metal ion binding	Pf03473, Pf03476	67247	ENSMUSG00000073481.9	Marc2; Mosc2	1			1.045	0.806569	1.005	0.98646	0.962	0.369737	98.4	102.8	98.9	86	111.7	100	105	100.9	96.3
High	E9QMK9	D-glutamate cyclase, mitochondrial OS=Mus musculus GN=Dglucy PE=1 SV=1	148.905	34	22	51	22	1	647	69.9	7.34	144.6	22	metabolic process	mitochondrion;organelle lumen	catalytic activity	Pf07286, Pf14336	217830	ENSMUSG00000021185.15	9030617O03Rik; Dglucy	12			1.056	0.137076	1.063	0.0652919	1.007	0.796824	96.2	101.6	102.3	97.2	95.2	99.6	103.6	103.6	101
High	Q99LB2	Dehydrogenase/reductase SDR family member 4 OS=Mus musculus GN=Dhrs4 PE=1 SV=3	148.361	53	22	71	22	1	279	29.9	9.38	215.11	22	cell organization and biogenesis;metabolic process	membrane;mitochondrion;nucleus	catalytic activity;protein binding	Pf00106, Pf08659, Pf13561	28200	ENSMUSG00000022210.6	Dhrs4	14	Peroxisome; Retinol metabolism; Metabolic pathways		0.888	0.181617	0.832	0.0754389	0.936	0.31542	110.3	98	91.7	105.6	115	101.9	94.1	89	94.4
High	O08914	Fatty-acid amide hydrolase 1 OS=Mus musculus GN=Faah PE=1 SV=1	147.609	26	13	35	13	1	579	63.2	7.87	124.57	13	metabolic process	endoplasmic reticulum;Golgi;membrane	catalytic activity;protein binding	Pf01425	14073	ENSMUSG00000034171.13	Faah	4	Retrograde endocannabinoid signaling		1.131	0.157942	1.059	0.225898	0.936	0.273703	94	106.4	99.6	90.9	97.2	101.8	111.1	99.6	99.4
High	Q3TMX5	Arginine-rich, mutated in early stage tumors, isoform CRA_b OS=Mus musculus GN=Manf PE=1 SV=1	147.328	59	16	41	16	1	179	20.4	8.25	117.96	16	cell differentiation;cell organization and biogenesis;response to stimulus	endoplasmic reticulum;extracellular;nucleus	protein binding;RNA binding	Pf10208	74840	ENSMUSG00000032575.16	Manf	9			1.406	0.275586	1.485	0.221073	1.056	0.787742	77.1	108.4	114.5	62.7	92.9	94.4	121.8	100	128.3
High	Q4LDG0	Bile acyl-CoA synthetase OS=Mus musculus GN=Slc27a5 PE=1 SV=2	147.15	33	22	54	22	1	689	76.2	8.38	155.75	22	metabolic process;transport	endoplasmic reticulum;membrane	catalytic activity;nucleotide binding;protein binding;transporter activity	Pf00501, Pf13193	26459	ENSMUSG00000030382.15	Slc27a5	7	Metabolic pathways; Bile secretion; Primary bile acid biosynthesis; PPAR signaling pathway; Insulin resistance	PPAR signaling pathway	1.107	0.192992	1.07	0.252745	0.967	0.51223	94.4	104.5	101.1	90.9	98	100.7	108.3	98.9	103.2
High	A0A140T8M7	Ribosomal protein L23A, pseudogene 3 OS=Mus musculus GN=Rpl23a-ps3 PE=3 SV=1	147.076	63	19	60	19	1	156	17.7	10.42	170.79	19	cell proliferation;metabolic process	cytoplasm;nucleus;ribosome	protein binding;RNA binding;structural molecule activity	Pf00276, Pf03939	100041163	ENSMUSG00000078126.3	Rpl23a-ps3	14			1.074	0.47046	1.054	0.59518	0.982	0.311251	95.9	103	101.1	88.4	103.8	102.7	103.1	102.4	99.6
High	P22599	Alpha-1-antitrypsin 1-2 OS=Mus musculus GN=Serpina1b PE=1 SV=2	146.639	42	18	37	4	1	413	45.9	5.54	121.09	18	defense response;metabolic process;regulation of biological process;response to stimulus	endoplasmic reticulum;extracellular;Golgi	enzyme regulator activity;protein binding	Pf00079	20701	ENSMUSG00000071178.11	Serpina1b	12	Complement and coagulation cascades		1.632	0.163611	2.127	0.0474207	1.304	0.300501	63	102.9	134.1	55	70.9	86.4	120.3	119.8	147.5
High	Q5RKZ7	Molybdenum cofactor biosynthesis protein 1 OS=Mus musculus GN=Mocs1 PE=1 SV=2	146.589	33	19	44	19	1	636	69.8	9.14	130.67	19	metabolic process		catalytic activity;metal ion binding;nucleotide binding	Pf01967, Pf04055, Pf06463, Pf13394	56738	ENSMUSG00000064120.13	Mocs1	17	Folate biosynthesis; Metabolic pathways		1.021	0.841174	0.999	0.976267	0.979	0.724896	99.3	101.4	99.2	107.1	91.9	103.5	99.1	103.9	94.5
High	Q9DC61	Mitochondrial-processing peptidase subunit alpha OS=Mus musculus GN=Pmpca PE=1 SV=1	146.303	37	18	43	18	1	524	58.2	6.83	135.34	18	metabolic process	membrane;mitochondrion;organelle lumen	catalytic activity;metal ion binding	Pf00675, Pf05193	66865	ENSMUSG00000026926.14	Pmpca	2			1.065	0.251238	1.134	0.0491753	1.065	0.156286	93.8	99.9	106.3	91.1	96.5	102.6	97.2	105.3	107.3
High	Q3UW66	Sulfurtransferase OS=Mus musculus GN=Mpst PE=1 SV=1	144.847	55	15	44	15	1	297	33.1	6.47	146.32	15	metabolic process	cytoplasm;cytosol;membrane;mitochondrion	catalytic activity;protein binding	Pf00581	246221	ENSMUSG00000071711.11	Mpst	15	Cysteine and methionine metabolism; Metabolic pathways; Sulfur metabolism; Sulfur relay system		1.108	0.05056	1.179	0.0110822	1.064	0.154669	91.3	101.1	107.6	91.6	90.9	103.5	98.9	109.3	105.9
High	Q9DCX2	ATP synthase subunit d, mitochondrial OS=Mus musculus GN=Atp5h PE=1 SV=3	144.243	71	17	65	17	1	161	18.7	5.69	191.62	17	metabolic process;transport	cytosol;membrane;mitochondrion	catalytic activity;transporter activity	Pf05873	71679	ENSMUSG00000034566.10	Atp5h	11	Oxidative phosphorylation; Alzheimer's disease; Metabolic pathways; Parkinson's disease; Huntington's disease	Electron Transport Chain; Oxidative phosphorylation	1.071	0.378786	1.185	0.107679	1.107	0.0403835	92.1	98.7	109.2	86.6	97.9	99	98.2	107	111.3
High	A0A0R4J0I9	Low density lipoprotein receptor-related protein 1 OS=Mus musculus GN=Lrp1 PE=1 SV=1	144.221	8	32	41	32	1	4545	504.4	5.36	123.63	32	cell proliferation;development;metabolic process;regulation of biological process;response to stimulus;transport	cytoplasm;cytosol;endosome;membrane;nucleus	metal ion binding;protein binding;receptor activity;RNA binding	Pf00057, Pf00058, Pf07645, Pf12662, Pf14670	16971	ENSMUSG00000040249.15	Lrp1	10	Malaria; Alzheimer's disease	Wnt Signaling Pathway NetPath; Alzheimers Disease; Statin Pathway	1.113	0.364925	1.05	0.445449	0.943	0.561625	94.8	105.6	99.6	90.7	98.8	97.2	114.3	96.5	102.5
High	A0A0R4J1H2	Glycerate kinase OS=Mus musculus GN=Glyctk PE=1 SV=1	143.002	30	14	36	14	1	523	55.3	6.67	118.96	14	metabolic process	cytoplasm;cytosol;Golgi;mitochondrion	catalytic activity;nucleotide binding	Pf05161, Pf13660	235582	ENSMUSG00000020258.16	Glyctk	9	Glyoxylate and dicarboxylate metabolism; Glycine, serine and threonine metabolism; Carbon metabolism; Glycerolipid metabolism; Pentose phosphate pathway; Metabolic pathways		0.975	0.530966	1.041	0.285476	1.067	0.204686	99.5	97	103.5	101.3	97.7	99.8	94.2	101.4	105.7
High	Q91X34	Bile acid-CoA:amino acid N-acyltransferase OS=Mus musculus GN=Baat PE=1 SV=1	142.579	57	17	40	17	1	420	46.5	6.68	130.12	17	metabolic process	cytoplasm;cytosol	catalytic activity;protein binding	Pf04775, Pf08840	12012	ENSMUSG00000039653.9	Baat	4	Primary bile acid biosynthesis; Peroxisome; Taurine and hypotaurine metabolism; Bile secretion; Metabolic pathways; Biosynthesis of unsaturated fatty acids	Metapathway biotransformation; One carbon metabolism and related pathways	1.207	0.155117	1.271	0.0288247	1.052	0.62301	86.3	104.1	109.6	86.8	85.5	96.2	112.4	105.5	113.5
High	Q00898	Alpha-1-antitrypsin 1-5 OS=Mus musculus GN=Serpina1e PE=1 SV=1	142.526	39	19	36	6	1	413	45.9	5.73	110.44	19	regulation of biological process;response to stimulus	endoplasmic reticulum;extracellular;Golgi	enzyme regulator activity;protein binding	Pf00079	20704	ENSMUSG00000072849.10	Serpina1e	12	Complement and coagulation cascades		1.149	0.114529	1.112	0.101688	0.968	0.58128	92	105.7	102.3	94.3	89.6	101.2	110.3	105	99.6
High	Q9JHS4	ATP-dependent Clp protease ATP-binding subunit clpX-like, mitochondrial OS=Mus musculus GN=Clpx PE=1 SV=2	142.369	38	20	34	20	1	634	69.2	7.71	111.08	20	metabolic process;regulation of biological process	cytosol;membrane;mitochondrion;organelle lumen	catalytic activity;enzyme regulator activity;metal ion binding;nucleotide binding;protein binding	Pf00004, Pf01078, Pf05729, Pf07724, Pf07726, Pf07728, Pf10431, Pf13191, Pf13401, Pf14532	270166	ENSMUSG00000015357.10	Clpx	9			0.94	0.638318	1.002	0.979364	1.066	0.442032	102	95.9	102.2	112.3	92.2	101.9	89.7	104.1	99.8
High	Q9WVM8	Kynurenine/alpha-aminoadipate aminotransferase, mitochondrial OS=Mus musculus GN=Aadat PE=1 SV=1	141.956	43	23	60	23	1	425	47.6	8.25	157.79	23	metabolic process	mitochondrion	catalytic activity;protein binding	Pf00155	23923	ENSMUSG00000057228.6	Aadat	8	2-Oxocarboxylic acid metabolism; Lysine biosynthesis; Lysine degradation; Tryptophan metabolism; Biosynthesis of amino acids; Metabolic pathways	Tryptophan metabolism	1.063	0.123666	1.37	0.024818	1.288	0.0301027	87.4	92.9	119.7	89.5	85.3	92.5	93.3	115	124.5
High	Q60991	25-hydroxycholesterol 7-alpha-hydroxylase OS=Mus musculus GN=Cyp7b1 PE=1 SV=2	141.607	38	19	57	19	1	507	58.4	9.09	176.84	19	cellular component movement;metabolic process;regulation of biological process;response to stimulus	endoplasmic reticulum;membrane	catalytic activity;metal ion binding	Pf00067	13123	ENSMUSG00000039519.6	Cyp7b1	3	Primary bile acid biosynthesis; Steroid hormone biosynthesis	Oxidation by Cytochrome P450; Tryptophan metabolism; Metapathway biotransformation	1.391	0.149787	1.578	0.0627989	1.134	0.442667	75.6	105.1	119.3	68.9	82.2	94.1	116.5	109.8	128.5
High	Q99J39	Malonyl-CoA decarboxylase, mitochondrial OS=Mus musculus GN=Mlycd PE=1 SV=1	141.54	45	20	44	20	1	492	54.7	8.94	139.52	20	metabolic process;regulation of biological process;response to stimulus	cytoplasm;cytosol;mitochondrion;organelle lumen	catalytic activity;protein binding	Pf05292	56690	ENSMUSG00000074064.6	Mlycd	8	AMPK signaling pathway; beta-Alanine metabolism; Peroxisome; Propanoate metabolism; Metabolic pathways		1.021	0.454978	1.056	0.139587	1.035	0.368831	97.5	99.5	103	98.2	96.7	101.6	97.4	100.8	105.2
High	Q9DB20	ATP synthase subunit O, mitochondrial OS=Mus musculus GN=Atp5o PE=1 SV=1	141.198	57	16	73	16	1	213	23.3	9.99	179.06	16	metabolic process;transport	membrane;mitochondrion;nucleus	catalytic activity;protein binding;transporter activity	Pf00213	28080; 102641678	ENSMUSG00000022956.10	Atp5o; LOC100047429; LOC102641678	16; 3	Metabolic pathways; Parkinson's disease; Huntington's disease; Alzheimer's disease; Oxidative phosphorylation	Oxidative phosphorylation; Electron Transport Chain	0.766	0.139275	0.805	0.0789945	1.05	0.707803	116.7	89.4	93.9	110	123.3	98.8	80.6	92	95.4
High	Q9JKY7	Cytochrome P450 CYP2D22 OS=Mus musculus GN=Cyp2d22 PE=1 SV=1	140.524	31	16	38	12	1	500	56.4	6.98	114.08	16	metabolic process;response to stimulus	cytoplasm;membrane	catalytic activity;metal ion binding	Pf00067	56448	ENSMUSG00000061740.7	Cyp2d22	15	Steroid hormone biosynthesis; Serotonergic synapse		1.12	0.240774	1.058	0.532527	0.945	0.155393	94.4	105.7	99.9	87.9	101.2	104.8	106.4	102.3	97.4
High	Q5XJF6	Ribosomal protein OS=Mus musculus GN=Rpl10a PE=1 SV=1	139.913	53	15	40	15	1	217	24.8	9.94	111.38	15	metabolic process;response to stimulus	membrane;mitochondrion;nucleus;ribosome	RNA binding;structural molecule activity	Pf00687	19896; 100043141	ENSMUSG00000037805.14	Rpl10a; Rpl10a-ps1	17; 1	Ribosome	Cytoplasmic Ribosomal Proteins	1.131	0.00327745	1.188	0.00421296	1.051	0.0300263	90.4	102.2	107.4	89.7	91	102	102.4	108.3	106.5
High	P62754	40S ribosomal protein S6 OS=Mus musculus GN=Rps6 PE=1 SV=1	139.853	44	19	44	19	1	249	28.7	10.84	119.04	19	cell death;cell differentiation;cell proliferation;metabolic process;regulation of biological process;response to stimulus	cytoplasm;membrane;nucleus;ribosome	protein binding;RNA binding;structural molecule activity	Pf01092	667739; 20104; 105244208	ENSMUSG00000028495.14	Rps6-ps4; Rps6; LOC105244208	2; 4	Ribosome; EGFR tyrosine kinase inhibitor resistance; PI3K-Akt signaling pathway; Proteoglycans in cancer; Insulin signaling pathway; mTOR signaling pathway; HIF-1 signaling pathway	Focal Adhesion-PI3K-Akt-mTOR-signaling pathway; Cytoplasmic Ribosomal Proteins; mRNA processing	0.963	0.556388	0.954	0.475026	0.991	0.769835	102.8	99	98.1	108.1	97.7	97	101	96.3	99.9
High	Q99KR3	Endoribonuclease LACTB2 OS=Mus musculus GN=Lactb2 PE=1 SV=1	139.29	62	19	43	19	1	288	32.7	6.33	107.91	19	metabolic process	mitochondrion;organelle lumen	catalytic activity;metal ion binding;RNA binding	Pf00753, Pf12706	212442	ENSMUSG00000025937.6	Lactb2	1			1.091	0.542166	1.106	0.477178	1.014	0.473597	93.8	102.4	103.8	105	83.5	100.7	103.6	104.4	102.8
High	P51658	Estradiol 17-beta-dehydrogenase 2 OS=Mus musculus GN=Hsd17b2 PE=1 SV=2	138.867	42	16	35	16	1	381	41.8	8.57	128.41	16	metabolic process;response to stimulus	membrane	catalytic activity	Pf00106, Pf08643, Pf13561	15486	ENSMUSG00000031844.8	Hsd17b2	8	Ovarian steroidogenesis; Metabolic pathways; Steroid hormone biosynthesis	Steroid Biosynthesis	1.371	0.127575	1.343	0.111873	0.979	0.845421	80.8	110.8	108.4	73.2	88.6	101.8	119.8	101.9	114.8
High	Q63880	Carboxylesterase 3A OS=Mus musculus GN=Ces3a PE=1 SV=2	138.503	37	18	78	8	1	571	63.3	6.14	224.88	18	metabolic process	endoplasmic reticulum;organelle lumen	catalytic activity	Pf00135, Pf00326, Pf00756, Pf07859	382053	ENSMUSG00000069922.12	Ces3a	8			0.939	0.709481	0.96	0.822278	1.023	0.856478	103.5	97.1	99.4	119.3	88.6	90	103.5	89.1	109.4
High	Q9DCM2	Glutathione S-transferase kappa 1 OS=Mus musculus GN=Gstk1 PE=1 SV=3	138.277	65	15	68	15	1	226	25.7	8.88	191.56	15	cell differentiation;metabolic process	membrane;mitochondrion;organelle lumen	antioxidant activity;catalytic activity;protein binding	Pf01323	76263	ENSMUSG00000029864.7	Gstk1	6	Peroxisome; Glutathione metabolism; Chemical carcinogenesis; Metabolism of xenobiotics by cytochrome P450; Drug metabolism - cytochrome P450	Metapathway biotransformation	1.2	0.0954894	1.4	0.0110376	1.167	0.116033	83.3	100	116.7	81.7	84.9	94.7	105.4	113.5	119.8
High	K9J7B2	UDP-glucuronosyltransferase OS=Mus musculus GN=Ugt1a6b PE=1 SV=1	138.276	36	21	72	8	1	531	60.5	8.69	160.94	21	metabolic process	endoplasmic reticulum;membrane	catalytic activity;protein binding	Pf00201, Pf04101	394435	ENSMUSG00000090145.7	Ugt1a6b	1	Drug metabolism - cytochrome P450; Pentose and glucuronate interconversions; Drug metabolism - other enzymes; Chemical carcinogenesis; Retinol metabolism; Metabolism of xenobiotics by cytochrome P450; Steroid hormone biosynthesis; Porphyrin and chlorophyll metabolism; Ascorbate and aldarate metabolism; Metabolic pathways		1.113	0.425187	0.964	0.647252	0.867	0.256018	97.5	108.5	94	104	91	99.5	117.8	91.7	96
High	Q9QXS1	Plectin OS=Mus musculus GN=Plec PE=1 SV=3	137.32	10	40	43	40	1	4691	533.9	5.96	111.54	40	cell organization and biogenesis;response to stimulus	cytoplasm;cytoskeleton;cytosol;membrane	protein binding;RNA binding;structural molecule activity	Pf00307, Pf00681, Pf03501, Pf07812, Pf11971	18810	ENSMUSG00000022565.15	Plec	15		Alpha6-Beta4 Integrin Signaling Pathway; EGFR1 Signaling Pathway	0.95	0.784399	0.69	0.342248	0.726	0.0165417	113.6	108	78.4	84.7	148	110.1	102.7	78.1	76.4
High	Q9JHW2	Omega-amidase NIT2 OS=Mus musculus GN=Nit2 PE=1 SV=1	137.121	63	20	38	20	1	276	30.5	6.9	114.44	20	metabolic process	cytoplasm;cytosol;mitochondrion	catalytic activity	Pf00795	52633	ENSMUSG00000022751.8	Nit2	16	Alanine, aspartate and glutamate metabolism		0.881	0.423574	0.873	0.326837	0.991	0.912096	108.9	96	95.1	119.4	98.7	104	88	98.6	91.2
High	O88587	Catechol O-methyltransferase OS=Mus musculus GN=Comt PE=1 SV=2	136.977	41	12	30	12	1	265	29.5	5.83	104.22	12	cell communication;metabolic process;regulation of biological process;response to stimulus	cytoplasm;cytosol;membrane;mitochondrion	catalytic activity;metal ion binding	Pf01596, Pf12847, Pf13578, Pf13659	12846	ENSMUSG00000000326.12; ENSMUSG00000098892.8	Comt	16; CHR_MG3833_MG4220_PATCH	Tyrosine metabolism; Dopaminergic synapse; Metabolic pathways; Steroid hormone biosynthesis	Biogenic Amine Synthesis; Metapathway biotransformation; Estrogen metabolism; Methylation	1.237	0.313033	1.137	0.535344	0.919	0.036415	88.9	110	101.1	75	104.5	107.9	111.3	101.1	100.3
High	P14148	60S ribosomal protein L7 OS=Mus musculus GN=Rpl7 PE=1 SV=2	136.81	54	24	79	24	1	270	31.4	10.89	193.75	24	metabolic process	cytoplasm;membrane;nucleus;ribosome	DNA binding;protein binding;RNA binding;structural molecule activity	Pf00327, Pf08079	19989	ENSMUSG00000043716.13	Rpl7	1	Ribosome	Cytoplasmic Ribosomal Proteins; mRNA processing	1.013	0.807277	0.965	0.646697	0.953	0.610141	100.8	102	97.2	101.6	99.7	97.1	107	103.5	91.1
High	Q8R4N0	Citrate lyase subunit beta-like protein, mitochondrial OS=Mus musculus GN=Clybl PE=1 SV=2	136.286	43	14	43	14	1	338	37.5	8.54	138.68	14		mitochondrion	catalytic activity;metal ion binding	Pf03328, Pf15617	69634	ENSMUSG00000025545.9	Clybl	14			0.97	0.720039	1.029	0.384786	1.06	0.506447	100	97.1	102.9	99	100.9	103.8	90.6	105.3	100.4
High	O35857	Mitochondrial import inner membrane translocase subunit TIM44 OS=Mus musculus GN=Timm44 PE=1 SV=2	136.126	40	21	46	21	1	452	51.1	8.13	126.63	21	transport	membrane;mitochondrion;organelle lumen	nucleotide binding;protein binding	Pf04280	21856	ENSMUSG00000002949.15	Timm44	8			1.055	0.391682	1.02	0.748317	0.967	0.53999	97.6	102.9	99.5	101.4	93.8	106.1	99.8	103	96
High	Q8JZN5	Acyl-CoA dehydrogenase family member 9, mitochondrial OS=Mus musculus GN=Acad9 PE=1 SV=2	135.505	32	23	42	23	1	625	68.7	7.46	115.91	23	cell organization and biogenesis;metabolic process	membrane;mitochondrion;nucleus	catalytic activity;nucleotide binding	Pf00441, Pf02770, Pf02771, Pf08028	229211	ENSMUSG00000027710.14	Acad9	3			1.055	0.450948	1.082	0.29557	1.025	0.780813	95.6	100.9	103.5	96.4	94.7	106.7	95.2	109.1	97.9
High	P51410	60S ribosomal protein L9 OS=Mus musculus GN=Rpl9 PE=2 SV=2	134.621	53	14	36	14	1	192	21.9	9.95	118.14	14	metabolic process	membrane;nucleus;ribosome	RNA binding;structural molecule activity	Pf00347	20005	ENSMUSG00000047215.14	Rpl9	5	Ribosome	Cytoplasmic Ribosomal Proteins; mRNA processing	0.913	0.371957	0.965	0.359395	1.057	0.55349	104.3	95.2	100.6	101.2	107.2	102.5	88.2	101.5	99.4
High	P26150	3 beta-hydroxysteroid dehydrogenase/Delta 5-->4-isomerase type 3 OS=Mus musculus GN=Hsd3b3 PE=1 SV=3	134.58	35	17	41	8	1	373	42	7.97	127.98	17	metabolic process	endoplasmic reticulum;membrane;mitochondrion	catalytic activity	Pf00106, Pf01073, Pf01370, Pf02719, Pf03435, Pf04321, Pf05368, Pf07993, Pf08659, Pf13460	15494	ENSMUSG00000062410.14	Hsd3b3	3		Steroid Biosynthesis; Glucocorticoid & Mineralcorticoid Metabolism	0.98	0.787113	0.956	0.469967	0.976	0.60189	102.2	100.1	97.7	97	107.4	104.3	96	97.8	97.4
High	Q8C165	N-fatty-acyl-amino acid synthase/hydrolase PM20D1 OS=Mus musculus GN=Pm20d1 PE=1 SV=1	134.115	47	18	37	18	1	503	55.6	6.43	116.66	18	metabolic process;regulation of biological process	extracellular	catalytic activity;metal ion binding	Pf01546, Pf07687	212933	ENSMUSG00000042251.12	Pm20d1	1			0.97	0.603352	0.976	0.535281	1.007	0.895925	101.8	98.7	99.4	98.5	105.2	102.5	95.1	99.7	99
High	P12970	60S ribosomal protein L7a OS=Mus musculus GN=Rpl7a PE=1 SV=2	133.871	50	17	47	17	1	266	30	10.56	138.67	17	metabolic process	cytoplasm;membrane;nucleus;ribosome	protein binding;RNA binding	Pf01248	27176	ENSMUSG00000062647.16	Rpl7a	2	Ribosome	Cytoplasmic Ribosomal Proteins	1.177	0.228399	1.075	0.159917	0.914	0.3998	92.3	108.6	99.2	89.2	95.2	99.6	118	99.8	98.2
High	Q9WUM5	Succinate--CoA ligase [ADP/GDP-forming] subunit alpha, mitochondrial OS=Mus musculus GN=Suclg1 PE=1 SV=4	133.593	40	16	45	16	1	346	36.1	9.39	114.42	16	metabolic process	cytosol;membrane;mitochondrion;organelle lumen	catalytic activity;nucleotide binding;protein binding;RNA binding	Pf00549, Pf02629, Pf13607	56451	ENSMUSG00000052738.14	Suclg1	6	Propanoate metabolism; Citrate cycle (TCA cycle); Carbon metabolism; Metabolic pathways	TCA Cycle	0.895	0.660864	0.844	0.589076	0.943	0.677062	109.5	98	92.4	142.4	81.6	96.9	96.1	101.8	81.3
High	Q8QZS1	3-hydroxyisobutyryl-CoA hydrolase, mitochondrial OS=Mus musculus GN=Hibch PE=1 SV=1	133.321	46	17	44	17	1	385	43	8.06	122.49	17	metabolic process	mitochondrion	catalytic activity	Pf00378, Pf13766	227095	ENSMUSG00000041426.12	Hibch	1	Propanoate metabolism; Metabolic pathways; Carbon metabolism; beta-Alanine metabolism; Valine, leucine and isoleucine degradation		1.246	0.255128	1.357	0.177336	1.089	0.303704	83.3	103.7	113	96.2	71.5	103.5	103.2	119.6	105.9
High	P47911	60S ribosomal protein L6 OS=Mus musculus GN=Rpl6 PE=1 SV=3	133.287	45	19	51	19	1	296	33.5	10.7	116.91	19	cell organization and biogenesis;metabolic process	cytoplasm;membrane;nucleus;ribosome	protein binding;RNA binding;structural molecule activity	Pf01159, Pf03868	19988	ENSMUSG00000029614.13	Rpl6	5	Ribosome	TNF-alpha NF-kB Signaling Pathway; Cytoplasmic Ribosomal Proteins	1.256	0.118482	1.103	0.24896	0.879	0.304112	89.3	112.2	98.5	87	91.3	103.8	120.8	103.9	93.1
High	Q61102	ATP-binding cassette sub-family B member 7, mitochondrial OS=Mus musculus GN=Abcb7 PE=1 SV=3	133.265	28	20	40	20	1	752	82.5	9.32	121.67	20	cellular homeostasis;transport	membrane;mitochondrion	catalytic activity;nucleotide binding;transporter activity	Pf00005, Pf00664, Pf13207, Pf13304	11306	ENSMUSG00000031333.7	Abcb7	X	ABC transporters		1.005	0.840848	1.014	0.463317	1.009	0.648493	99.4	99.9	100.8	97.9	100.9	101.5	98.3	100.8	100.7
High	Q00897	Alpha-1-antitrypsin 1-4 OS=Mus musculus GN=Serpina1d PE=1 SV=1	133.136	43	17	36	5	1	413	46	5.44	104.35	17	regulation of biological process;response to stimulus	endoplasmic reticulum;extracellular;Golgi	enzyme regulator activity;protein binding	Pf00079	20703	ENSMUSG00000071177.4	Serpina1d	12	Complement and coagulation cascades		1.316	0.293829	1.234	0.0733065	0.938	0.710174	84.5	111.2	104.3	79.8	88.3	92.7	131.7	100	107.4
High	Q9D6J6	NADH dehydrogenase [ubiquinone] flavoprotein 2, mitochondrial OS=Mus musculus GN=Ndufv2 PE=1 SV=2	132.978	56	14	44	14	1	248	27.3	7.4	149.44	14	metabolic process;transport	membrane;mitochondrion	catalytic activity;metal ion binding	Pf01257	72900	ENSMUSG00000024099.14	Ndufv2	17	Metabolic pathways; Non-alcoholic fatty liver disease (NAFLD); Alzheimer's disease; Oxidative phosphorylation; Huntington's disease; Parkinson's disease	Oxidative phosphorylation; Electron Transport Chain	0.983	0.881827	1.073	0.51942	1.091	0.298864	98.2	96.5	105.3	89.6	107.1	102.7	90.4	105.8	104.5
High	P52760	2-iminobutanoate/2-iminopropanoate deaminase OS=Mus musculus GN=Rida PE=1 SV=3	132.837	95	13	36	13	1	135	14.2	8.68	126.33	13	metabolic process;regulation of biological process;response to stimulus	cytoplasm;cytosol;mitochondrion;nucleus;organelle lumen	catalytic activity;metal ion binding;protein binding;RNA binding	Pf01042	15473	ENSMUSG00000022323.11	Hrsp12; Rida	15			0.861	0.221284	0.974	0.179176	1.132	0.286839	105.8	91.1	103.1	106.9	104.4	99.4	83.3	103.4	102.5
High	O55125	Protein NipSnap homolog 1 OS=Mus musculus GN=Nipsnap1 PE=1 SV=1	132.821	66	16	41	16	1	284	33.3	9.44	136.26	16		membrane;mitochondrion	protein binding	Pf07978	18082	ENSMUSG00000034285.15	Nipsnap1	11			0.947	0.692912	0.982	0.803989	1.036	0.796604	102.4	97	100.6	97.6	106.9	107.1	87.5	104.8	96.1
High	P62264	40S ribosomal protein S14 OS=Mus musculus GN=Rps14 PE=1 SV=3	132.8	48	13	44	13	1	151	16.3	10.05	138.98	13	cell differentiation;cell organization and biogenesis;metabolic process;regulation of biological process	membrane;mitochondrion;ribosome	RNA binding;structural molecule activity;translation regulator activity	Pf00411	20044	ENSMUSG00000024608.10	Rps14	18	Ribosome	mRNA processing; Cytoplasmic Ribosomal Proteins	1.135	0.382015	1.21	0.219378	1.066	0.0886673	89.7	101.8	108.5	79.8	100.3	99.9	103.3	107	109.6
High	Q9DCS3	Enoyl-[acyl-carrier-protein] reductase, mitochondrial OS=Mus musculus GN=Mecr PE=1 SV=2	132.598	45	12	33	12	1	373	40.3	9.07	103.63	12	metabolic process	cytosol;mitochondrion;nucleus	catalytic activity;protein binding	Pf00107, Pf08240	26922	ENSMUSG00000028910.12	Mecr	4	Metabolic pathways; Fatty acid elongation; Fatty acid metabolism	Fatty Acid Biosynthesis	1.026	0.557528	1.169	0.0354131	1.14	0.0398934	93.9	96.3	109.8	91.4	96.5	98.5	94.1	108.1	111.5
High	A2A7A7	GDH/6PGL endoplasmic bifunctional protein OS=Mus musculus GN=H6pd PE=1 SV=1	132.113	27	19	41	18	1	797	89.9	7.08	130.64	19	metabolic process;response to stimulus	cytoplasm;endoplasmic reticulum;mitochondrion	catalytic activity;nucleotide binding	Pf00479, Pf01182, Pf02781	100198	ENSMUSG00000028980.14	H6pd	4			1.15	0.225294	1.172	0.145418	1.019	0.838326	90.3	103.8	105.8	85.9	94.7	97.4	110.4	100.8	110.8
High	P14206	40S ribosomal protein SA OS=Mus musculus GN=Rpsa PE=1 SV=4	132.005	50	11	37	11	1	295	32.8	4.87	120.14	11	cell differentiation;cell organization and biogenesis;metabolic process;transport	cytoplasm;cytosol;membrane;nucleus;ribosome	protein binding;receptor activity;RNA binding;structural molecule activity	Pf00318	16785; 100045332; 102642689	ENSMUSG00000032518.6	Rpsa; LOC100045332; LOC100505031; LOC102642689	9; 19	Ribosome	Cytoplasmic Ribosomal Proteins; Alpha6-Beta4 Integrin Signaling Pathway	1.053	0.47259	1.099	0.286597	1.043	0.472281	95.2	100.2	104.6	90.3	100.2	97.5	102.9	100.4	108.7
High	Q9CPV4	Glyoxalase domain-containing protein 4 OS=Mus musculus GN=Glod4 PE=1 SV=1	131.664	66	17	30	17	1	298	33.3	5.47	104.98	17		mitochondrion	protein binding	Pf00903, Pf12681	67201	ENSMUSG00000017286.15	Glod4	11			1.046	0.544431	1.056	0.475805	1.009	0.575465	96.7	101.2	102.1	102.7	90.9	100.4	101.8	103.3	100.8
High	Q91VA7	Isocitrate dehydrogenase [NAD] subunit, mitochondrial OS=Mus musculus GN=Idh3b PE=1 SV=1	131.423	41	17	43	17	1	384	42.2	8.6	125.98	17	metabolic process	mitochondrion;nucleus	catalytic activity;metal ion binding;nucleotide binding	Pf00180	170718	ENSMUSG00000027406.12	Idh3b	2	Metabolic pathways; Carbon metabolism; Biosynthesis of amino acids; Citrate cycle (TCA cycle); 2-Oxocarboxylic acid metabolism	TCA Cycle	1.065	0.251722	1.313	0.0247355	1.232	0.0274432	88.8	94.6	116.6	91.9	85.7	92.7	96.5	113.4	119.8
High	Q9DBW0	Cytochrome P450 4V2 OS=Mus musculus GN=Cyp4v2 PE=1 SV=1	131.42	36	22	49	22	1	525	60.9	8.47	119.52	22	metabolic process	endoplasmic reticulum;membrane	catalytic activity;metal ion binding	Pf00067	102294	ENSMUSG00000079057.4	Cyp4v3	8		Oxidation by Cytochrome P450; Metapathway biotransformation	1.304	0.193306	1.234	0.232408	0.946	0.486156	84.8	110.6	104.6	74.2	96.3	103.5	117.4	106.4	102.2
High	P12787	Cytochrome c oxidase subunit 5A, mitochondrial OS=Mus musculus GN=Cox5a PE=1 SV=2	131.34	63	12	54	11	1	146	16.1	6.54	151.29	12	metabolic process;transport	membrane;mitochondrion	catalytic activity;metal ion binding;transporter activity	Pf02284	12858	ENSMUSG00000000088.7	Cox5a	9	Cardiac muscle contraction; Huntington's disease; Parkinson's disease; Non-alcoholic fatty liver disease (NAFLD); Metabolic pathways; Alzheimer's disease; Oxidative phosphorylation	Electron Transport Chain; Arachidonate Epoxygenase Epoxide Hydrolase	0.798	0.148656	0.92	0.0693757	1.153	0.294807	110.4	88.1	101.5	107.8	112.7	97.6	79.2	101.7	101
High	A0A0A0MQA3	Alpha-1-antitrypsin 1-1 OS=Mus musculus GN=Serpina1a PE=1 SV=1	131.032	40	17	33	4	1	436	48.8	6.43	103.61	17	metabolic process;response to stimulus	endoplasmic reticulum;extracellular;Golgi	enzyme regulator activity;protein binding	Pf00079	20700	ENSMUSG00000066366.14	Serpina1a	12			1.278	0.186582	1.465	0.108615	1.146	0.188477	80.2	102.5	117.4	91.4	69.8	103.6	100.7	124.8	109.7
High	O88451	Retinol dehydrogenase 7 OS=Mus musculus GN=Rdh7 PE=1 SV=1	130.949	51	23	49	12	1	316	35.6	8.09	132.53	23	metabolic process	endoplasmic reticulum	catalytic activity	Pf00106, Pf08643	54150	ENSMUSG00000040134.8	Rdh7	10			1.512	0.146522	1.232	0.31348	0.815	0.18673	80.1	121.1	98.7	67.8	93.8	109.5	132.5	97.3	99.1
High	A0A0R4J0P1	Acyl-Coenzyme A dehydrogenase family, member 8 OS=Mus musculus GN=Acad8 PE=1 SV=1	130.848	47	17	39	17	1	413	45.1	8.02	125.41	17	metabolic process	mitochondrion	catalytic activity;nucleotide binding	Pf00441, Pf02770, Pf02771, Pf08028	66948	ENSMUSG00000031969.16	Acad8	9	Valine, leucine and isoleucine degradation; Metabolic pathways		1.111	0.163028	1.158	0.0896463	1.042	0.08614	91.8	102	106.3	87.3	96.4	103	100.9	107.1	105.4
High	Q99MZ7	Peroxisomal trans-2-enoyl-CoA reductase OS=Mus musculus GN=Pecr PE=1 SV=1	130.615	44	14	39	14	1	303	32.4	8.29	135.38	14	metabolic process	membrane;mitochondrion	catalytic activity;protein binding	Pf00106, Pf13561	111175	ENSMUSG00000026189.13	Pecr	1	Biosynthesis of unsaturated fatty acids; Peroxisome; Fatty acid metabolism	Mitochondrial LC-Fatty Acid Beta-Oxidation; Fatty Acid Biosynthesis	1.242	0.129112	1.182	0.0995306	0.952	0.60987	87.6	108.8	103.6	84.4	90.6	101	117	99	108
High	P99027	60S acidic ribosomal protein P2 OS=Mus musculus GN=Rplp2 PE=1 SV=3	130.246	64	9	29	9	1	115	11.6	4.54	122.63	9	metabolic process	membrane;ribosome	structural molecule activity	Pf00428	67186	ENSMUSG00000025508.13	Rplp2	7	Ribosome	Cytoplasmic Ribosomal Proteins	0.884	0.607734	0.896	0.627067	1.013	0.90525	107.9	95.4	96.7	86	132.9	101.4	88.1	91.1	100.6
High	Q80U63	Mitofusin-2 OS=Mus musculus GN=Mfn2 PE=1 SV=3	129.912	27	21	37	20	1	757	86.1	6.77	103.03	21	cell death;cell organization and biogenesis;development;metabolic process;regulation of biological process;response to stimulus;transport	cytoplasm;cytoskeleton;cytosol;membrane;mitochondrion	catalytic activity;nucleotide binding;protein binding	Pf00350, Pf01926, Pf04799	170731	ENSMUSG00000029020.13	Mfn2	4	NOD-like receptor signaling pathway		1.004	0.918952	0.961	0.428322	0.957	0.474902	101.2	101.6	97.2	102.9	99.4	105.1	98.1	100.8	93.7
High	Q6ZWV3	60S ribosomal protein L10 OS=Mus musculus GN=Rpl10 PE=1 SV=3	129.489	49	14	45	14	1	214	24.6	10.08	112.86	14	cell organization and biogenesis;metabolic process;regulation of biological process	cytoplasm;endoplasmic reticulum;membrane;nucleus;ribosome	RNA binding;structural molecule activity;translation regulator activity	Pf00252	110954; 100043391	ENSMUSG00000008682.13; ENSMUSG00000058443.5	Rpl10; Rpl10-ps1	X; 2; 9	Ribosome	Cytoplasmic Ribosomal Proteins	1.131	0.231122	1.138	0.0899383	1.006	0.939728	91.8	103.8	104.4	87.7	95.8	98	109.7	104.6	104.1
High	O35386	Phytanoyl-CoA dioxygenase, peroxisomal OS=Mus musculus GN=Phyh PE=1 SV=1	129.324	34	15	42	15	1	338	38.6	7.53	111.58	15	metabolic process	mitochondrion	catalytic activity;metal ion binding;protein binding	Pf05721	16922	ENSMUSG00000026664.7	Phyh	2	Peroxisome		1.219	0.431968	1.095	0.434084	0.898	0.604006	90.5	110.4	99.1	97.3	82.9	90.8	132	93.7	103.3
High	Q99LP6	GrpE protein homolog 1, mitochondrial OS=Mus musculus GN=Grpel1 PE=1 SV=1	128.93	66	19	42	19	1	217	24.3	8.38	123.39	19	metabolic process;regulation of biological process;transport	mitochondrion;nucleus;organelle lumen	enzyme regulator activity;nucleotide binding;protein binding	Pf01025	17713	ENSMUSG00000029198.3	Grpel1	5			1.138	0.0148175	1.182	0.00534793	1.039	0.127128	90.4	102.8	106.8	91.2	89.6	101.5	104.1	107.7	105.9
High	Q3UEP4	UDP-glucuronosyltransferase OS=Mus musculus GN=Ugt2b36 PE=1 SV=1	128.529	27	17	63	14	1	530	61	8.25	160.84	17	metabolic process	membrane	catalytic activity	Pf00201, Pf04101, Pf13528	231396	ENSMUSG00000070704.10	Ugt2b36	5	Pentose and glucuronate interconversions; Metabolic pathways; Chemical carcinogenesis; Drug metabolism - cytochrome P450; Drug metabolism - other enzymes; Retinol metabolism; Metabolism of xenobiotics by cytochrome P450; Steroid hormone biosynthesis; Porphyrin and chlorophyll metabolism; Ascorbate and aldarate metabolism		1.229	0.250001	1.204	0.243294	0.98	0.822279	87.4	107.4	105.2	78.2	97.1	99.5	115.2	100.2	109.8
High	Q8R0N6	Hydroxyacid-oxoacid transhydrogenase, mitochondrial OS=Mus musculus GN=Adhfe1 PE=1 SV=2	127.718	39	13	40	13	1	465	49.9	7.58	134.34	13	metabolic process;transport	cytosol;mitochondrion	catalytic activity;metal ion binding	Pf00465, Pf13685	76187	ENSMUSG00000025911.14	Adhfe1	1			0.966	0.697633	1.077	0.357895	1.115	0.14126	98.6	95.2	106.2	104.9	92.5	99.8	90.7	106.3	105.8
High	O35459	Delta(3,5)-Delta(2,4)-dienoyl-CoA isomerase, mitochondrial OS=Mus musculus GN=Ech1 PE=1 SV=1	127.718	61	17	55	17	1	327	36.1	7.71	159.72	17	metabolic process	membrane;mitochondrion	catalytic activity;protein binding	Pf00378	51798	ENSMUSG00000053898.12	Ech1	7	Peroxisome	Fatty Acid Biosynthesis	1.067	0.314606	1.047	0.260903	0.981	0.715188	96.3	102.8	100.9	98.4	94.2	98.4	107.3	98.8	102.8
High	G5E902	MCG10343, isoform CRA_b OS=Mus musculus GN=Slc25a3 PE=1 SV=1	127.618	36	16	67	16	1	358	39.7	9.29	168.88	16	transport	membrane;mitochondrion	protein binding;transporter activity	Pf00153	18674	ENSMUSG00000061904.12	Slc25a3	10			1.081	0.0913666	1.121	0.030284	1.036	0.332764	93.7	101.3	105	94.6	92.8	103.6	99	106.8	103.2
High	Q8BK72	28S ribosomal protein S27, mitochondrial OS=Mus musculus GN=Mrps27 PE=1 SV=2	127.406	49	16	31	16	1	415	47.7	5.5	113.5	16	cell proliferation;regulation of biological process	cytoplasm;mitochondrion;ribosome	protein binding;RNA binding	Pf10037, Pf13041	218506	ENSMUSG00000041632.5	Mrps27	13			1.012	0.83482	1.071	0.169598	1.058	0.421622	97.3	98.5	104.2	95.1	99.4	103.6	93.5	106.7	101.7
High	O54749	Cytochrome P450 2J5 OS=Mus musculus GN=Cyp2j5 PE=1 SV=1	126.973	36	21	43	17	1	501	57.7	8.73	106.75	21	metabolic process;regulation of biological process;transport	endoplasmic reticulum;membrane	catalytic activity;metal ion binding	Pf00067	13109	ENSMUSG00000052520.7	Cyp2j5	4	Arachidonic acid metabolism; Ovarian steroidogenesis; Inflammatory mediator regulation of TRP channels; Linoleic acid metabolism; Serotonergic synapse; Metabolic pathways		1.196	0.101693	1.137	0.162263	0.951	0.142705	90	107.6	102.4	84.5	95.7	105.3	109.8	102.3	102.2
High	Q91WS0	CDGSH iron-sulfur domain-containing protein 1 OS=Mus musculus GN=Cisd1 PE=1 SV=1	126.579	57	12	42	12	1	108	12.1	9.06	124.89	12	regulation of biological process	membrane;mitochondrion	metal ion binding;protein binding	Pf09360	52637	ENSMUSG00000037710.8	Cisd1	10		Adipogenesis genes	1.105	0.120841	1.008	0.894365	0.912	0.217862	96.4	106.5	97.1	93.2	99.5	108.7	104.2	101.9	92.5
High	Q544X6	Ferrochelatase OS=Mus musculus GN=Fech PE=1 SV=1	126.339	41	17	45	17	1	422	47.4	8.91	137.19	17	cell differentiation;cell organization and biogenesis;metabolic process;regulation of biological process;response to stimulus	membrane;mitochondrion	catalytic activity;metal ion binding;protein binding;RNA binding	Pf00762	14151	ENSMUSG00000024588.8	Fech	18	Metabolic pathways; Porphyrin and chlorophyll metabolism	Heme Biosynthesis	1.024	0.542176	1.051	0.344202	1.026	0.564151	97.6	99.9	102.5	95.1	100	102	97.8	105.8	99.3
High	A0A0R4J275	NADH dehydrogenase [ubiquinone] 1 alpha subcomplex subunit 12 OS=Mus musculus GN=Ndufa12 PE=1 SV=1	126.275	81	13	45	13	1	149	17.6	9.5	130.3	13	metabolic process;response to stimulus;transport	cytosol;membrane;mitochondrion	catalytic activity	Pf05071	66414	ENSMUSG00000020022.16	Ndufa12	10	Metabolic pathways; Oxidative phosphorylation; Alzheimer's disease; Huntington's disease; Parkinson's disease; Non-alcoholic fatty liver disease (NAFLD)	Electron Transport Chain	1.181	0.161301	1.257	0.0877654	1.065	0.033768	87.3	103	109.7	80.5	94.5	101.8	104.1	110.1	109.1
High	Q63886	UDP-glucuronosyltransferase 1-1 OS=Mus musculus GN=Ugt1a1 PE=1 SV=2	126.009	31	16	65	8	1	535	60	8.62	150.31	16	defense response;metabolic process;regulation of biological process;response to stimulus	endoplasmic reticulum;membrane	catalytic activity;enzyme regulator activity;protein binding	Pf00201, Pf04101	394436	ENSMUSG00000089960.1	Ugt1a1	1	Steroid hormone biosynthesis; Porphyrin and chlorophyll metabolism; Metabolic pathways; Ascorbate and aldarate metabolism; Drug metabolism - cytochrome P450; Pentose and glucuronate interconversions; Chemical carcinogenesis; Drug metabolism - other enzymes; Retinol metabolism; Metabolism of xenobiotics by cytochrome P450	Metapathway biotransformation; Irinotecan Pathway; Estrogen metabolism; Glucuronidation; Oxidative Stress	1.157	0.198084	1.088	0.139652	0.941	0.448427	92.5	106.9	100.6	89.2	95.7	100.1	114.1	99.6	101.4
High	Q64FW2	All-trans-retinol 13,14-reductase OS=Mus musculus GN=Retsat PE=1 SV=3	125.727	38	25	44	25	1	609	67.3	8.95	116.07	25	metabolic process	endoplasmic reticulum;membrane	catalytic activity	Pf01593, Pf13450	67442	ENSMUSG00000056666.13	Retsat	6	Retinol metabolism	Retinol metabolism	1.374	0.118296	1.401	0.0375618	1.02	0.899526	79.5	109.2	111.3	82.5	76.1	98.5	120.4	105.7	116.7
High	Q8QZR3	Pyrethroid hydrolase Ces2a OS=Mus musculus GN=Ces2a PE=1 SV=1	124.72	38	17	47	14	1	558	61.9	6.16	141.57	17	metabolic process		catalytic activity	Pf00135, Pf07859	102022	ENSMUSG00000055730.16	Ces2a	8	Drug metabolism - other enzymes		1.019	0.683228	1.015	0.739688	0.996	0.717862	98.9	100.8	100.4	95.1	102.7	101.7	99.8	100.2	100.5
High	Q8K154	UDP-glucuronosyltransferase OS=Mus musculus GN=Ugt2b34 PE=1 SV=1	124.06	39	18	57	15	1	532	60.8	7.88	146.77	18	metabolic process	membrane	catalytic activity	Pf00201, Pf04101	100727	ENSMUSG00000029260.15	Ugt2b34	5	Metabolism of xenobiotics by cytochrome P450; Ascorbate and aldarate metabolism; Steroid hormone biosynthesis; Porphyrin and chlorophyll metabolism; Metabolic pathways; Drug metabolism - cytochrome P450; Pentose and glucuronate interconversions; Chemical carcinogenesis; Drug metabolism - other enzymes; Retinol metabolism	Glucuronidation	1.216	0.183771	1.049	0.0645045	0.862	0.260739	91.9	111.7	96.4	91.3	92.2	101.9	122.2	95.1	97.3
High	P50172	Corticosteroid 11-beta-dehydrogenase isozyme 1 OS=Mus musculus GN=Hsd11b1 PE=1 SV=3	123.785	36	12	46	12	1	292	32.3	8.46	136.94	12	metabolic process;regulation of biological process	cytoplasm;endoplasmic reticulum;membrane	catalytic activity;nucleotide binding	Pf00106, Pf08643, Pf08659, Pf13460, Pf13561	15483	ENSMUSG00000016194.14	Hsd11b1	1	Chemical carcinogenesis; Metabolic pathways; Metabolism of xenobiotics by cytochrome P450; Steroid hormone biosynthesis	Prostaglandin Synthesis and Regulation; Glucocorticoid & Mineralcorticoid Metabolism	1.066	0.390706	0.793	0.0614342	0.744	0.076736	104.9	111.9	83.2	106.1	103.5	105.5	118.4	88.7	77.8
High	P70404	Isocitrate dehydrogenase [NAD] subunit gamma 1, mitochondrial OS=Mus musculus GN=Idh3g PE=1 SV=1	123.642	39	12	30	12	1	393	42.8	9.01	108.2	12	metabolic process;regulation of biological process	mitochondrion	catalytic activity;metal ion binding;nucleotide binding	Pf00180	15929	ENSMUSG00000002010.17	Idh3g	X	2-Oxocarboxylic acid metabolism; Citrate cycle (TCA cycle); Biosynthesis of amino acids; Carbon metabolism; Metabolic pathways	TCA Cycle	1.078	0.160164	1.237	0.0123451	1.147	0.0217191	90.5	97.6	111.9	88.1	92.9	95.4	99.7	111.9	111.9
High	Q3TML0	Protein disulfide-isomerase A6 OS=Mus musculus GN=Pdia6 PE=1 SV=1	123.64	38	13	37	13	1	445	48.7	5.19	126.78	13	cellular homeostasis;metabolic process;regulation of biological process;response to stimulus;transport	cytosol;endoplasmic reticulum;membrane;organelle lumen	catalytic activity	Pf00085, Pf13098, Pf13848, Pf13899, Pf13905	71853	ENSMUSG00000020571.12	Pdia6	12	Protein processing in endoplasmic reticulum		1.069	0.405593	1.1	0.453185	1.03	0.774343	94.7	101.2	104.2	89.7	99.5	97.3	104.8	95	113.7
High	Q91WG0	Acylcarnitine hydrolase OS=Mus musculus GN=Ces2c PE=1 SV=1	123.6	37	17	39	12	1	561	62.4	5.69	121.75	17	metabolic process;response to stimulus	endoplasmic reticulum	catalytic activity	Pf00135, Pf00326, Pf07859	234671	ENSMUSG00000061825.10	Ces2c	8	Drug metabolism - other enzymes		1.094	0.426665	1.362	0.0949135	1.245	0.204607	86.8	95	118.2	90.1	83.2	87.3	102.7	108.4	128.3
High	Q99M87	DnaJ homolog subfamily A member 3, mitochondrial OS=Mus musculus GN=Dnaja3 PE=1 SV=1	123.395	38	19	29	19	1	480	52.4	9.22	91.94	19	cell death;cell differentiation;cell organization and biogenesis;metabolic process;regulation of biological process;response to stimulus	cytoplasm;cytosol;membrane;mitochondrion;nucleus;organelle lumen	enzyme regulator activity;metal ion binding;nucleotide binding;protein binding	Pf00226, Pf00684, Pf01556	83945	ENSMUSG00000004069.16	Dnaja3	16	Viral carcinogenesis		1.09	0.490436	1.145	0.317032	1.05	0.431065	92.7	101.1	106.1	84	102	104.2	97.8	102	110.1
High	Q61586	Glycerol-3-phosphate acyltransferase 1, mitochondrial OS=Mus musculus GN=Gpam PE=1 SV=2	123.264	20	14	34	14	1	827	93.6	7.84	108.56	14	defense response;metabolic process;regulation of biological process;response to stimulus;transport	membrane;mitochondrion	catalytic activity	Pf01553	14732	ENSMUSG00000024978.10	Gpam	19	Glycerophospholipid metabolism; Glycerolipid metabolism; Metabolic pathways	Triacylglyceride Synthesis	1.047	0.473674	0.976	0.731777	0.932	0.452691	99.2	103.9	96.8	100.7	97.6	109.1	98.7	102.4	91.4
High	E9Q5K4	Cytochrome P450, family 2, subfamily c, polypeptide 44 OS=Mus musculus GN=Cyp2c44 PE=1 SV=1	122.891	34	20	50	18	1	494	56.4	8.47	134.35	20	metabolic process		catalytic activity;metal ion binding	Pf00067	226143	ENSMUSG00000025197.9	Cyp2c44; Cyp2c23	19	Linoleic acid metabolism; Chemical carcinogenesis; Retinol metabolism; Serotonergic synapse; Arachidonic acid metabolism; Metabolic pathways; Steroid hormone biosynthesis; Inflammatory mediator regulation of TRP channels		1.092	0.293034	1.024	0.656428	0.938	0.287516	96.3	105.1	98.6	92	100.6	100.6	109.7	97.9	99.2
High	Q8VCC2	Liver carboxylesterase 1 OS=Mus musculus GN=Ces1 PE=1 SV=1	122.584	32	18	45	16	1	565	62.6	6	127.3	18	cell organization and biogenesis;metabolic process;regulation of biological process	endoplasmic reticulum;organelle lumen	catalytic activity	Pf00135, Pf00756, Pf07859	12623	ENSMUSG00000057074.6	Ces1g	8			1.173	0.224141	1.129	0.16638	0.962	0.645494	90.9	106.6	102.5	95.7	86	99	114.5	100	104.8
High	Q8R0F8	Acylpyruvase FAHD1, mitochondrial OS=Mus musculus GN=Fahd1 PE=1 SV=2	121.95	66	12	32	12	1	227	25.2	7.69	106.52	12	metabolic process	cytoplasm;cytosol;membrane;mitochondrion	catalytic activity;metal ion binding	Pf01557	68636	ENSMUSG00000045316.4	Fahd1	17	Metabolic pathways; Tyrosine metabolism		0.868	0.263066	0.834	0.0908734	0.961	0.671313	111.1	96.4	92.6	116.4	105.6	104.2	88.8	95.1	89.9
High	Q9EQH2	Endoplasmic reticulum aminopeptidase 1 OS=Mus musculus GN=Erap1 PE=1 SV=2	121.202	26	20	44	20	1	930	106.5	6.2	124.69	20	cell communication;metabolic process;regulation of biological process;response to stimulus	cytoplasm;endoplasmic reticulum;extracellular;membrane;organelle lumen	catalytic activity;metal ion binding;protein binding	Pf01433, Pf11838, Pf13485	80898	ENSMUSG00000021583.6	Erap1	13			1.234	0.25164	1.13	0.062145	0.916	0.534254	89.2	110	100.8	91.3	86.6	97.2	123.8	98.6	102.4
High	Q9ERS2	NADH dehydrogenase [ubiquinone] 1 alpha subcomplex subunit 13 OS=Mus musculus GN=Ndufa13 PE=1 SV=3	121.175	72	14	50	14	1	144	16.8	9.48	148.62	14	cell death;cell organization and biogenesis;metabolic process;regulation of biological process;response to stimulus;transport	cytoplasm;membrane;mitochondrion;nucleus	catalytic activity;nucleotide binding	Pf06212	67184	ENSMUSG00000036199.9	Ndufa13	8	Non-alcoholic fatty liver disease (NAFLD); Parkinson's disease; Metabolic pathways; Alzheimer's disease; Oxidative phosphorylation; Huntington's disease	EGFR1 Signaling Pathway	1.058	0.475055	1.206	0.0563995	1.14	0.0787719	91.9	97.3	110.9	87.3	96.6	101.3	93.3	110.3	111.3
High	Q8JZZ0	UDP-glucuronosyltransferase 3A2 OS=Mus musculus GN=Ugt3a2 PE=1 SV=2	121.066	38	18	44	16	1	523	59.6	7.53	119.49	18	metabolic process;response to stimulus	membrane	catalytic activity	Pf00201, Pf04101	223337	ENSMUSG00000049152.11	Ugt3a2	15			1.317	0.103963	1.207	0.00321276	0.916	0.416791	85.1	112.1	102.8	85	85	102.8	122	101.6	103.6
High	F6RPJ9	Insulin-degrading enzyme (Fragment) OS=Mus musculus GN=Ide PE=1 SV=1	120.407	26	25	38	25	1	987	114.2	6.27	107.22	25	cell organization and biogenesis;cellular homeostasis;metabolic process;regulation of biological process	cell surface;cytoplasm;cytosol;mitochondrion;nucleus;organelle lumen;proteasome	catalytic activity;metal ion binding;nucleotide binding;protein binding	Pf00675, Pf05193		ENSMUSG00000056999.14; ENSMUSG00000111624.1		19; CHR_MG65_PATCH		Alzheimers Disease	1.049	0.50013	1.011	0.790949	0.964	0.555522	98	102.8	99.1	101	95	97.7	108.1	97.3	100.8
High	P09671	Superoxide dismutase [Mn], mitochondrial OS=Mus musculus GN=Sod2 PE=1 SV=3	120.34	38	15	49	15	1	222	24.6	8.62	133.7	15	cell differentiation;cell organization and biogenesis;metabolic process;regulation of biological process;response to stimulus	cytoplasm;membrane;mitochondrion;organelle lumen	antioxidant activity;catalytic activity;DNA binding;metal ion binding;protein binding	Pf00081, Pf02777	20656	ENSMUSG00000006818.4	Sod2	17	Huntington's disease; Longevity regulating pathway - multiple species; FoxO signaling pathway; Peroxisome; Longevity regulating pathway	One carbon metabolism and related pathways; Oxidative Stress	0.651	0.0716729	0.648	0.053995	0.995	0.958043	130.5	84.9	84.6	139.5	121.2	94.1	76.2	90.8	78.2
High	Q64435	UDP-glucuronosyltransferase 1-6 OS=Mus musculus GN=Ugt1a6 PE=1 SV=1	120.012	31	16	61	3	1	531	60.4	8.62	132.24	16	metabolic process	endoplasmic reticulum;membrane	catalytic activity;protein binding	Pf00201, Pf04101	94284	ENSMUSG00000090124.7; ENSMUSG00000054545.17	Ugt1a6a	1	Drug metabolism - cytochrome P450; Pentose and glucuronate interconversions; Metabolic pathways; Chemical carcinogenesis; Drug metabolism - other enzymes; Retinol metabolism; Metabolism of xenobiotics by cytochrome P450; Steroid hormone biosynthesis; Porphyrin and chlorophyll metabolism; Ascorbate and aldarate metabolism	Estrogen metabolism; Irinotecan Pathway; Metapathway biotransformation	1.068	0.234471	0.985	0.881789	0.922	0.367858	98.2	105	96.8	94.5	102	103.7	106	90.2	103.7
High	Q60931	Voltage-dependent anion-selective channel protein 3 OS=Mus musculus GN=Vdac3 PE=1 SV=1	119.912	59	16	52	15	1	283	30.7	8.79	172.82	16	cell communication;defense response;regulation of biological process;response to stimulus;transport	endoplasmic reticulum;membrane;mitochondrion;nucleus	nucleotide binding;transporter activity	Pf01459	22335	ENSMUSG00000008892.12	Vdac3	8	Viral carcinogenesis; Parkinson's disease; Hepatitis B; cGMP-PKG signaling pathway; HTLV-I infection; Calcium signaling pathway; Huntington's disease; NOD-like receptor signaling pathway		0.848	0.278859	0.921	0.317684	1.085	0.547782	108.4	91.9	99.7	102.9	113.6	101.7	82.7	95.7	103.4
High	Q8BGH2	Sorting and assembly machinery component 50 homolog OS=Mus musculus GN=Samm50 PE=1 SV=1	119.452	55	22	40	22	1	469	51.8	6.8	99.63	22	cell organization and biogenesis;transport	cytoplasm;membrane;mitochondrion	protein binding	Pf01103, Pf07244	68653	ENSMUSG00000022437.6	Samm50	15			0.956	0.669301	0.989	0.749485	1.035	0.757222	101.9	97.4	100.7	100.6	102.8	105.8	89.4	103.3	98
High	Q8R2Q4	Ribosome-releasing factor 2, mitochondrial OS=Mus musculus GN=Gfm2 PE=1 SV=2	119.19	28	23	30	23	1	779	86.1	6.43	92.99	23	cell organization and biogenesis;metabolic process	mitochondrion	catalytic activity;nucleotide binding	Pf00009, Pf00679, Pf01926, Pf03144, Pf03764, Pf14492	320806	ENSMUSG00000021666.16	Gfm2	13			0.983	0.574805	1.046	0.0457992	1.064	0.139884	99	97.4	103.6	99.2	98.8	99.8	95	104.6	102.6
High	P97450	ATP synthase-coupling factor 6, mitochondrial OS=Mus musculus GN=Atp5j PE=1 SV=1	118.788	51	10	49	10	1	108	12.5	9.36	136.17	10	metabolic process;transport	membrane;mitochondrion	catalytic activity;transporter activity	Pf05511	11957	ENSMUSG00000022890.13	Atp5j	16	Huntington's disease; Alzheimer's disease; Oxidative phosphorylation; Metabolic pathways; Parkinson's disease	Oxidative phosphorylation; Electron Transport Chain	1.161	0.754936	1.342	0.462021	1.155	0.307062	85.6	99.5	114.9	61.9	114.9	105.8	90.7	105.2	121.7
High	Q9DCS9	NADH dehydrogenase [ubiquinone] 1 beta subcomplex subunit 10 OS=Mus musculus GN=Ndufb10 PE=1 SV=3	118.618	65	15	43	15	1	176	21	8.03	118.44	15	cell organization and biogenesis;metabolic process;transport	membrane;mitochondrion		Pf10249	68342	ENSMUSG00000040048.14	Ndufb10	17	Alzheimer's disease; Metabolic pathways; Oxidative phosphorylation; Huntington's disease; Parkinson's disease; Non-alcoholic fatty liver disease (NAFLD)	Oxidative phosphorylation; Electron Transport Chain	1.009	0.948482	1.122	0.273841	1.112	0.149573	95.8	96.7	107.5	88.4	103.6	101.3	92	108.1	106.7
High	Q8K1R3	Polyribonucleotide nucleotidyltransferase 1, mitochondrial OS=Mus musculus GN=Pnpt1 PE=1 SV=1	118.503	36	27	40	27	1	783	85.6	8.03	105.57	27	cell organization and biogenesis;metabolic process;regulation of biological process;response to stimulus;transport	cytoplasm;cytosol;membrane;mitochondrion;nucleus;ribosome	catalytic activity;RNA binding	Pf00013, Pf00575, Pf01138, Pf03725, Pf03726	71701	ENSMUSG00000020464.15	Pnpt1	11	Pyrimidine metabolism; RNA degradation; Purine metabolism	Purine metabolism	1.162	0.0865903	1.193	0.0525693	1.026	0.417161	89.4	103.9	106.7	85.6	93.4	101.6	106.3	107.9	105.4
High	Q8BK48	Pyrethroid hydrolase Ces2e OS=Mus musculus GN=Ces2e PE=1 SV=1	118.352	40	17	41	13	1	559	62.3	6.16	127.58	17	metabolic process	endoplasmic reticulum	catalytic activity	Pf00135, Pf00326, Pf07859	234673	ENSMUSG00000031886.14	Ces2e	8	Drug metabolism - other enzymes		1.025	0.852433	0.9	0.383797	0.878	0.0036723	102.6	105.1	92.3	112.6	93.2	104.4	105.5	92.7	91.6
High	Q921S7	39S ribosomal protein L37, mitochondrial OS=Mus musculus GN=Mrpl37 PE=1 SV=1	118.102	40	18	30	18	1	423	48.3	8.84	99.67	18	metabolic process	mitochondrion;ribosome	RNA binding;structural molecule activity	Pf07147	56280	ENSMUSG00000028622.11	Mrpl37	4			0.99	0.875601	1.089	0.0971318	1.099	0.167243	97.4	96.5	106.1	95	99.8	100.7	92.4	107.7	104.4
High	P13707	Glycerol-3-phosphate dehydrogenase [NAD(+)], cytoplasmic OS=Mus musculus GN=Gpd1 PE=1 SV=3	117.935	42	19	39	17	1	349	37.5	7.17	97.66	19	metabolic process;regulation of biological process;response to stimulus;transport	cytoplasm;cytosol;mitochondrion	catalytic activity;nucleotide binding;protein binding	Pf01210, Pf07479	14555	ENSMUSG00000023019.12	Gpd1	15	Glycerophospholipid metabolism	Triacylglyceride Synthesis	1.04	0.92211	0.931	0.705255	0.896	0.45073	101	105	94	122.6	81.6	92.3	117.2	92.3	94
High	P62897	Cytochrome c, somatic OS=Mus musculus GN=Cycs PE=1 SV=2	117.563	68	11	35	11	1	105	11.6	9.58	109.5	11	cell death;metabolic process;regulation of biological process;transport	cytosol;mitochondrion;nucleus	metal ion binding;protein binding	Pf00034, Pf13442, Pf14495	13063; 672195	ENSMUSG00000058927.5; ENSMUSG00000063694.5	Cycs; Gm10053	6; 19	p53 signaling pathway; Parkinson's disease; Sulfur metabolism; Apoptosis; Tuberculosis; Alzheimer's disease; Toxoplasmosis; Legionellosis; Platinum drug resistance; Apoptosis - multiple species; Hepatitis B; Colorectal cancer; Metabolic pathways; Influenza A; Viral myocarditis; Pathways in cancer; Non-alcoholic fatty liver disease (NAFLD); Huntington's disease; Small cell lung cancer; Amyotrophic…	Oxidative Damage; Parkinsons Disease Pathway; Apoptosis	0.829	0.405532	0.874	0.65054	1.054	0.782777	111	92	97	128.3	93.8	99	83.6	79	116.3
High	Q8BWM0	Prostaglandin E synthase 2 OS=Mus musculus GN=Ptges2 PE=1 SV=3	117.05	44	12	31	12	1	384	43.3	9	128.38	12	cellular homeostasis;metabolic process;regulation of biological process;transport	cytoplasm;cytosol;Golgi;membrane;mitochondrion;nucleus	catalytic activity;DNA binding;protein binding	Pf00462, Pf13409, Pf13417, Pf14497	96979	ENSMUSG00000026820.5	Ptges2	2	Metabolic pathways; Arachidonic acid metabolism	Eicosanoid Synthesis	0.975	0.722448	1.05	0.0544132	1.077	0.315902	99.2	96.7	104.1	97.9	100.3	102.3	91.3	103.9	104.3
High	Q99PL5	Ribosome-binding protein 1 OS=Mus musculus GN=Rrbp1 PE=1 SV=2	117.016	25	26	38	26	1	1605	172.8	9.33	88.1	26	metabolic process;regulation of biological process;response to stimulus;transport	endoplasmic reticulum;membrane;ribosome	protein binding;receptor activity;structural molecule activity	Pf00038, Pf03276, Pf03962, Pf04111, Pf04156, Pf05104, Pf08317, Pf09606, Pf09726, Pf10186, Pf12128, Pf13779	81910		Rrbp1	2	Protein processing in endoplasmic reticulum		1.321	0.23237	0.865	0.615234	0.655	0.244223	94.1	124.4	81.5	91.4	94.8	106	142.8	100.4	64.6
High	P12710	Fatty acid-binding protein, liver OS=Mus musculus GN=Fabp1 PE=1 SV=2	116.765	83	11	34	11	1	127	14.2	8.56	119.12	11	regulation of biological process;response to stimulus;transport	cytoplasm;cytosol;nucleus;organelle lumen	antioxidant activity;catalytic activity;transporter activity	Pf00061, Pf14651	14080	ENSMUSG00000054422.7	Fabp1	6	Fat digestion and absorption; PPAR signaling pathway	PPAR signaling pathway; Selenium metabolism/Selenoproteins	1.011	0.880005	0.854	0.379173	0.845	0.312455	104.7	105.8	89.4	98.7	110.4	105.5	105.6	78.3	101.6
High	Q60649	Caseinolytic peptidase B protein homolog OS=Mus musculus GN=Clpb PE=1 SV=1	116.677	35	21	36	21	1	677	76	8.51	101.67	21	response to stimulus	mitochondrion	catalytic activity;nucleotide binding;protein binding	Pf00004, Pf00023, Pf06309, Pf06414, Pf07724, Pf07728, Pf10431, Pf12796, Pf13401, Pf13606, Pf13637, Pf13857	20480	ENSMUSG00000001829.17	Clpb	7	Longevity regulating pathway - multiple species		1.065	0.419714	0.991	0.823168	0.931	0.317094	98.2	104.5	97.3	101.7	94.7	99.3	109.9	95.4	99
High	P50285	Dimethylaniline monooxygenase [N-oxide-forming] 1 OS=Mus musculus GN=Fmo1 PE=1 SV=1	116.604	37	19	43	19	1	532	59.9	8.47	115.79	19	metabolic process;response to stimulus	endoplasmic reticulum;membrane	catalytic activity;nucleotide binding	Pf00743, Pf07992, Pf13434, Pf13450, Pf13454, Pf13738	14261	ENSMUSG00000040181.14	Fmo1	1	Drug metabolism - cytochrome P450	Metapathway biotransformation	1.14	0.15175	1.094	0.0153455	0.96	0.52721	92.8	105.7	101.5	91.9	93.5	100.1	111.6	102.2	100.7
High	Q9WU19	Hydroxyacid oxidase 1 OS=Mus musculus GN=Hao1 PE=1 SV=1	116.435	44	15	34	15	1	370	41	7.72	103.27	15	metabolic process;response to stimulus		catalytic activity;nucleotide binding;protein binding	Pf01070, Pf02581	15112	ENSMUSG00000027261.2	Hao1	2	Carbon metabolism; Peroxisome; Metabolic pathways; Glyoxylate and dicarboxylate metabolism		1.015	0.876241	1.053	0.651821	1.038	0.645542	97.8	99.3	103	90.8	104.9	97	101.3	96.1	110
High	Q3UQ44	Ras GTPase-activating-like protein IQGAP2 OS=Mus musculus GN=Iqgap2 PE=1 SV=2	116.406	20	30	33	30	1	1575	180.4	5.64	96.25	30	cell organization and biogenesis;regulation of biological process;response to stimulus	cell surface;cytoplasm	protein binding	Pf00307, Pf00616, Pf03836	544963	ENSMUSG00000021676.9	Iqgap2	13	Regulation of actin cytoskeleton	TNF-alpha NF-kB Signaling Pathway; G13 Signaling Pathway	1.003	0.960968	1.155	0.4587	1.151	0.0881875	95	95.3	109.7	81.4	110.1	96.9	93	105.2	113.5
High	Q9CQF9	Prenylcysteine oxidase OS=Mus musculus GN=Pcyox1 PE=1 SV=1	115.356	38	17	36	17	1	505	56.5	6.92	102.71	17	metabolic process;transport	membrane;vacuole	catalytic activity;transporter activity	Pf01266, Pf01593, Pf01946, Pf07156, Pf07992, Pf13450, Pf13454	66881	ENSMUSG00000029998.14	Pcyox1	6	Terpenoid backbone biosynthesis		1.139	0.130259	1.128	0.168139	0.99	0.86825	91.8	104.6	103.6	88.1	95.6	101.1	108	99.5	107.6
High	Q62452	UDP-glucuronosyltransferase 1-9 OS=Mus musculus GN=Ugt1a9 PE=1 SV=3	115.044	31	19	72	11	1	528	60	8.35	158.23	19	metabolic process;regulation of biological process	endoplasmic reticulum;membrane	catalytic activity;enzyme regulator activity;protein binding	Pf00201, Pf04101	394434	ENSMUSG00000090175.1	Ugt1a9	1	Metabolic pathways; Chemical carcinogenesis; Drug metabolism - cytochrome P450; Pentose and glucuronate interconversions; Drug metabolism - other enzymes; Retinol metabolism; Metabolism of xenobiotics by cytochrome P450; Steroid hormone biosynthesis; Porphyrin and chlorophyll metabolism; Ascorbate and aldarate metabolism	Metapathway biotransformation; Estrogen metabolism; Irinotecan Pathway	1.131	0.279381	1.322	0.0623863	1.169	0.0379357	86.9	98.2	114.9	80	94.1	95.4	101	116.6	113
High	P04939	Major urinary protein 3 OS=Mus musculus GN=Mup3 PE=1 SV=1	114.442	57	13	28	7	1	184	21.5	4.81	99.41	13	cell organization and biogenesis;metabolic process;regulation of biological process;response to stimulus;transport	cytosol;extracellular;nucleus	catalytic activity;receptor activity;signal transducer activity;transporter activity	Pf00061	17842		Mup3	4			1.282	0.229114	1.328	0.131981	1.036	0.813773	83.1	106.5	110.4	75	91.3	95.6	117.7	102.9	117.5
High	Q01279	Epidermal growth factor receptor OS=Mus musculus GN=Egfr PE=1 SV=1	114.236	19	21	31	21	1	1210	134.8	6.86	96.9	21	cell organization and biogenesis;cell proliferation;cellular component movement;development;metabolic process;regulation of biological process;response to stimulus;transport	cell surface;cytoplasm;endoplasmic reticulum;endosome;Golgi;membrane;nucleus;organelle lumen	catalytic activity;enzyme regulator activity;nucleotide binding;protein binding;receptor activity;signal transducer activity	Pf00069, Pf00757, Pf01030, Pf07714, Pf14843	13649	ENSMUSG00000020122.16	Egfr	11	Focal adhesion; Gap junction; Phospholipase D signaling pathway; Calcium signaling pathway; Oxytocin signaling pathway; Proteoglycans in cancer; Prostate cancer; Breast cancer; EGFR tyrosine kinase inhibitor resistance; MicroRNAs in cancer; PI3K-Akt signaling pathway; FoxO signaling pathway; HIF-1 signaling pathway; Bladder cancer; Adherens junction; Estrogen signaling pathway; Regulation of acti…	EGFR1 Signaling Pathway; MAPK signaling pathway; ESC Pluripotency Pathways; Focal Adhesion; BMP Signaling Pathway in Eyelid Development; ErbB signaling pathway; Regulation of Actin Cytoskeleton; Alpha6-Beta4 Integrin Signaling Pathway; Delta-Notch Signaling Pathway; Focal Adhesion-PI3K-Akt-mTOR-signaling pathway	0.994	0.89955	0.964	0.818676	0.97	0.675779	101.4	100.8	97.8	77.4	129.7	104.7	94.8	92.6	100.7
High	P47934	Carnitine O-acetyltransferase OS=Mus musculus GN=Crat PE=1 SV=3	113.619	36	25	38	25	1	626	70.8	8.44	93.06	25	metabolic process;transport	endoplasmic reticulum;membrane;mitochondrion	catalytic activity;protein binding	Pf00755	12908	ENSMUSG00000026853.15	Crat	2	Peroxisome	Fatty Acid Beta Oxidation	1.001	0.987862	0.906	0.177227	0.905	0.237625	103.2	103.3	93.5	106.5	99.9	98.5	108.1	90.1	96.9
High	Q9CRB9	MICOS complex subunit Mic19 OS=Mus musculus GN=Chchd3 PE=1 SV=1	113.453	66	16	33	16	1	227	26.3	8.37	102.02	16	cell organization and biogenesis;metabolic process;regulation of biological process	cytoplasm;membrane;mitochondrion;nucleus	protein binding;structural molecule activity	Pf05300, Pf06747	66075	ENSMUSG00000053768.13	Chchd3	6			0.757	0.216642	0.745	0.0526244	0.984	0.88174	119.9	90.8	89.3	113.2	125.9	105.9	77.1	85.4	92.6
High	P62082	40S ribosomal protein S7 OS=Mus musculus GN=Rps7 PE=2 SV=1	113.396	60	14	24	14	1	194	22.1	10.1	87.6	14	cell differentiation;metabolic process;regulation of biological process	cytoplasm;cytoskeleton;membrane;nucleus;ribosome	protein binding;RNA binding;structural molecule activity	Pf01251	20115	ENSMUSG00000061477.3	Rps7	12	Ribosome	mRNA processing; Cytoplasmic Ribosomal Proteins	0.963	0.0916263	0.984	0.677802	1.022	0.553156	101.8	98	100.2	100.6	103	98.3	97.7	97.1	103.3
High	Q91YW3	DnaJ homolog subfamily C member 3 OS=Mus musculus GN=Dnajc3 PE=1 SV=1	113.297	40	20	31	20	1	504	57.4	5.85	91.19	20	metabolic process;regulation of biological process;response to stimulus	cytoplasm;cytosol;endoplasmic reticulum;membrane;organelle lumen	enzyme regulator activity;protein binding	Pf00226, Pf00515, Pf13371, Pf13414, Pf13424, Pf14559	100037258	ENSMUSG00000022136.7	Dnajc3	14	Protein processing in endoplasmic reticulum; Influenza A		1.158	0.385327	1.051	0.294163	0.907	0.530547	93.5	108.3	98.2	94.4	92	94.7	123	94.8	101.1
High	P63017	Heat shock cognate 71 kDa protein OS=Mus musculus GN=Hspa8 PE=1 SV=1	113.156	32	20	33	18	1	646	70.8	5.52	105.22	20	cell organization and biogenesis;metabolic process;regulation of biological process;transport	cell surface;cytoplasm;cytosol;endosome;membrane;nucleus;spliceosomal complex;vacuole	catalytic activity;nucleotide binding;protein binding;RNA binding	Pf00012, Pf02463, Pf06723	15481	ENSMUSG00000015656.17	Hspa8	9	Toxoplasmosis; Estrogen signaling pathway; Spliceosome; Endocytosis; Longevity regulating pathway - multiple species; Antigen processing and presentation; Legionellosis; Epstein-Barr virus infection; Measles; MAPK signaling pathway; Protein processing in endoplasmic reticulum; Influenza A	Exercise-induced Circadian Regulation; Exercise-induced Circadian Regulation; MAPK signaling pathway	0.902	0.221185	0.995	0.923304	1.103	0.281438	103.6	93.4	103	101.2	105.9	88.2	98.7	107	99.1
High	A0A1W2P711	Melanoma inhibitory activity protein 2 OS=Mus musculus GN=Mia2 PE=1 SV=2	112.886	18	18	28	18	1	1397	156.5	4.54	88.53	18	cellular component movement;metabolic process;transport	endoplasmic reticulum;membrane	catalytic activity;motor activity	Pf01576, Pf02463, Pf04111, Pf04156, Pf05622, Pf05701, Pf05911, Pf07653, Pf07926, Pf09726, Pf12128, Pf13851, Pf13863, Pf14662	338320		Mia2	12			1.219	0.0598515	1.106	0.254662	0.908	0.308993	90.2	110	99.8	88.2	92.2	105.3	114.6	105.7	94.1
High	Q8CG76	Aflatoxin B1 aldehyde reductase member 2 OS=Mus musculus GN=Akr7a2 PE=1 SV=3	112.64	44	16	34	16	1	367	40.6	8.12	78.83	16	metabolic process	cytoplasm;cytosol;Golgi;mitochondrion	catalytic activity	Pf00248	110198	ENSMUSG00000028743.7	Akr7a5	4	Metabolism of xenobiotics by cytochrome P450	Metapathway biotransformation; Aflatoxin B1 metabolism	1.005	0.989157	0.873	0.51037	0.869	0.35879	104.2	104.8	91	117.3	91.7	101.8	106.8	102	80.4
High	P00405	Cytochrome c oxidase subunit 2 OS=Mus musculus GN=Mtco2 PE=1 SV=1	112.597	31	8	51	8	1	227	26	4.73	171.17	8	metabolic process;response to stimulus;transport	membrane;mitochondrion	catalytic activity;metal ion binding;transporter activity	Pf00116, Pf02790	17709; 3338897	ENSMUSG00000064354.1	COX2	MT	Oxidative phosphorylation; Metabolic pathways; Alzheimer's disease; Non-alcoholic fatty liver disease (NAFLD); Parkinson's disease; Huntington's disease; Cardiac muscle contraction	Electron Transport Chain; Selenium Micronutrient Network	0.844	0.380785	0.902	0.44481	1.068	0.63205	109.2	92.2	98.5	121.1	97.8	102.3	82.5	95.4	100.9
High	P68033	Actin, alpha cardiac muscle 1 OS=Mus musculus GN=Actc1 PE=1 SV=1	112.36	32	15	50	4	1	377	42	5.39	124.44	15	cell organization and biogenesis;cellular component movement;regulation of biological process;response to stimulus	cytoplasm;cytoskeleton;membrane	catalytic activity;nucleotide binding;protein binding	Pf00022	11464	ENSMUSG00000068614.7	Actc1	2	Adrenergic signaling in cardiomyocytes; Hypertrophic cardiomyopathy (HCM); Cardiac muscle contraction; Dilated cardiomyopathy	Striated Muscle Contraction; Myometrial Relaxation and Contraction Pathways	0.876	0.548395	0.892	0.62786	1.018	0.847655	108.4	94.9	96.7	88.2	130.9	96.8	91.5	86.8	105.8
High	Q922D8	C-1-tetrahydrofolate synthase, cytoplasmic OS=Mus musculus GN=Mthfd1 PE=1 SV=4	111.71	25	21	32	21	1	935	101.1	7.14	93.6	21	metabolic process	cytoplasm;cytosol;membrane;mitochondrion	catalytic activity;nucleotide binding	Pf00763, Pf01268, Pf02882	108156	ENSMUSG00000021048.7	Mthfd1	12	Metabolic pathways; One carbon pool by folate	One Carbon Metabolism	1.187	0.108038	1.165	0.247327	0.982	0.890824	89.5	106.2	104.3	87.8	90.8	100.3	112	113.7	95.2
High	Q14DH7	Acyl-CoA synthetase short-chain family member 3, mitochondrial OS=Mus musculus GN=Acss3 PE=1 SV=2	111.349	27	17	34	17	1	682	74.5	8.63	111.1	17	metabolic process	mitochondrion	catalytic activity;nucleotide binding	Pf00501, Pf13193	380660	ENSMUSG00000035948.13	Acss3	10	Propanoate metabolism; Metabolic pathways		1.036	0.7825	1.509	0.0862379	1.456	0.0642017	84.6	87.7	127.7	93.1	76.5	88.8	86.1	138.4	117.1
High	P99029	Peroxiredoxin-5, mitochondrial OS=Mus musculus GN=Prdx5 PE=1 SV=2	110.118	44	10	41	10	1	210	21.9	8.85	127.72	10	cell death;cellular homeostasis;metabolic process;regulation of biological process;response to stimulus	cytoplasm;cytosol;mitochondrion;nucleus;organelle lumen	antioxidant activity;catalytic activity;DNA binding;enzyme regulator activity;protein binding	Pf00578, Pf08534	54683	ENSMUSG00000024953.16	Prdx5	19	Peroxisome		0.988	0.892576	1.204	0.318634	1.219	0.0279997	94	92.9	113.2	81.2	108	91.9	93.2	109.4	116.2
High	Q9D7N9	Adipocyte plasma membrane-associated protein OS=Mus musculus GN=Apmap PE=1 SV=1	110.072	44	18	33	18	1	415	46.4	6.32	100.76	18	metabolic process	cell surface;endoplasmic reticulum;membrane	catalytic activity	Pf03088, Pf08450	71881	ENSMUSG00000033096.7	Apmap	2			1.138	0.268147	1.084	0.407136	0.953	0.351109	93.1	106	100.9	86	100.5	101.8	110	100	101.7
High	P40630	Transcription factor A, mitochondrial OS=Mus musculus GN=Tfam PE=1 SV=2	109.92	46	18	36	18	1	243	28	9.69	86.98	18	cell organization and biogenesis;metabolic process;regulation of biological process	mitochondrion;nucleus	DNA binding;protein binding;RNA binding	Pf00505, Pf09011	21780	ENSMUSG00000003923.14	Tfam	10	Huntington's disease	Mitochondrial Gene Expression	0.873	0.514057	0.844	0.221376	0.967	0.815011	110.4	96.4	93.2	101.7	118.7	111.5	82.4	97.9	87.8
High	Q9DCU9	4-hydroxy-2-oxoglutarate aldolase, mitochondrial OS=Mus musculus GN=Hoga1 PE=1 SV=1	109.894	40	11	27	11	1	321	34.6	7.72	91.77	11	metabolic process	mitochondrion	catalytic activity;protein binding	Pf00701	67432	ENSMUSG00000025176.14	Hoga1	19	Glyoxylate and dicarboxylate metabolism; Arginine and proline metabolism; Metabolic pathways		1.079	0.0712191	1.116	0.0129581	1.034	0.264907	93.9	101.3	104.8	94.5	93.3	99.3	103.3	103.7	105.9
High	Q99L04	Dehydrogenase/reductase SDR family member 1 OS=Mus musculus GN=Dhrs1 PE=1 SV=1	109.839	45	16	41	16	1	313	34	8.35	86.02	16	metabolic process	endoplasmic reticulum;membrane;mitochondrion	catalytic activity	Pf00106, Pf08659, Pf13460, Pf13561	52585	ENSMUSG00000002332.15	Dhrs1	14			1.405	0.0149654	1.129	0.476844	0.803	0.256181	84.9	119.3	95.8	84.6	84.6	114.7	123.2	110.1	82.8
High	Q9CZP5	Mitochondrial chaperone BCS1 OS=Mus musculus GN=Bcs1l PE=1 SV=1	109.695	35	16	26	16	1	418	47.4	7.93	81.51	16	cell organization and biogenesis;metabolic process	membrane;mitochondrion	catalytic activity;DNA binding;nucleotide binding;RNA binding	Pf00004, Pf00910, Pf06431, Pf08740, Pf13481	66821	ENSMUSG00000026172.12	Bcs1l	1			1.024	0.818162	1.072	0.430838	1.047	0.548169	96.9	99.2	103.9	90.6	103.4	105	93.5	101.1	106.5
High	A0A0R4J0S3	Reticulon 4 interacting protein 1 OS=Mus musculus GN=Rtn4ip1 PE=1 SV=1	109.397	45	15	32	15	1	396	43.4	9.22	94.28	15	metabolic process;regulation of biological process	membrane;mitochondrion	catalytic activity;metal ion binding	Pf00107, Pf08240, Pf13602	170728	ENSMUSG00000019864.14	Rtn4ip1	10			0.976	0.586759	1.054	0.288638	1.08	0.0930536	99	96.6	104.4	102.3	95.8	98.5	94.8	106	102.6
High	Q9D7N3	28S ribosomal protein S9, mitochondrial OS=Mus musculus GN=Mrps9 PE=1 SV=3	109.358	42	18	29	18	1	390	44.9	8.81	97.53	18	metabolic process	mitochondrion;ribosome	RNA binding;structural molecule activity	Pf00380	69527	ENSMUSG00000060679.14	Mrps9	1	Ribosome		1.073	0.0556207	1.143	0.00213931	1.066	0.0514147	93.3	100.1	106.6	92.7	93.9	101.6	98.5	106.8	106.5
High	O35423	Serine--pyruvate aminotransferase, mitochondrial OS=Mus musculus GN=Agxt PE=1 SV=3	108.97	38	19	42	19	1	414	45.9	8.18	107.71	19	metabolic process;regulation of biological process;response to stimulus;transport	mitochondrion;organelle lumen	catalytic activity;protein binding	Pf00266	11611	ENSMUSG00000026272.6	Agxt	1	Glycine, serine and threonine metabolism; Glyoxylate and dicarboxylate metabolism; Carbon metabolism; Metabolic pathways; Peroxisome; Alanine, aspartate and glutamate metabolism	Alanine and aspartate metabolism	1.274	0.262507	1.237	0.304609	0.971	0.52233	85.5	108.8	105.7	72.4	100.1	104.6	112.3	103.9	106.7
High	Q3TLP5	Enoyl-CoA hydratase domain-containing protein 2, mitochondrial OS=Mus musculus GN=Echdc2 PE=1 SV=2	108.886	47	13	31	13	1	296	31.8	8.72	103.73	13	metabolic process	mitochondrion	catalytic activity	Pf00378	52430	ENSMUSG00000028601.18	Echdc2	4		Fatty Acid Biosynthesis	0.943	0.563853	0.949	0.512797	1.006	0.944067	103.8	97.8	98.4	97	110.7	103.3	92.4	99.9	96.7
High	Q8VDJ3	Vigilin OS=Mus musculus GN=Hdlbp PE=1 SV=1	108.61	26	26	31	26	1	1268	141.7	6.87	92.32	26	metabolic process;transport	cytoplasm;cytosol;membrane;nucleus	protein binding;RNA binding	Pf00013, Pf13014, Pf14611	110611	ENSMUSG00000034088.15	Hdlbp	1			1.312	0.372854	0.824	0.51623	0.628	0.0242435	95.7	125.5	78.8	74.1	120.9	123.7	124.6	85.6	71.1
High	Q9EPE9	Manganese-transporting ATPase 13A1 OS=Mus musculus GN=Atp13a1 PE=1 SV=2	108.603	18	17	26	17	1	1200	132.3	8.03	86.27	17	cellular homeostasis;transport	endoplasmic reticulum;membrane	catalytic activity;metal ion binding;nucleotide binding;transporter activity	Pf00122, Pf00702, Pf12710, Pf13246	170759	ENSMUSG00000031862.10	Atp13a1	8			1.142	0.159249	1.063	0.44123	0.931	0.0810166	93.6	106.9	99.5	88	99.5	105.3	108.3	101.1	97.8
High	Q99KV1	DnaJ homolog subfamily B member 11 OS=Mus musculus GN=Dnajb11 PE=1 SV=1	107.945	33	12	24	12	1	358	40.5	6.32	87.79	12	metabolic process;regulation of biological process	cytoplasm;endoplasmic reticulum;membrane;nucleus;organelle lumen	protein binding	Pf00226, Pf01556	67838	ENSMUSG00000004460.16	Dnajb11	16	Protein processing in endoplasmic reticulum		1.379	0.240393	1.504	0.164658	1.091	0.612568	77.2	106.5	116.2	64.5	91	95.2	117.4	104.1	127.8
High	J3QNY6	Bile salt export pump OS=Mus musculus GN=Abcb11 PE=1 SV=1	107.539	19	19	27	18	1	1321	146.7	7.46	77.41	19	transport	membrane	catalytic activity;nucleotide binding;transporter activity	Pf00005, Pf00664		ENSMUSG00000027048.15		2			0.886	0.717714	0.619	0.423156	0.698	0.217455	119.7	106.1	74.1	70.6	183.5	120	84.9	74.3	66.8
High	Q9D0M3	Cytochrome c1, heme protein, mitochondrial OS=Mus musculus GN=Cyc1 PE=1 SV=1	107.398	38	11	57	11	1	325	35.3	9.16	164.33	11	metabolic process;response to stimulus;transport	membrane;mitochondrion;nucleus	metal ion binding;protein binding	Pf02167	66445	ENSMUSG00000022551.7	Cyc1	15	Parkinson's disease; Metabolic pathways; Non-alcoholic fatty liver disease (NAFLD); Alzheimer's disease; Oxidative phosphorylation; Huntington's disease; Cardiac muscle contraction		1.057	0.5158	1.093	0.242919	1.034	0.715315	95.2	100.7	104.1	98.4	92	107.2	94.4	108.4	99.7
High	Q8VCU1	Carboxylesterase 3B OS=Mus musculus GN=Ces3b PE=1 SV=2	107.245	27	17	71	7	1	571	63.3	5.92	182.89	17	metabolic process	endoplasmic reticulum;organelle lumen	catalytic activity	Pf00135, Pf00326, Pf00756, Pf07859	13909	ENSMUSG00000062181.14	Ces3b	8			1.221	0.296605	1.126	0.459622	0.922	0.526984	89.6	109.4	100.9	79.7	100	99.8	119.1	94.4	107
High	D3Z7X0	Acyl-Coenzyme A dehydrogenase family, member 12 OS=Mus musculus GN=Acad12 PE=1 SV=1	106.402	31	17	40	4	1	555	61.4	9.36	116.91	17	metabolic process	mitochondrion	catalytic activity;nucleotide binding	Pf00441, Pf02770, Pf02771, Pf08028	338350	ENSMUSG00000042647.13	Acad12	5			1.285	0.147154	1.327	0.136368	1.032	0.558887	83	106.7	110.2	73.6	93.3	104.9	108.1	105.2	114.9
High	Q9DCM0	Persulfide dioxygenase ETHE1, mitochondrial OS=Mus musculus GN=Ethe1 PE=1 SV=2	106.395	48	11	27	11	1	254	27.7	7.23	90.54	11	metabolic process	cytoplasm;mitochondrion;nucleus;organelle lumen	catalytic activity;metal ion binding	Pf00753, Pf12706	66071	ENSMUSG00000064254.6	Ethe1	7	Sulfur metabolism		0.915	0.487783	1.044	0.34619	1.14	0.306966	101.4	92.8	105.8	98	104.5	102.2	84	107.2	104.1
High	J3KMH5	Transport and Golgi organization protein 1 homolog OS=Mus musculus GN=Mia3 PE=1 SV=1	106.112	28	21	33	1	1	781	87.2	8.81	86.59	21	cell organization and biogenesis;cellular component movement;transport	membrane		Pf05483, Pf05622, Pf06409, Pf08317, Pf13851		ENSMUSG00000056050.12		1			1.266	0.375368	0.802	0.419215	0.633	0.255119	97.8	123.8	78.4	103	90.3	100.7	148	95.3	62.7
High	P08226	Apolipoprotein E OS=Mus musculus GN=Apoe PE=1 SV=2	106.008	42	15	36	15	1	311	35.8	5.68	89.99	15	cell organization and biogenesis;cellular homeostasis;metabolic process;regulation of biological process;response to stimulus;transport	cell surface;cytoplasm;cytosol;endoplasmic reticulum;endosome;extracellular;Golgi;membrane;nucleus;vacuole	antioxidant activity;catalytic activity;enzyme regulator activity;metal ion binding;protein binding;transporter activity	Pf01442, Pf02720	11816	ENSMUSG00000002985.16	Apoe	7	Alzheimer's disease	Statin Pathway; Alzheimers Disease; ApoE and miR-146 in inflammation and atherosclerosis	1.259	0.360022	1.118	0.230455	0.889	0.573955	88.8	111.8	99.3	91.9	84.6	92.3	133.6	93.8	103.8
High	Q9D0F3	Protein ERGIC-53 OS=Mus musculus GN=Lman1 PE=1 SV=1	105.591	38	19	31	19	1	517	57.8	6.34	89.7	19	cell organization and biogenesis;regulation of biological process;transport	endoplasmic reticulum;Golgi;membrane	metal ion binding;protein binding	Pf03388	70361	ENSMUSG00000041891.15	Lman1	18	Protein processing in endoplasmic reticulum		1.104	0.149716	1.146	0.0633034	1.038	0.296708	92.3	101.9	105.8	95.7	89	99.4	104.4	104.6	106.9
High	E9PXC3	Cytochrome P450, family 2, subfamily c, polypeptide 69 OS=Mus musculus GN=Cyp2c69 PE=1 SV=1	105.562	26	16	39	7	1	491	56.1	7.93	118.27	16	metabolic process		catalytic activity;metal ion binding	Pf00067	100043108	ENSMUSG00000092008.1	Cyp2c69	19			0.766	0.238396	0.818	0.153144	1.069	0.747254	116.1	88.9	95	107.4	124.3	102.9	76	90.5	98.8
High	A0A0R4J081	Complex I intermediate-associated protein 30, mitochondrial OS=Mus musculus GN=Ndufaf1 PE=1 SV=1	105.454	42	16	32	16	1	330	38	8.6	87.5	16		cytosol;mitochondrion	catalytic activity	Pf08547	69702	ENSMUSG00000027305.9	Ndufaf1	2			1.228	0.0953436	1.324	0.0584078	1.078	0.129887	84.5	103.7	111.8	78.4	90.8	102.3	105	108.8	114.7
High	P63276	40S ribosomal protein S17 OS=Mus musculus GN=Rps17 PE=1 SV=2	105.351	53	8	25	8	1	135	15.5	9.85	95.99	8	cell organization and biogenesis;metabolic process	membrane;ribosome	RNA binding;structural molecule activity	Pf00833	20068	ENSMUSG00000061787.15	Rps17	7	Ribosome	Cytoplasmic Ribosomal Proteins	1.119	0.238873	1.184	0.126095	1.058	0.262193	90.8	101.7	107.5	85	96.8	99	104.2	104.7	110.2
High	Q14C51	Pentatricopeptide repeat domain-containing protein 3, mitochondrial OS=Mus musculus GN=Ptcd3 PE=1 SV=2	104.942	25	17	32	16	1	685	77.7	5.88	86.26	17	cell organization and biogenesis;metabolic process;regulation of biological process	cytosol;membrane;mitochondrion;ribosome	RNA binding	Pf12854, Pf13041	69956	ENSMUSG00000063884.6	Ptcd3	6			1.11	0.339318	1.271	0.0997764	1.144	0.0430583	88.7	98.5	112.8	81.4	96.5	99.2	97.6	109.7	115.6
High	Q64464	Cytochrome P450 3A13 OS=Mus musculus GN=Cyp3a13 PE=1 SV=1	104.907	30	17	30	17	1	503	57.5	8.57	86.61	17	metabolic process;regulation of biological process	endoplasmic reticulum;membrane	catalytic activity;metal ion binding	Pf00067	13113	ENSMUSG00000029727.7	Cyp3a13	5	Retinol metabolism; Linoleic acid metabolism; Steroid hormone biosynthesis; Metabolic pathways; Chemical carcinogenesis		1.08	0.288115	0.917	0.256187	0.848	0.00450536	100.1	108.2	91.8	94.8	105.6	107	109.2	91.8	91.6
High	Q8BSY0	Aspartyl/asparaginyl beta-hydroxylase OS=Mus musculus GN=Asph PE=1 SV=1	104.831	29	18	34	18	1	741	83	5.08	94.59	18	cellular homeostasis;metabolic process;regulation of biological process;response to stimulus;transport	cytoplasm;endoplasmic reticulum;membrane	catalytic activity;metal ion binding;protein binding	Pf05118, Pf05279, Pf13414, Pf13428, Pf13432, Pf14559	65973	ENSMUSG00000028207.18	Asph	4			1.033	0.23027	1.014	0.170712	0.982	0.454168	98.5	101.7	99.9	98.3	98.6	103.6	99.8	100.5	99.2
High	Q8BKZ9	Pyruvate dehydrogenase protein X component, mitochondrial OS=Mus musculus GN=Pdhx PE=1 SV=1	104.721	29	13	33	13	1	501	54	7.75	84.51	13	metabolic process	mitochondrion;organelle lumen	catalytic activity	Pf00198, Pf00364, Pf02817	27402	ENSMUSG00000010914.10	Pdhx	2	Metabolic pathways	Glycolysis and Gluconeogenesis; TCA Cycle	0.943	0.672184	0.871	0.447711	0.924	0.336216	106.6	100.5	92.9	121.4	92.9	100.8	99.5	98.6	86.8
High	Q8VCZ9	Hydroxyproline dehydrogenase OS=Mus musculus GN=Prodh2 PE=1 SV=1	104.314	35	19	32	19	1	456	50.7	8.19	88.68	19	metabolic process	membrane;mitochondrion	catalytic activity;nucleotide binding	Pf01619	56189	ENSMUSG00000036892.12	Prodh2	7	Metabolic pathways; Arginine and proline metabolism		0.88	0.488489	0.812	0.268358	0.922	0.573825	111.5	98.1	90.4	124.1	99.1	108.1	88.2	96.7	83.8
High	P62281	40S ribosomal protein S11 OS=Mus musculus GN=Rps11 PE=1 SV=3	104.21	58	15	41	15	1	158	18.4	10.3	97.69	15	cell differentiation;metabolic process	cytoplasm;membrane;ribosome	RNA binding;structural molecule activity	Pf00366	27207	ENSMUSG00000003429.11	Rps11	7	Ribosome	TNF-alpha NF-kB Signaling Pathway; mRNA processing; Cytoplasmic Ribosomal Proteins	0.918	0.588026	0.763	0.277931	0.831	0.217057	111.9	102.7	85.4	128.2	96.6	104.4	100	94.6	76.3
High	O88696	ATP-dependent Clp protease proteolytic subunit, mitochondrial OS=Mus musculus GN=Clpp PE=1 SV=1	103.84	35	9	32	9	1	272	29.8	7.47	100.22	9	cell organization and biogenesis;metabolic process	mitochondrion;organelle lumen	catalytic activity;protein binding	Pf00574	53895	ENSMUSG00000002660.7	Clpp	17			1.124	0.240619	1.284	0.0935048	1.142	0.133949	88	99	113	82	94.3	100.9	96.8	107.6	118.4
High	Q9CR62	Mitochondrial 2-oxoglutarate/malate carrier protein OS=Mus musculus GN=Slc25a11 PE=1 SV=3	103.82	49	17	47	17	1	314	34.1	9.94	141.7	17	transport	membrane;mitochondrion;nucleus	RNA binding;transporter activity	Pf00153	67863	ENSMUSG00000014606.14	Slc25a11	11			0.969	0.620957	0.868	0.191497	0.895	0.149895	105.7	102.5	91.8	111.5	100.1	103.8	101	96.2	87.3
High	Q9Z1J3	Cysteine desulfurase, mitochondrial OS=Mus musculus GN=Nfs1 PE=1 SV=3	103.71	33	17	30	17	1	459	50.5	8.16	88.04	17	cell organization and biogenesis;metabolic process	cytoplasm;cytosol;mitochondrion;nucleus;organelle lumen	catalytic activity;metal ion binding;protein binding	Pf00266, Pf00282, Pf01212	18041	ENSMUSG00000027618.17	Nfs1	2	Metabolic pathways; Sulfur relay system; Thiamine metabolism		1.033	0.408087	1.005	0.90233	0.973	0.16483	98.7	102	99.2	101.8	95.7	101.3	102.7	100.3	98.1
High	Q3TQC7	Ectonucleoside triphosphate diphosphohydrolase 5 OS=Mus musculus GN=Entpd5 PE=1 SV=1	103.346	29	14	28	14	1	452	49.8	5.47	91.76	14	cell growth;cell proliferation;metabolic process;regulation of biological process	endoplasmic reticulum;extracellular;membrane	catalytic activity	Pf01150	12499	ENSMUSG00000021236.16	Entpd5	12		Purine metabolism	1.034	0.400891	1.063	0.359887	1.027	0.647172	96.9	100.2	102.9	98.9	94.8	97.8	102.5	98.2	107.8
High	Q61335	B-cell receptor-associated protein 31 OS=Mus musculus GN=Bcap31 PE=1 SV=4	103.276	38	13	32	13	1	245	27.9	8.7	77.03	13	cell death;cellular homeostasis;regulation of biological process;response to stimulus;transport	endoplasmic reticulum;membrane;mitochondrion	protein binding	Pf05529	27061	ENSMUSG00000002015.5	Bcap31	X	Protein processing in endoplasmic reticulum		1.27	0.114405	1.052	0.526874	0.828	0.209825	90.3	114.7	95	92.1	88.2	105.9	123.8	101.2	88.9
High	E9PV24	Fibrinogen alpha chain OS=Mus musculus GN=Fga PE=1 SV=1	103.233	22	18	38	18	1	789	87.4	6.11	99.35	18	cell organization and biogenesis;coagulation;defense response;metabolic process;regulation of biological process;response to stimulus	cell surface;cytoplasm;endoplasmic reticulum;extracellular	metal ion binding;protein binding;structural molecule activity	Pf00147, Pf08702, Pf12160	14161	ENSMUSG00000028001.16	Fga	3	Complement and coagulation cascades; Platelet activation	Blood Clotting Cascade	0.924	0.308832	0.851	0.149349	0.922	0.179829	108.1	99.9	92	114.3	102.1	101.1	98.4	95.6	88.5
High	Q68FG2	Spectrin beta chain OS=Mus musculus GN=Sptbn2 PE=1 SV=1	102.622	13	25	28	24	1	2388	270.8	5.86	79.87	25	cell organization and biogenesis;regulation of biological process;response to stimulus;transport	cytoplasm;cytoskeleton;cytosol;endosome;membrane	protein binding;structural molecule activity	Pf00169, Pf00307, Pf00435, Pf11971, Pf15410	20743	ENSMUSG00000067889.4	Spnb3; Sptbn2	19			0.946	0.742556	0.901	0.5995	0.952	0.240243	105.4	99.7	94.9	86.9	126.2	101.3	96.9	96.2	92.5
High	P38060	Hydroxymethylglutaryl-CoA lyase, mitochondrial OS=Mus musculus GN=Hmgcl PE=1 SV=2	102.568	52	16	36	16	1	325	34.2	8.41	99	16	cell organization and biogenesis;metabolic process;response to stimulus	membrane;mitochondrion;organelle lumen	catalytic activity;metal ion binding;protein binding	Pf00682	15356	ENSMUSG00000028672.13	Hmgcl	4	Butanoate metabolism; Peroxisome; Valine, leucine and isoleucine degradation; Synthesis and degradation of ketone bodies; Metabolic pathways	Synthesis and Degradation of Ketone Bodies	0.931	0.464997	0.915	0.296624	0.983	0.78826	105.4	98.1	96.5	111.6	99.3	103.5	92.8	98.4	94.4
High	G5E8T9	Hydroxyacyl glutathione hydrolase OS=Mus musculus GN=Hagh PE=1 SV=1	102.381	49	12	42	12	1	309	34.1	7.94	115.26	12	metabolic process	cytoplasm;mitochondrion;organelle lumen	catalytic activity;metal ion binding	Pf00753	14651	ENSMUSG00000024158.17	Hagh	17	Pyruvate metabolism		1.129	0.0829385	1.059	0.342223	0.938	0.249695	94.1	106.3	99.6	97.1	91.1	104	108.4	103.1	96.3
High	P16460	Argininosuccinate synthase OS=Mus musculus GN=Ass1 PE=1 SV=1	102.052	43	18	33	18	1	412	46.6	8.22	78.92	18	metabolic process;regulation of biological process;response to stimulus	cytoplasm;cytosol;endoplasmic reticulum;membrane;mitochondrion;nucleus;vacuole	catalytic activity;nucleotide binding;protein binding;RNA binding	Pf00764, Pf03054, Pf06508	11898	ENSMUSG00000076441.9	Ass1	2	Biosynthesis of amino acids; Arginine biosynthesis; Metabolic pathways; Alanine, aspartate and glutamate metabolism	Alanine and aspartate metabolism	1.126	0.721794	1.234	0.488776	1.096	0.461668	89.3	100.5	110.2	70	111.6	107.3	92.4	116.9	101.9
High	O54734	Dolichyl-diphosphooligosaccharide--protein glycosyltransferase 48 kDa subunit OS=Mus musculus GN=Ddost PE=1 SV=2	101.965	53	19	49	19	1	441	49	5.83	131.28	19	metabolic process;response to stimulus	endoplasmic reticulum;membrane	catalytic activity	Pf03345	13200	ENSMUSG00000028757.4	Ddost	4	N-Glycan biosynthesis; Protein processing in endoplasmic reticulum; Metabolic pathways		1.09	0.584632	1.11	0.525959	1.018	0.75131	93.8	102.2	104	82.5	105.9	99.6	104.2	99.1	108.5
High	O88986	2-amino-3-ketobutyrate coenzyme A ligase, mitochondrial OS=Mus musculus GN=Gcat PE=1 SV=2	101.775	42	14	33	14	1	416	44.9	7.33	104.66	14	metabolic process	membrane;mitochondrion;nucleus	catalytic activity	Pf00155, Pf00266, Pf00464	26912	ENSMUSG00000006378.13	Gcat	15	Glycine, serine and threonine metabolism		0.934	0.410806	0.983	0.720161	1.052	0.48741	102.8	96.1	101.1	99.2	106.4	101.5	90.8	103.3	98.8
High	A0A140T8J4	Heme-binding protein 1 OS=Mus musculus GN=Hebp1 PE=1 SV=1	101.531	74	13	26	13	1	190	21	5.26	100.57	13	metabolic process	cytoplasm;cytosol;mitochondrion		Pf04832	15199	ENSMUSG00000042770.8	Hebp1	6			1.203	0.0300289	1.15	0.447056	0.956	0.842878	89.5	107.6	102.9	89.2	89.1	104	110.4	88.2	119.1
High	O08795	Glucosidase 2 subunit beta OS=Mus musculus GN=Prkcsh PE=1 SV=1	100.742	19	13	31	13	1	521	58.8	4.46	90.71	13	cell organization and biogenesis;metabolic process;regulation of biological process	endoplasmic reticulum	catalytic activity;metal ion binding;protein binding;RNA binding	Pf07915, Pf12999, Pf13015	19089	ENSMUSG00000003402.14	Prkcsh	9	Protein processing in endoplasmic reticulum		1.102	0.248857	0.996	0.959099	0.904	0.235814	96.8	106.7	96.5	101.1	92.5	102.3	111.1	100.7	92.2
High	Q9Z2Z6	Mitochondrial carnitine/acylcarnitine carrier protein OS=Mus musculus GN=Slc25a20 PE=1 SV=1	100.709	49	16	38	16	1	301	33	9.11	112.65	16	transport	cytosol;membrane;mitochondrion	transporter activity	Pf00153	57279	ENSMUSG00000032602.6	Slc25a20	9		Mitochondrial LC-Fatty Acid Beta-Oxidation; Fatty Acid Beta Oxidation	1.088	0.0502007	1.078	0.0327417	0.991	0.572899	94.8	103.1	102.2	96.1	93.4	101.7	104.5	101.9	102.4
High	Q9D6Y7	Mitochondrial peptide methionine sulfoxide reductase OS=Mus musculus GN=Msra PE=1 SV=1	100.695	57	12	35	12	1	233	26	8.41	103.53	12	metabolic process	cytoplasm;cytoskeleton;cytosol;membrane;mitochondrion;nucleus	catalytic activity	Pf01625	110265	ENSMUSG00000054733.9	Msra	14			1.062	0.394518	1.136	0.148689	1.07	0.308201	93.8	99.6	106.6	97.9	89.7	103.1	96.1	110.3	102.8
High	Q8K0E8	Fibrinogen beta chain OS=Mus musculus GN=Fgb PE=1 SV=1	100.444	38	14	27	14	1	481	54.7	7.08	85.68	14	cell organization and biogenesis;coagulation;defense response;metabolic process;regulation of biological process;response to stimulus	cell surface;cytoplasm;extracellular	protein binding;structural molecule activity	Pf00147, Pf01920, Pf08702	110135	ENSMUSG00000033831.5	Fgb	3	Platelet activation; Complement and coagulation cascades	Blood Clotting Cascade; Complement and Coagulation Cascades	1.02	0.80555	1	0.990585	0.981	0.737675	99.3	101.3	99.4	93.4	105.5	99.1	103.4	94.9	103.8
High	Q61838	Pregnancy zone protein OS=Mus musculus GN=Pzp PE=1 SV=3	100.171	18	26	34	26	1	1495	165.7	6.68	97.95	26	regulation of biological process	extracellular	enzyme regulator activity;protein binding	Pf00207, Pf01835, Pf07677, Pf07678, Pf07703, Pf10569, Pf11974, Pf13249	11287	ENSMUSG00000030359.14	Pzp	6			1.152	0.321706	1.02	0.61353	0.885	0.386849	94.6	108.9	96.5	94.2	94.6	97.9	120.8	93.1	99.5
High	P27046	Alpha-mannosidase 2 OS=Mus musculus GN=Man2a1 PE=1 SV=2	99.926	24	22	26	22	1	1150	131.5	8.03	75.89	22	cell organization and biogenesis;metabolic process;regulation of biological process	Golgi;membrane	catalytic activity;metal ion binding	Pf01074, Pf03065, Pf07748, Pf09261	17158	ENSMUSG00000024085.13	Man2a1	17	N-Glycan biosynthesis; Metabolic pathways		1.102	0.378771	1.357	0.141739	1.232	0.237152	86.7	95.6	117.7	91.9	81.3	89.6	101.3	130.1	105.8
High	Q9D1Q6	Endoplasmic reticulum resident protein 44 OS=Mus musculus GN=Erp44 PE=1 SV=1	99.687	46	16	33	16	1	406	46.8	5.27	107.42	16	cellular homeostasis;metabolic process;regulation of biological process;response to stimulus	cell surface;endoplasmic reticulum;membrane;organelle lumen	catalytic activity;metal ion binding;protein binding	Pf00085, Pf01216, Pf07449, Pf13098, Pf13848	76299	ENSMUSG00000028343.10	Erp44	4			1.217	0.146634	1.214	0.103297	0.997	0.953419	87.4	106.4	106.2	81.9	93.1	100.5	112.5	102.8	109.3
High	P25444	40S ribosomal protein S2 OS=Mus musculus GN=Rps2 PE=1 SV=3	99.549	45	16	45	16	1	293	31.2	10.24	140	16	cell organization and biogenesis;metabolic process;regulation of biological process;response to stimulus	membrane;nucleus;ribosome	protein binding;RNA binding;structural molecule activity	Pf00333, Pf03719	16898; 546298	ENSMUSG00000044533.15	Rps2; Rps2-ps13	17; X	Ribosome	Cytoplasmic Ribosomal Proteins	1.08	0.172876	1.011	0.354058	0.937	0.209188	97.1	104.8	98.2	96.2	97.9	101.2	108.5	97.8	98.5
High	Q9DCV4	Regulator of microtubule dynamics protein 1 OS=Mus musculus GN=Rmdn1 PE=1 SV=2	99.52	40	14	25	13	1	305	35	8.7	84.29	14		cytoplasm;cytoskeleton;mitochondrion	protein binding		66302	ENSMUSG00000028229.11	Fam82b; Rmdn1	4			0.995	0.931729	0.895	0.349105	0.899	0.284312	103.8	103.3	92.9	110	97.7	105.9	100.5	86.5	99.5
High	Q02819	Nucleobindin-1 OS=Mus musculus GN=Nucb1 PE=1 SV=2	99.263	48	19	27	19	1	459	53.4	5.07	72.7	19	regulation of biological process;response to stimulus	cytoplasm;endoplasmic reticulum;endosome;extracellular;Golgi;membrane;nucleus	DNA binding;metal ion binding;protein binding		18220	ENSMUSG00000030824.17	Nucb1	7			1.197	0.228122	1.067	0.520665	0.891	0.267514	91.9	110	98	84.8	99.2	102.4	117.8	100.2	95.5
High	Q64176	Carboxylesterase 1E OS=Mus musculus GN=Ces1e PE=1 SV=1	98.979	23	11	25	8	1	562	61.5	6.15	87.9	11	metabolic process	endoplasmic reticulum;organelle lumen	catalytic activity	Pf00135, Pf00326, Pf00756, Pf07859	13897	ENSMUSG00000061959.13	Ces1e	8	Drug metabolism - other enzymes; Metabolic pathways		0.974	0.805312	0.783	0.203846	0.805	0.0152225	108.8	105.9	85.2	122.1	96.5	106.5	104.9	87.5	82.6
High	A0A1B0GS68	Predicted gene 45713 OS=Mus musculus GN=Gm45713 PE=2 SV=1	98.894	18	15	55	15	1	446	50.8	10.23	134.22	15	metabolic process;regulation of biological process	membrane;ribosome	protein binding;structural molecule activity	Pf00572, Pf02947		ENSMUSG00000089989.10		7			0.992	0.722816	0.989	0.222458	0.997	0.867594	100.7	99.8	99.5	101.3	100	98	101.7	99.4	99.6
High	E9QKK8	Phospholipid-transporting ATPase OS=Mus musculus GN=Atp11c PE=1 SV=1	98.676	23	24	39	24	1	1116	127.7	7.05	100.84	24	cell differentiation;cell organization and biogenesis;regulation of biological process;transport	endoplasmic reticulum;endosome;membrane	catalytic activity;metal ion binding;nucleotide binding;transporter activity	Pf00122, Pf00702, Pf13246	320940	ENSMUSG00000062949.13; ENSMUSG00000108408.1	Atp11c	X; CHR_MG3231_PATCH			0.991	0.906273	0.874	0.480134	0.882	0.00135227	104.7	103.8	91.5	88.7	122.5	103.4	103.3	91.5	90.6
High	Q62261	Spectrin beta chain, non-erythrocytic 1 OS=Mus musculus GN=Sptbn1 PE=1 SV=2	98.369	11	23	27	22	1	2363	274.1	5.58	73.58	23	cell organization and biogenesis;metabolic process;regulation of biological process;transport	cytoplasm;cytoskeleton;membrane;nucleus	protein binding;RNA binding;structural molecule activity	Pf00169, Pf00307, Pf00435, Pf11971, Pf12128, Pf15410	20742	ENSMUSG00000020315.18	Spnb2; Sptbn1	11	Tight junction		0.908	0.609952	0.853	0.461151	0.94	0.19021	108.7	98.6	92.7	90.4	129.1	100.7	95.4	90.8	93.6
High	Q9CYN2	Signal peptidase complex subunit 2 OS=Mus musculus GN=Spcs2 PE=1 SV=1	98.118	42	14	34	14	1	226	25	8.57	89.37	14	metabolic process;transport	endoplasmic reticulum;membrane	catalytic activity	Pf06703	66624	ENSMUSG00000035227.7	Spcs2	7	Protein export		1.088	0.0998878	0.99	0.871607	0.909	0.169886	97.5	106.1	96.5	100.2	94.7	107	105	100.9	92.1
High	P62242	40S ribosomal protein S8 OS=Mus musculus GN=Rps8 PE=1 SV=2	97.953	53	14	36	14	1	208	24.2	10.32	91.91	14	metabolic process	cytoplasm;cytosol;endoplasmic reticulum;membrane;nucleus;ribosome	RNA binding;structural molecule activity	Pf01201	20116; 100040298	ENSMUSG00000047675.15	Rps8; Gm15501	4; 7	Ribosome	Cytoplasmic Ribosomal Proteins	0.955	0.444671	0.962	0.481194	1.008	0.731929	102.8	98.2	99	98.3	107.5	100.1	96.3	99.1	98.8
High	Q01853	Transitional endoplasmic reticulum ATPase OS=Mus musculus GN=Vcp PE=1 SV=4	97.516	24	17	28	17	1	806	89.3	5.26	92.15	17	cell communication;cell organization and biogenesis;metabolic process;regulation of biological process;response to stimulus;transport	cytoplasm;cytosol;endoplasmic reticulum;membrane;nucleus;proteasome	catalytic activity;enzyme regulator activity;nucleotide binding;protein binding;RNA binding	Pf00004, Pf00910, Pf01057, Pf01078, Pf02359, Pf02933, Pf05496, Pf05673, Pf06068, Pf07724, Pf07726, Pf07728, Pf09336, Pf13191, Pf13207, Pf13401	269523	ENSMUSG00000028452.7	Vcp	4	Legionellosis; Protein processing in endoplasmic reticulum	IL-9 Signaling Pathway	1.135	0.356727	1.092	0.469461	0.962	0.488734	93	105.5	101.5	84.2	102.3	100.6	110.3	100.4	102.2
High	P62821	Ras-related protein Rab-1A OS=Mus musculus GN=Rab1A PE=1 SV=3	97.408	72	13	24	5	1	205	22.7	6.21	80.19	13	cell organization and biogenesis;cellular component movement;defense response;metabolic process;regulation of biological process;response to stimulus;transport	cytoplasm;cytosol;endoplasmic reticulum;endosome;Golgi;membrane	catalytic activity;nucleotide binding;protein binding	Pf00009, Pf00025, Pf00071, Pf01926, Pf04670, Pf08477, Pf09439	19324	ENSMUSG00000020149.17	Rab1; Rab1a	11	Legionellosis		1.372	0.235207	1.065	0.852151	0.776	0.125097	87.3	119.8	92.9	70.6	106.3	115.8	121.9	102.5	83
High	Q91VA6	Polymerase delta-interacting protein 2 OS=Mus musculus GN=Poldip2 PE=1 SV=1	97.33	44	14	32	14	1	368	41.8	8.63	82.16	14	cell organization and biogenesis;regulation of biological process	mitochondrion;nucleus	DNA binding;protein binding	Pf04379, Pf08755	67811	ENSMUSG00000001100.10	Poldip2	11			1.116	0.25074	1.181	0.0969572	1.058	0.573421	91	101.5	107.5	90.9	90.8	108.4	94.9	113.1	101.9
High	Q9JJL8	Serine--tRNA ligase, mitochondrial OS=Mus musculus GN=Sars2 PE=1 SV=2	97.063	38	13	22	13	1	518	58.3	7.9	71.85	13	metabolic process	cytoplasm;mitochondrion;organelle lumen	catalytic activity;nucleotide binding;RNA binding	Pf00587	71984	ENSMUSG00000070699.5	Sars2	7	Aminoacyl-tRNA biosynthesis	Selenium metabolism/Selenoproteins	1.063	0.292028	1.129	0.0965669	1.062	0.197844	94	99.9	106.1	90.6	97.4	102.3	97.5	103.9	108.4
High	P62918	60S ribosomal protein L8 OS=Mus musculus GN=Rpl8 PE=1 SV=2	96.63	56	13	39	13	1	257	28	11.03	117.67	13	metabolic process;response to stimulus	cytoplasm;membrane;ribosome	protein binding;RNA binding;structural molecule activity	Pf00181, Pf03947	26961	ENSMUSG00000003970.8	Rpl8	15	Ribosome	TNF-alpha NF-kB Signaling Pathway; mRNA processing; Cytoplasmic Ribosomal Proteins	1.041	0.796099	0.847	0.284618	0.813	0.142157	103.9	108.1	88	115	93.2	100	116.2	90.7	84.8
High	Q3ULF4	Paraplegin OS=Mus musculus GN=Spg7 PE=1 SV=1	95.551	31	20	27	20	1	781	85.9	9.04	77.32	20	cell organization and biogenesis;cellular component movement;metabolic process;regulation of biological process;response to stimulus;transport	membrane;mitochondrion	catalytic activity;metal ion binding;nucleotide binding;protein binding	Pf00004, Pf01078, Pf01434, Pf05496, Pf06068, Pf07724, Pf07728	234847	ENSMUSG00000000738.18	Spg7	8			1.005	0.903236	1.005	0.845697	1	1	99.7	100.1	100.2	98.5	100.8	103.6	96.7	102.1	98.2
High	Q9D024	Coiled-coil domain-containing protein 47 OS=Mus musculus GN=Ccdc47 PE=1 SV=2	94.486	25	14	26	14	1	483	55.8	4.84	82.19	14	cell differentiation;cell organization and biogenesis;metabolic process;regulation of biological process;response to stimulus	endoplasmic reticulum;membrane	metal ion binding;RNA binding	Pf07946	67163	ENSMUSG00000078622.8	Ccdc47	11			1.074	0.0603108	0.989	0.794817	0.92	0.162094	97.9	105.2	96.8	98.7	97.1	103.5	106.9	100.3	93.4
High	Q9CPP6	NADH dehydrogenase [ubiquinone] 1 alpha subcomplex subunit 5 OS=Mus musculus GN=Ndufa5 PE=1 SV=3	94.381	78	10	25	10	1	116	13.4	8.1	79.06	10	cell organization and biogenesis;metabolic process;transport	membrane;mitochondrion	catalytic activity	Pf04716	68202	ENSMUSG00000023089.12	Ndufa5	6		Oxidative phosphorylation; Electron Transport Chain	1.192	0.328678	1.416	0.0991784	1.188	0.0328403	83.2	99.1	117.7	72.3	95.1	102	95.7	116	118.8
High	Q61578	NADPH:adrenodoxin oxidoreductase, mitochondrial OS=Mus musculus GN=Fdxr PE=1 SV=1	93.975	48	18	34	18	1	494	54.2	8.66	107.34	18	metabolic process;transport	membrane;mitochondrion;organelle lumen	catalytic activity;nucleotide binding	Pf13450	14149	ENSMUSG00000018861.8	Fdxr	11			0.896	0.419002	0.937	0.568279	1.045	0.467197	105.9	94.9	99.2	116.6	95.8	99.2	90.4	100.9	97.2
High	Q9DBH5	Vesicular integral-membrane protein VIP36 OS=Mus musculus GN=Lman2 PE=1 SV=2	93.531	47	16	27	16	1	358	40.4	6.95	85.68	16	regulation of biological process;transport	cell surface;Golgi;membrane	metal ion binding;protein binding	Pf03388	66890	ENSMUSG00000021484.7	Lman2	13	Protein processing in endoplasmic reticulum		1.208	0.28578	1.387	0.116248	1.148	0.0432586	83.4	100.8	115.8	72.6	95.4	99.3	101.8	112.5	118.4
High	P47963	60S ribosomal protein L13 OS=Mus musculus GN=Rpl13 PE=1 SV=3	93.423	45	12	38	12	1	211	24.3	11.55	99.69	12	metabolic process	membrane;nucleus;ribosome	RNA binding;structural molecule activity	Pf01294	270106	ENSMUSG00000000740.12	Rpl13	8	Ribosome	Cytoplasmic Ribosomal Proteins	0.752	0.295254	0.757	0.295057	1.006	0.927027	119.6	89.9	90.5	142.6	98.8	93.5	85.3	91.3	88.4
High	Q5BL07	Peroxisome biogenesis factor 1 OS=Mus musculus GN=Pex1 PE=1 SV=2	93.243	18	23	33	23	1	1284	141.3	6.35	80.47	23	cell organization and biogenesis;metabolic process;regulation of biological process;response to stimulus;transport	cytoplasm;cytosol;membrane	catalytic activity;nucleotide binding;protein binding;RNA binding	Pf00004, Pf00910, Pf05496, Pf06068, Pf07724, Pf07728, Pf09262, Pf09263, Pf13207, Pf14532	71382	ENSMUSG00000005907.14	Pex1	5	Peroxisome		1.308	0.123484	1.026	0.678033	0.785	0.16951	90	117.7	92.3	89.9	89.6	107	128.9	97.6	87
High	Q91W90	Thioredoxin domain-containing protein 5 OS=Mus musculus GN=Txndc5 PE=1 SV=2	93.088	27	9	25	9	1	417	46.4	5.78	80.11	9	cellular homeostasis;metabolic process;regulation of biological process;response to stimulus;transport	endoplasmic reticulum;organelle lumen	catalytic activity	Pf00085, Pf07449, Pf13098, Pf13905	105245	ENSMUSG00000038991.16	Txndc5	13	Protein processing in endoplasmic reticulum		1.242	0.197943	1.3	0.0881802	1.046	0.753276	84.7	105.2	110.1	81.1	88	95	115.9	102.7	117.4
High	Q9D1D4	Transmembrane emp24 domain-containing protein 10 OS=Mus musculus GN=Tmed10 PE=1 SV=1	92.973	46	11	23	11	1	219	24.9	6.7	81.65	11	cell organization and biogenesis;regulation of biological process;response to stimulus;transport	endoplasmic reticulum;Golgi;membrane	protein binding	Pf01105	68581	ENSMUSG00000021248.8	Tmed10	12		mRNA processing	0.859	0.227126	0.774	0.0153877	0.901	0.404989	113.9	97.9	88.2	114.1	113.4	107.2	89.1	91.3	84.9
High	Q3URE1	Acyl-CoA synthetase family member 3, mitochondrial OS=Mus musculus GN=Acsf3 PE=1 SV=2	92.871	38	17	28	17	1	583	65	8.02	85.86	17	metabolic process	mitochondrion	catalytic activity;nucleotide binding	Pf00501, Pf13193	257633	ENSMUSG00000015016.8	Acsf3	8	Valine, leucine and isoleucine degradation		1.247	0.100705	1.26	0.0058727	1.01	0.915151	85.5	106.7	107.8	84.9	86.1	99.5	114.1	106.1	109.3
High	P51150	Ras-related protein Rab-7a OS=Mus musculus GN=Rab7a PE=1 SV=2	92.577	58	12	26	12	1	207	23.5	6.7	87.15	12	cell organization and biogenesis;cellular homeostasis;metabolic process;regulation of biological process;response to stimulus;transport	cytoplasm;cytosol;endosome;Golgi;membrane;vacuole	catalytic activity;nucleotide binding;protein binding	Pf00025, Pf00071, Pf01926, Pf04670, Pf07728, Pf08477	19349	ENSMUSG00000079477.9	Rab7	6	Salmonella infection; Endocytosis; Phagosome; Amoebiasis; Tuberculosis		1.16	0.226772	1.08	0.458856	0.93	0.169227	92.6	107.5	100	85.1	100.5	103.9	110.8	100.7	99
High	Q99JR1	Sideroflexin-1 OS=Mus musculus GN=Sfxn1 PE=1 SV=3	92.548	39	14	31	13	1	322	35.6	9.23	71.36	14	cell differentiation;transport	membrane;mitochondrion	transporter activity	Pf03820	14057	ENSMUSG00000021474.8	Sfxn1	13			0.849	0.329335	0.894	0.160324	1.053	0.747469	109.4	92.8	97.8	114	104.3	104.7	81.8	99.7	95.4
High	P62301	40S ribosomal protein S13 OS=Mus musculus GN=Rps13 PE=1 SV=2	91.775	70	15	49	15	1	151	17.2	10.54	128.56	15	metabolic process;regulation of biological process	membrane;nucleus;ribosome	RNA binding;structural molecule activity	Pf00312, Pf08069	68052; 625298; 102642137	ENSMUSG00000090862.3	Rps13; Rps13-ps1; LOC102642137	7; 8	Ribosome	mRNA processing; Cytoplasmic Ribosomal Proteins; TNF-alpha NF-kB Signaling Pathway	1.092	0.439591	1.177	0.237782	1.078	0.281741	91.8	100.2	108	83.8	100.2	98	102.2	103	112.9
High	Q9EP69	Phosphatidylinositide phosphatase SAC1 OS=Mus musculus GN=Sacm1l PE=1 SV=1	91.69	29	19	34	19	1	587	66.9	7.3	77.62	19	metabolic process	endoplasmic reticulum;Golgi;membrane	catalytic activity;receptor activity;signal transducer activity	Pf02383	83493	ENSMUSG00000025240.9	Sacm1l	9			1.143	0.242273	1.021	0.182338	0.893	0.291761	94.8	108.4	96.8	95.7	93.8	100.2	116.9	96.5	96.9
High	P11352	Glutathione peroxidase 1 OS=Mus musculus GN=Gpx1 PE=1 SV=2	91.411	65	13	34	13	1	201	22.3	7.21	93.33	13	cell death;cell differentiation;cell proliferation;cellular component movement;cellular homeostasis;metabolic process;regulation of biological process;response to stimulus	cytoplasm;cytosol;mitochondrion;nucleus	antioxidant activity;catalytic activity;protein binding	Pf00255	14775	ENSMUSG00000063856.7	Gpx1	9	Glutathione metabolism; Thyroid hormone synthesis; Huntington's disease; Amyotrophic lateral sclerosis (ALS); Arachidonic acid metabolism	One carbon metabolism and related pathways; Selenium Micronutrient Network; Oxidative Stress; Selenium metabolism/Selenoproteins; Metapathway biotransformation; Folic Acid Network; Glutathione and one carbon metabolism; Glutathione metabolism; TYROBP Causal Network	1.066	0.76978	1.346	0.145579	1.263	0.16603	87.9	93.7	118.4	76	100.7	104.7	83	120.6	115
High	A0A1L1STE6	Isocitrate dehydrogenase [NAD] subunit, mitochondrial OS=Mus musculus GN=Idh3a PE=1 SV=1	91.098	40	15	38	15	1	384	41.5	6.93	94.13	15	metabolic process	mitochondrion	catalytic activity;metal ion binding;nucleotide binding	Pf00180		ENSMUSG00000032279.11		9			1.021	0.504819	1.194	0.0298328	1.169	0.0529576	93.3	95.3	111.4	94.1	92.6	93	97.6	108.3	114.5
High	P52503	NADH dehydrogenase [ubiquinone] iron-sulfur protein 6, mitochondrial OS=Mus musculus GN=Ndufs6 PE=1 SV=2	90.172	55	7	27	7	1	116	13	8.65	85.63	7	cell organization and biogenesis;metabolic process;transport	membrane;mitochondrion		Pf10276	407785	ENSMUSG00000021606.7	Ndufs6	13	Alzheimer's disease; Huntington's disease; Oxidative phosphorylation; Parkinson's disease; Non-alcoholic fatty liver disease (NAFLD); Metabolic pathways	Oxidative phosphorylation; Electron Transport Chain	1.139	0.0294312	1.036	0.735165	0.91	0.453814	94.5	107.6	97.9	92.4	96.3	106.2	108.6	108.1	88.4
High	Q9CQR4	Acyl-coenzyme A thioesterase 13 OS=Mus musculus GN=Acot13 PE=1 SV=1	90.079	53	10	31	10	1	140	15.2	8.82	112.28	10	cell organization and biogenesis	cytoplasm;cytoskeleton;cytosol;mitochondrion;nucleus	catalytic activity	Pf03061	66834	ENSMUSG00000006717.6	Acot13	13			0.756	0.188952	0.777	0.123349	1.027	0.870664	118.5	89.5	92	128.9	108.1	100.1	79.5	91.8	91.6
High	P35980	60S ribosomal protein L18 OS=Mus musculus GN=Rpl18 PE=1 SV=3	89.471	47	12	44	12	1	188	21.6	11.78	110.72	12	metabolic process	cytoplasm;cytosol;endoplasmic reticulum;membrane;nucleus;ribosome	RNA binding;structural molecule activity	Pf00828	19899	ENSMUSG00000059070.16	Rpl18	7	Ribosome	Cytoplasmic Ribosomal Proteins	0.863	0.493425	0.783	0.322907	0.908	0.226149	113.4	97.8	88.8	134.5	94.4	92.4	102.2	90.1	86.4
High	P26149	3 beta-hydroxysteroid dehydrogenase/Delta 5-->4-isomerase type 2 OS=Mus musculus GN=Hsd3b2 PE=1 SV=4	89.3	21	10	27	1	1	373	41.9	6.37	88.78	10	metabolic process	endoplasmic reticulum;membrane;mitochondrion	catalytic activity	Pf00106, Pf01073, Pf01370, Pf02719, Pf03435, Pf04321, Pf07993, Pf08659, Pf13460	15493	ENSMUSG00000063730.13	Hsd3b2	3	Aldosterone synthesis and secretion; Ovarian steroidogenesis; Metabolic pathways; Steroid hormone biosynthesis	Steroid Biosynthesis; Glucocorticoid & Mineralcorticoid Metabolism	1.475	0.441013	0.895	0.717007	0.607	0.31374	89	131.3	79.7	112.9	65.5	93.7	171.8	90.6	65.4
High	P01029	Complement C4-B OS=Mus musculus GN=C4b PE=1 SV=3	89.245	15	24	28	24	1	1738	192.8	7.53	73.62	24	defense response;metabolic process;regulation of biological process;response to stimulus	extracellular	enzyme regulator activity;protein binding	Pf00207, Pf01759, Pf01821, Pf01835, Pf07677, Pf07678, Pf07703, Pf10569, Pf11974, Pf13249	12268	ENSMUSG00000073418.4	C4b	17	Pertussis; Staphylococcus aureus infection; Systemic lupus erythematosus; Complement and coagulation cascades	SIDS Susceptibility Pathways; Complement Activation, Classical Pathway; Oxidative Damage; Complement and Coagulation Cascades	1.105	0.360286	0.935	0.236697	0.846	0.212333	98.7	109.1	92.3	96.5	100.6	100.4	118.2	89	95.4
High	Q9QZD8	Mitochondrial dicarboxylate carrier OS=Mus musculus GN=Slc25a10 PE=1 SV=2	89.073	47	17	34	17	1	287	31.7	9.32	79.38	17	transport	membrane;mitochondrion;nucleus	transporter activity	Pf00153	27376; 66838	ENSMUSG00000025792.9	Slc25a10; 0610009L18Rik	11	Proximal tubule bicarbonate reclamation		0.9	0.296672	0.867	0.232216	0.963	0.680073	108.4	97.6	94	114.7	102.2	102.2	92.9	99.8	88.2
High	Q9R099	Transducin beta-like protein 2 OS=Mus musculus GN=Tbl2 PE=1 SV=2	88.893	25	16	24	16	1	442	49.6	9.04	68.9	16	cell communication;regulation of biological process;response to stimulus	cytoplasm;endoplasmic reticulum	protein binding;RNA binding	Pf00400	27368	ENSMUSG00000005374.13	Tbl2	5			1.265	0.177831	1.235	0.190936	0.976	0.603937	85.7	108.4	105.8	76.2	96.1	104	112.5	106.5	104.7
High	Q80YD1	ATP-dependent RNA helicase SUPV3L1, mitochondrial OS=Mus musculus GN=Supv3l1 PE=1 SV=1	88.857	22	16	21	16	1	779	87	7.84	66.39	16	cell organization and biogenesis;metabolic process;regulation of biological process	cytoplasm;mitochondrion;nucleus;organelle lumen	catalytic activity;DNA binding;nucleotide binding;protein binding;RNA binding	Pf00271, Pf12513	338359	ENSMUSG00000020079.15	Supv3l1	10			1.059	0.530714	1.156	0.0395877	1.091	0.345679	93.3	98.8	107.9	90.4	96.1	106.1	91.9	108.6	106.9
High	Q9QYA2	Mitochondrial import receptor subunit TOM40 homolog OS=Mus musculus GN=Tomm40 PE=1 SV=3	88.479	35	8	28	8	1	361	37.9	7.74	85.61	8	transport	cytosol;membrane;mitochondrion	transporter activity	Pf01459	53333	ENSMUSG00000002984.17	Tomm40	7	Amyotrophic lateral sclerosis (ALS)		1.029	0.614876	1.062	0.290624	1.032	0.393212	97.1	99.8	103.1	93.2	101	102.4	97.3	101.5	104.7
High	P11930	Nucleoside diphosphate-linked moiety X motif 19 OS=Mus musculus GN=Nudt19 PE=1 SV=2	88.386	46	12	23	12	1	357	40.3	6.68	95.25	12		mitochondrion	catalytic activity;metal ion binding;protein binding		110959	ENSMUSG00000034875.5	Nudt19	7	Peroxisome		1.073	0.519803	1.011	0.801729	0.942	0.599476	97.3	104.4	98.3	96.3	98	95	114.3	94.5	102
High	Q99KF1	Transmembrane emp24 domain-containing protein 9 OS=Mus musculus GN=Tmed9 PE=1 SV=2	88.152	42	9	18	8	1	235	27.1	8.41	70.44	9	cell organization and biogenesis;regulation of biological process;transport	endoplasmic reticulum;Golgi;membrane	protein binding	Pf01105	67511	ENSMUSG00000058569.7	Tmed9	13			1.113	0.494464	1.125	0.484343	1.011	0.847366	92.6	103.1	104.2	81.4	104.8	101.6	104.1	98.7	109.4
High	P41105	60S ribosomal protein L28 OS=Mus musculus GN=Rpl28 PE=1 SV=2	88.077	46	14	33	14	1	137	15.7	12.02	92.35	14	metabolic process;regulation of biological process	membrane;ribosome	RNA binding;structural molecule activity	Pf01778	19943	ENSMUSG00000030432.12	Rpl28	7	Ribosome	Cytoplasmic Ribosomal Proteins	0.967	0.832197	0.755	0.257027	0.78	0.242207	110.2	106.6	83.2	124.4	96.4	96.6	116	93.4	73.2
High	P62830	60S ribosomal protein L23 OS=Mus musculus GN=Rpl23 PE=1 SV=1	87.865	68	9	29	9	1	140	14.9	10.51	106.09	9	cell organization and biogenesis;metabolic process;regulation of biological process;response to stimulus	cytoplasm;membrane;ribosome	protein binding;RNA binding;structural molecule activity	Pf00238	65019; 100044627; 100862455	ENSMUSG00000071415.6	Rpl23; LOC100044627; LOC100862455	11; 17	Ribosome		1.26	0.16441	1.355	0.0740698	1.076	0.372435	83	104.5	112.5	75.4	91	98.4	110.6	109.2	115.4
High	Q9D0G0	28S ribosomal protein S30, mitochondrial OS=Mus musculus GN=Mrps30 PE=1 SV=1	87.86	41	17	29	17	1	442	49.9	9.38	77.35	17	metabolic process	mitochondrion;ribosome	RNA binding;structural molecule activity	Pf07147	59054	ENSMUSG00000021731.9	Mrps30	13			1.037	0.847676	1.041	0.840108	1.004	0.946029	97.5	101.1	101.5	110.1	85.4	105.6	95.7	113	90.2
High	Q9CQF0	39S ribosomal protein L11, mitochondrial OS=Mus musculus GN=Mrpl11 PE=1 SV=1	87.736	56	11	23	11	1	192	20.7	9.73	81.33	11	cell organization and biogenesis;metabolic process	mitochondrion;ribosome	RNA binding;structural molecule activity	Pf00298, Pf03946	66419	ENSMUSG00000024902.4	Mrpl11	19	Ribosome	mRNA processing	0.847	0.204131	0.896	0.151978	1.058	0.569597	109.4	92.6	98	114.3	104.4	100.2	85.4	99	96.7
High	O88967	ATP-dependent zinc metalloprotease YME1L1 OS=Mus musculus GN=Yme1l1 PE=1 SV=1	87.542	21	12	22	12	1	715	80	8.97	73.38	12	cell organization and biogenesis;cell proliferation;metabolic process;regulation of biological process;response to stimulus	membrane;mitochondrion	catalytic activity;metal ion binding;nucleotide binding	Pf00004, Pf01078, Pf01434, Pf05496, Pf06068, Pf07724, Pf07728, Pf13191, Pf13207, Pf13401, Pf13481	27377	ENSMUSG00000026775.9	Yme1l1	2			1.048	0.48955	1.163	0.111822	1.11	0.269548	93.4	97.9	108.7	91	95.7	102.9	93	103.6	113.8
High	E9QJW0	Microsomal glutathione S-transferase 1 OS=Mus musculus GN=Mgst1 PE=1 SV=1	87.007	20	9	40	9	1	229	25.8	9.91	83.4	9	cell differentiation;cell organization and biogenesis;metabolic process;response to stimulus	endoplasmic reticulum;membrane;mitochondrion;nucleus	antioxidant activity;catalytic activity;protein binding	Pf01124	56615	ENSMUSG00000008540.11	Mgst1	6		Metapathway biotransformation; Oxidative Stress	0.969	0.843977	1	0.96914	1.032	0.802616	101	97.9	101.1	90.9	111.5	107.4	88.8	100.4	101.1
High	Q8K2C6	NAD-dependent protein deacylase sirtuin-5, mitochondrial OS=Mus musculus GN=Sirt5 PE=1 SV=1	86.417	39	12	23	12	1	310	34.1	8.53	66.75	12	metabolic process;regulation of biological process	cytoplasm;cytosol;membrane;mitochondrion;nucleus;organelle lumen	catalytic activity;metal ion binding;nucleotide binding;protein binding	Pf02146, Pf02233	68346	ENSMUSG00000054021.5	Sirt5	13			1.049	0.0473408	1.075	0.0281799	1.024	0.0643985	96	100.7	103.2	95	97.1	100.9	100.6	102.6	103.9
High	Q8VDK1	Deaminated glutathione amidase OS=Mus musculus GN=Nit1 PE=1 SV=2	86.31	52	14	27	14	1	323	35.7	7.94	66.19	14	metabolic process	cytoplasm;mitochondrion;nucleus	catalytic activity	Pf00795	27045	ENSMUSG00000013997.10	Nit1	1			1.123	0.325549	1.092	0.530622	0.973	0.767651	93.3	104.8	101.9	102	84.9	103.7	105.4	109.5	94.5
High	Q9WVD5	Mitochondrial ornithine transporter 1 OS=Mus musculus GN=Slc25a15 PE=1 SV=1	86.25	38	11	45	11	1	301	32.8	8.85	132.4	11	transport	membrane;mitochondrion	transporter activity	Pf00153	18408	ENSMUSG00000031482.9	Slc25a15	8			0.93	0.308406	1.063	0.172155	1.142	0.0891908	100.2	93.3	106.5	103.2	97.3	97.5	89.1	106.8	106.1
High	Q61733	28S ribosomal protein S31, mitochondrial OS=Mus musculus GN=Mrps31 PE=1 SV=1	86.176	33	16	31	16	1	384	43.9	8.51	77.79	16		mitochondrion;ribosome	protein binding;RNA binding;structural molecule activity	Pf15433	57312	ENSMUSG00000031533.4	Mrps31	8			1.268	0.0375065	1.262	0.224089	0.995	0.989906	85	107.8	107.3	84.9	84.5	112.1	103	121	94.5
High	Q8R5L1	Complement component 1 Q subcomponent-binding protein, mitochondrial OS=Mus musculus GN=C1qbp PE=1 SV=1	85.954	43	8	47	8	1	279	31	4.87	148.88	8	cell death;cell organization and biogenesis;defense response;metabolic process;regulation of biological process;response to stimulus	cell surface;cytoplasm;cytosol;extracellular;membrane;mitochondrion;nucleus;organelle lumen	protein binding;RNA binding	Pf02330	12261	ENSMUSG00000018446.8	C1qbp	11	Herpes simplex infection		1.256	0.143905	1.467	0.0618975	1.168	0.161503	80.6	101.2	118.2	73.4	88.2	96.6	105.7	111.8	124.5
High	O08600	Endonuclease G, mitochondrial OS=Mus musculus GN=Endog PE=1 SV=1	85.826	54	13	31	13	1	294	32.2	9.54	85.74	13	cell death;cellular homeostasis;metabolic process;regulation of biological process;response to stimulus	cytosol;mitochondrion;nucleus	catalytic activity;metal ion binding	Pf01223	13804	ENSMUSG00000015337.5	Endog	2	Apoptosis		0.83	0.261244	0.787	0.20189	0.948	0.665642	114.6	95.2	90.2	125.7	103.8	101.5	88.6	83	97.4
High	Q8K1Z0	Ubiquinone biosynthesis protein COQ9, mitochondrial OS=Mus musculus GN=Coq9 PE=1 SV=1	85.72	43	12	31	12	1	313	35.1	5.92	75.27	12	metabolic process	membrane;mitochondrion	protein binding	Pf08511	67914	ENSMUSG00000031782.15	Coq9	8			0.796	0.283432	0.708	0.160258	0.889	0.47917	119.8	95.4	84.8	134	105.9	104.8	85.9	92.6	76.9
High	P23953	Carboxylesterase 1C OS=Mus musculus GN=Ces1c PE=1 SV=4	84.833	17	12	27	10	1	554	61	5.06	82.35	12	metabolic process	endoplasmic reticulum;organelle lumen	catalytic activity	Pf00135, Pf07859	13884	ENSMUSG00000057400.14	Ces1c	8	Drug metabolism - other enzymes; Metabolic pathways		1.23	0.232812	1.2	0.138407	0.975	0.846325	87.5	107.6	104.9	84.8	89.6	95.9	119.9	97.9	111.8
High	Q8C6B0	MCG20149, isoform CRA_a OS=Mus musculus GN=Mettl7a1 PE=1 SV=1	84.605	31	8	25	8	1	244	28.1	8.31	80.77	8	metabolic process	membrane	catalytic activity	Pf01209, Pf01739, Pf05148, Pf08241, Pf08242, Pf12847, Pf13489, Pf13649, Pf13659, Pf13847	70152	ENSMUSG00000054619.6	Mettl7a1	15			1.158	0.146114	1.234	0.0691991	1.065	0.261692	88.4	102.4	109.1	83.5	93.5	99.1	105.7	106.3	111.8
High	Q9CQJ8	NADH dehydrogenase [ubiquinone] 1 beta subcomplex subunit 9 OS=Mus musculus GN=Ndufb9 PE=1 SV=3	84.498	55	9	33	9	1	179	22	7.8	76.49	9	cell organization and biogenesis;metabolic process;transport	membrane;mitochondrion		Pf05347, Pf13232, Pf13233	66218	ENSMUSG00000022354.3	Ndufb9	15	Non-alcoholic fatty liver disease (NAFLD); Parkinson's disease; Metabolic pathways; Alzheimer's disease; Oxidative phosphorylation; Huntington's disease	Oxidative phosphorylation; Electron Transport Chain	0.919	0.337267	0.982	0.837385	1.068	0.55569	103.4	95.1	101.5	104.5	102	101.5	88.8	108.4	94.9
High	Q3UNZ8	Quinone oxidoreductase-like protein 2 OS=Mus musculus PE=1 SV=1	84.322	49	11	21	11	1	350	37.8	8.9	73.04	11	metabolic process	mitochondrion	catalytic activity	Pf00107, Pf08240, Pf13602	226527	ENSMUSG00000033488.11	BC026585; Cryzl2	1			0.889	0.565407	0.899	0.526302	1.011	0.97115	107.6	95.7	96.7	119.8	95.5	108.1	83.7	104.7	88.3
High	Q8BP40	Lysophosphatidic acid phosphatase type 6 OS=Mus musculus GN=Acp6 PE=1 SV=1	84.12	38	13	29	13	1	418	47.6	7.72	91.57	13	cell differentiation;metabolic process	cytoplasm;mitochondrion	catalytic activity	Pf00328	66659	ENSMUSG00000028093.15	Acp6	3			1.063	0.600124	0.951	0.631584	0.895	0.206596	99.5	105.8	94.7	108.1	91.3	110.6	100.8	91.1	98.1
High	Q9CPR5	39S ribosomal protein L15, mitochondrial OS=Mus musculus GN=Mrpl15 PE=1 SV=1	83.315	50	14	26	14	1	295	33.5	10.07	62.28	14	cell organization and biogenesis;metabolic process	mitochondrion;ribosome	RNA binding;structural molecule activity	Pf00828	27395	ENSMUSG00000033845.13	Mrpl15	1	Ribosome		0.981	0.686737	1.078	0.023594	1.099	0.13844	98.1	96.2	105.8	97.9	98.1	100	92.5	106.9	104.5
High	A0A1L1SV25	Alpha-actinin-4 OS=Mus musculus GN=Actn4 PE=1 SV=1	83.148	28	21	27	16	1	932	107	5.36	77	21			metal ion binding;protein binding	Pf00307, Pf00435, Pf08726, Pf11971, Pf13499, Pf13833		ENSMUSG00000054808.15		7			1.137	0.689126	1.297	0.384498	1.14	0.153515	87.3	99.4	113.3	68.5	109.5	96.1	101	106.8	118.2
High	Q9CQH3	NADH dehydrogenase [ubiquinone] 1 beta subcomplex subunit 5, mitochondrial OS=Mus musculus GN=Ndufb5 PE=1 SV=1	83.071	31	11	22	11	1	189	21.7	9.41	62.4	11	cell organization and biogenesis;metabolic process;transport	membrane;mitochondrion		Pf09781	66046	ENSMUSG00000027673.12	Ndufb5	3	Metabolic pathways; Oxidative phosphorylation; Alzheimer's disease; Huntington's disease; Parkinson's disease; Non-alcoholic fatty liver disease (NAFLD)	Oxidative phosphorylation; Electron Transport Chain	1.047	0.687387	1.277	0.0683891	1.219	0.066899	90.3	94.5	115.2	83.6	97.2	100.1	88.9	115	115.1
High	A2AE89	Glutathione S-transferase Mu 1 OS=Mus musculus GN=Gstm1 PE=1 SV=2	82.882	46	15	25	12	1	244	28.5	8.19	73.46	15	metabolic process;response to stimulus	cytoplasm;cytosol;extracellular	catalytic activity;metal ion binding;protein binding	Pf00043, Pf02798, Pf13417, Pf14497	14862	ENSMUSG00000058135.12	Gstm1	3		Aflatoxin B1 metabolism; Estrogen metabolism; Metapathway biotransformation	0.9	0.245773	0.842	0.130225	0.935	0.153164	109.4	98.5	92.1	102.9	116.2	100.1	96.7	94.3	89.8
High	Q9CXT8	Mitochondrial-processing peptidase subunit beta OS=Mus musculus GN=Pmpcb PE=1 SV=1	82.694	31	13	23	13	1	489	54.6	6.99	70.08	13	metabolic process	membrane;mitochondrion;organelle lumen	catalytic activity;metal ion binding	Pf00675, Pf05193	73078	ENSMUSG00000029017.13	Pmpcb	5			1.083	0.21636	1.106	0.086558	1.022	0.729528	94.1	101.9	104.1	94.1	94	106.3	97.5	107.2	100.9
High	Q9JKF7	39S ribosomal protein L39, mitochondrial OS=Mus musculus GN=Mrpl39 PE=1 SV=4	82.478	44	16	30	16	1	336	38.5	7.94	80.6	16	cell organization and biogenesis;metabolic process	mitochondrion;ribosome	nucleotide binding;RNA binding;structural molecule activity		27393	ENSMUSG00000022889.7	Mrpl39	16			1.009	0.805901	1.102	0.0281775	1.092	0.126695	96.4	97.3	106.2	97.1	95.8	100.5	94.2	107.8	104.7
High	Q9DBK0	Acyl-coenzyme A thioesterase 12 OS=Mus musculus GN=Acot12 PE=1 SV=1	82.362	24	13	26	13	1	556	61.7	7.18	80.15	13	metabolic process	cytoplasm;cytosol	catalytic activity;nucleotide binding	Pf01852, Pf03061	74156	ENSMUSG00000021620.4	Acot12	13	Pyruvate metabolism		1.29	0.259162	1.197	0.02604	0.928	0.639448	86	111	103	84.4	87	95.1	128.4	100.1	105
High	Q9D880	Mitochondrial import inner membrane translocase subunit TIM50 OS=Mus musculus GN=Timm50 PE=1 SV=1	82.06	35	11	21	11	1	353	39.8	8.13	69.22	11	cell organization and biogenesis;metabolic process;transport	membrane;mitochondrion	catalytic activity;protein binding	Pf03031	66525	ENSMUSG00000003438.17	Timm50	7			1.03	0.381999	1.081	0.0838733	1.05	0.293188	96.4	99.3	104.2	97	95.9	96.8	101.9	101.9	106.6
High	O55022	Membrane-associated progesterone receptor component 1 OS=Mus musculus GN=Pgrmc1 PE=1 SV=4	81.838	56	12	32	11	1	195	21.7	4.7	70.83	12	regulation of biological process;response to stimulus	endoplasmic reticulum;membrane		Pf00173	53328	ENSMUSG00000006373.10	Pgrmc1	X			1.306	0.158896	1.247	0.0807693	0.954	0.643862	84.4	110.3	105.3	78.3	90.6	100.4	120.7	104	106.1
High	Q9D6M3	Mitochondrial glutamate carrier 1 OS=Mus musculus GN=Slc25a22 PE=1 SV=1	81.836	44	13	30	13	1	323	34.6	9.09	95.43	13	transport	membrane;mitochondrion	transporter activity	Pf00153	68267	ENSMUSG00000019082.18	Slc25a22	7			0.957	0.288971	1.097	0.0557425	1.146	0.0644472	98.2	94	107.8	97.6	98.9	96.9	91.1	110	105.5
High	Q9DB15	39S ribosomal protein L12, mitochondrial OS=Mus musculus GN=Mrpl12 PE=1 SV=2	81.818	44	8	26	8	1	201	21.7	9.29	90.8	8	cell organization and biogenesis;metabolic process;regulation of biological process	mitochondrion;ribosome	structural molecule activity	Pf00542	56282	ENSMUSG00000039640.7	Mrpl12	11	Ribosome		1.122	0.379157	1.28	0.113103	1.141	0.103244	88.2	98.9	112.9	80	96.9	102.7	95	109.8	115.7
High	A0A0R4J094	Fumarylacetoacetate hydrolase domain-containing 2A OS=Mus musculus GN=Fahd2a PE=1 SV=1	81.79	45	9	19	9	1	313	34.7	8.16	68.73	9	metabolic process	mitochondrion	catalytic activity;metal ion binding	Pf01557	68126	ENSMUSG00000027371.10	Fahd2a	2			1.213	0.127178	1.222	0.0462902	1.007	0.936162	87.3	106	106.7	83.1	91.6	100	112.1	106	107.2
High	Q9D1H6	NADH dehydrogenase [ubiquinone] 1 alpha subcomplex assembly factor 4 OS=Mus musculus GN=Ndufaf4 PE=1 SV=1	81.678	56	15	24	15	1	173	20.1	9.39	75.79	15	cell organization and biogenesis;regulation of biological process	membrane;mitochondrion	protein binding	Pf06784	68493	ENSMUSG00000028261.13	Ndufaf4	4			1.078	0.559285	1.169	0.221967	1.085	0.236376	92.4	99.6	108	83.9	101.3	104.5	94.6	107.5	108.2
High	Q8VDD5	Myosin-9 OS=Mus musculus GN=Myh9 PE=1 SV=4	81.608	13	19	22	19	1	1960	226.2	5.66	62.9	19	cell differentiation;cell organization and biogenesis;cellular component movement;metabolic process;regulation of biological process;transport	cytoplasm;cytoskeleton;cytosol;extracellular;membrane;nucleus	catalytic activity;motor activity;nucleotide binding;protein binding;RNA binding;transporter activity	Pf00063, Pf01442, Pf01496, Pf01576, Pf01765, Pf02463, Pf02736, Pf03962, Pf04111, Pf04156, Pf05667, Pf05911, Pf06160, Pf06637, Pf07111, Pf07888, Pf08317, Pf09726, Pf09731, Pf10498, Pf11559, Pf11917, Pf12128, Pf13094, Pf13166	17886	ENSMUSG00000022443.16	Myh9	15	Tight junction; Regulation of actin cytoskeleton	Primary Focal Segmental Glomerulosclerosis FSGS	0.958	0.74057	0.868	0.401006	0.906	0.0425434	106.2	101.7	92.1	92.7	120.9	103.2	99.6	92.8	90.9
High	Q6ZWZ7	60S ribosomal protein L17 OS=Mus musculus GN=Rpl17 PE=1 SV=1	81.592	51	11	31	11	1	184	21.4	10.18	82.12	11	metabolic process;regulation of biological process	nucleus;ribosome	protein binding;RNA binding;structural molecule activity	Pf00237	319195; 100042067	ENSMUSG00000062328.7	Rpl17; Rpl17-ps5	18; 5	Ribosome	Cytoplasmic Ribosomal Proteins	1.584	0.126186	1.607	0.021184	1.014	0.975163	71.6	113.4	115	65.4	77.6	98.4	129.5	112.7	116.3
High	Q9D0S9	Histidine triad nucleotide-binding protein 2, mitochondrial OS=Mus musculus GN=Hint2 PE=1 SV=1	81.506	48	8	22	8	1	163	17.3	9.82	91.23	8	cell death;metabolic process;regulation of biological process	mitochondrion	catalytic activity;nucleotide binding	Pf01230, Pf11969	68917	ENSMUSG00000028470.10	Hint2	4			0.858	0.235899	0.914	0.299365	1.065	0.468468	108.3	92.8	98.9	114.9	101.7	99.3	86.5	97	100.6
High	Q62087	Serum paraoxonase/lactonase 3 OS=Mus musculus GN=Pon3 PE=1 SV=2	81.452	38	10	26	9	1	354	39.3	5.74	77.14	10	metabolic process;regulation of biological process;response to stimulus	extracellular	catalytic activity;metal ion binding;protein binding	Pf01731, Pf03088	269823	ENSMUSG00000029759.9	Pon3	6	Metabolic pathways		1.143	0.222118	1.031	0.23737	0.902	0.294419	94.5	108	97.4	96.1	92.8	100.5	115.8	97.9	96.8
High	A0A0R4J0L6	28S ribosomal protein S35, mitochondrial OS=Mus musculus GN=Mrps35 PE=1 SV=1	81.174	43	11	22	11	1	320	35.9	8.53	70.98	11		mitochondrion;ribosome	RNA binding;structural molecule activity	Pf10213	232536	ENSMUSG00000040112.9	Mrps35	6			1.051	0.547499	1.248	0.0432444	1.187	0.052828	90.9	95.6	113.5	86.3	95.8	99.8	91.4	112.7	114
High	Q3U2A8	Valine--tRNA ligase, mitochondrial OS=Mus musculus GN=Vars2 PE=1 SV=2	80.855	17	17	22	17	1	1060	118.4	7.14	65.42	17	metabolic process;regulation of biological process	cytosol;mitochondrion	catalytic activity;nucleotide binding	Pf00133, Pf08264, Pf09334	68915	ENSMUSG00000038838.15	Vars2	17	Aminoacyl-tRNA biosynthesis		1.197	0.0804968	1.301	0.0320499	1.086	0.281289	85.8	102.7	111.6	83.3	88.2	107.2	98.2	115.6	107.5
High	Q9DCN1	Peroxisomal NADH pyrophosphatase NUDT12 OS=Mus musculus GN=Nudt12 PE=1 SV=1	80.498	35	13	21	13	1	462	51.5	7.12	69.2	13	metabolic process	cytoplasm;nucleus	catalytic activity;metal ion binding;protein binding	Pf00023, Pf00293, Pf09297, Pf12796, Pf13606, Pf13637, Pf13857	67993	ENSMUSG00000024228.12	Nudt12	17	Peroxisome; Metabolic pathways; Nicotinate and nicotinamide metabolism		1.268	0.200965	1.152	0.0228299	0.909	0.493849	87.7	111.2	101.1	87.4	87.6	98.8	124.5	98.8	102.9
High	Q4VWZ5	Acyl-CoA-binding protein OS=Mus musculus GN=Dbi PE=1 SV=1	80.475	46	7	30	7	1	135	15.2	9.13	87.04	7	cell proliferation;defense response;metabolic process;regulation of biological process;response to stimulus;transport	cytoplasm;endoplasmic reticulum;Golgi;membrane;mitochondrion;nucleus	protein binding	Pf00887	13167	ENSMUSG00000026385.16	Dbi	1		PPAR signaling pathway	1.381	0.206913	1.204	0.518591	0.872	0.600132	83.7	115.6	100.8	70.8	96.7	104	125.6	82.7	120.2
High	Q9CQX2	Cytochrome b5 type B OS=Mus musculus GN=Cyb5b PE=1 SV=1	80.365	68	10	37	10	1	146	16.3	4.89	95.19	10	metabolic process;regulation of biological process;transport	membrane;mitochondrion	enzyme regulator activity;metal ion binding;transporter activity	Pf00173, Pf00230	66427	ENSMUSG00000031924.4	Cyb5b	8		Oxidation by Cytochrome P450	0.97	0.788603	0.911	0.472277	0.939	0.337457	104.1	101	94.9	115.2	93.6	105.1	96.6	97.2	92.1
High	Q8C7H1	Methylmalonic aciduria type A homolog, mitochondrial OS=Mus musculus GN=Mmaa PE=1 SV=1	79.678	39	18	31	18	1	415	45.9	9.32	69.78	18	metabolic process	mitochondrion	catalytic activity;nucleotide binding	Pf02492, Pf03205, Pf03308, Pf12846	109136	ENSMUSG00000037022.3	Mmaa	8			1.096	0.0119937	1.066	0.284737	0.972	0.588499	94.9	104	101.1	94.7	95	103	105	105.5	96.8
High	E9Q557	Desmoplakin OS=Mus musculus GN=Dsp PE=1 SV=1	79.617	8	22	25	21	1	2883	332.7	6.8	60.81	22	cell differentiation;cell organization and biogenesis;metabolic process;regulation of biological process;response to stimulus	cytoplasm;cytoskeleton;membrane;nucleus	catalytic activity;motor activity;protein binding;RNA binding;structural molecule activity	Pf00038, Pf00681, Pf01576, Pf02463, Pf04111, Pf04156, Pf05483, Pf05557, Pf05622, Pf06637, Pf06705, Pf07888, Pf10174, Pf12128	109620	ENSMUSG00000054889.9	Dsp	13	Arrhythmogenic right ventricular cardiomyopathy (ARVC)	Alpha6-Beta4 Integrin Signaling Pathway; Lung fibrosis	0.922	0.759513	0.601	0.378964	0.652	0.138337	118.9	109.6	71.4	75	174.4	121.6	91.4	73.1	64.5
High	Q9CR61	NADH dehydrogenase [ubiquinone] 1 beta subcomplex subunit 7 OS=Mus musculus GN=Ndufb7 PE=1 SV=3	79.452	59	8	28	8	1	137	16.3	8.18	113.91	8	cell organization and biogenesis;metabolic process;transport	membrane;mitochondrion	catalytic activity	Pf05676	66916	ENSMUSG00000033938.5	Ndufb7	8	Huntington's disease; Parkinson's disease; Non-alcoholic fatty liver disease (NAFLD); Metabolic pathways; Alzheimer's disease; Oxidative phosphorylation	Oxidative phosphorylation; Electron Transport Chain	1.013	0.857998	1.107	0.133912	1.093	0.223725	96.2	97.4	106.4	92.4	100	102.3	92.6	108.1	104.7
High	Q80X85	28S ribosomal protein S7, mitochondrial OS=Mus musculus GN=Mrps7 PE=1 SV=1	79.409	57	14	25	14	1	242	28	9.94	67.45	14	cell organization and biogenesis;metabolic process	mitochondrion;ribosome	RNA binding;structural molecule activity	Pf00177	50529	ENSMUSG00000046756.10	Mrps7	11	Ribosome		1.023	0.817198	1.15	0.19581	1.124	0.384237	94.5	96.7	108.7	91	97.9	105.3	88.4	115.3	102.1
High	Q9D1G1	Ras-related protein Rab-1B OS=Mus musculus GN=Rab1b PE=1 SV=1	79.272	62	11	22	3	1	201	22.2	5.73	67.69	11	cell organization and biogenesis;metabolic process;regulation of biological process;response to stimulus;transport	cytoplasm;Golgi;membrane;mitochondrion	catalytic activity;nucleotide binding	Pf00025, Pf00071, Pf01926, Pf04670, Pf08477, Pf09439	76308	ENSMUSG00000024870.5	Rab1b	19	Legionellosis		1.464	0.135821	1.379	0.153241	0.941	0.599169	78.1	114.3	107.6	67.2	89.8	104.8	123.6	113.3	101.3
High	P11276	Fibronectin OS=Mus musculus GN=Fn1 PE=1 SV=4	79.263	10	17	23	17	1	2477	272.4	5.59	73.77	17	cell differentiation;cell organization and biogenesis;cellular component movement;defense response;metabolic process;regulation of biological process;response to stimulus	extracellular;membrane	enzyme regulator activity;metal ion binding;protein binding	Pf00039, Pf00040, Pf00041	14268	ENSMUSG00000026193.15	Fn1	1	Bacterial invasion of epithelial cells; Proteoglycans in cancer; AGE-RAGE signaling pathway in diabetic complications; PI3K-Akt signaling pathway; Focal adhesion; Pathways in cancer; Small cell lung cancer; Regulation of actin cytoskeleton; Amoebiasis; ECM-receptor interaction	Focal Adhesion-PI3K-Akt-mTOR-signaling pathway; Inflammatory Response Pathway; Regulation of Actin Cytoskeleton; Focal Adhesion	0.928	0.506605	0.939	0.583546	1.012	0.75279	104.6	97.1	98.3	95	114.8	98.1	95.7	94.9	101.4
High	F6U775	Dynamin-like 120 kDa protein, mitochondrial (Fragment) OS=Mus musculus GN=Opa1 PE=1 SV=1	78.802	36	15	23	5	1	296	33.9	6.13	66.78	15	cell death;cell organization and biogenesis	mitochondrion	catalytic activity;nucleotide binding	Pf00350		ENSMUSG00000038084.16		16			0.844	0.619451	0.472	0.273956	0.558	0.0575311	129.5	109.4	61.1	182.9	85.6	101	110.6	70.4	49.5
High	Q60930	Voltage-dependent anion-selective channel protein 2 OS=Mus musculus GN=Vdac2 PE=1 SV=2	78.753	42	13	29	13	1	295	31.7	7.49	88.65	13	regulation of biological process;transport	membrane;mitochondrion;nucleus	nucleotide binding;protein binding;transporter activity	Pf01459	22334	ENSMUSG00000021771.13	Vdac2	14	Parkinson's disease; HTLV-I infection; cGMP-PKG signaling pathway; Huntington's disease; NOD-like receptor signaling pathway; Calcium signaling pathway		0.973	0.820875	1.029	0.837496	1.058	0.450384	99.9	97.2	102.9	89.9	110.5	103	91.3	102.9	102.3
High	G3X9M0	28S ribosomal protein S29, mitochondrial OS=Mus musculus GN=Dap3 PE=1 SV=1	78.298	35	14	23	14	1	396	45.3	9.11	72.21	14	cell death;cell organization and biogenesis	mitochondrion;organelle lumen;ribosome	RNA binding;structural molecule activity	Pf05673, Pf10236	65111	ENSMUSG00000068921.14	Dap3	3			0.942	0.292478	1.061	0.00575554	1.126	0.101016	99.9	94.1	106	99.6	100.2	98.2	90.1	105.6	106.3
High	P35979	60S ribosomal protein L12 OS=Mus musculus GN=Rpl12 PE=1 SV=2	78.125	64	8	33	8	1	165	17.8	9.42	103.47	8	cell organization and biogenesis;metabolic process	cytoplasm;membrane;nucleus;ribosome	protein binding;RNA binding;structural molecule activity	Pf00298, Pf03946	269261	ENSMUSG00000038900.17	Rpl12	2	Ribosome	mRNA processing; Cytoplasmic Ribosomal Proteins	1.062	0.446916	1.073	0.450944	1.01	0.824967	95.7	101.6	102.7	89.7	101.8	100.3	102.8	98.3	107.1
High	P53994	Ras-related protein Rab-2A OS=Mus musculus GN=Rab2a PE=1 SV=1	77.966	48	10	19	10	1	212	23.5	6.54	68.58	10	cell organization and biogenesis;regulation of biological process;response to stimulus;transport	endoplasmic reticulum;Golgi;membrane;nucleus	catalytic activity;nucleotide binding	Pf00009, Pf00025, Pf00071, Pf01926, Pf04670, Pf08477	59021	ENSMUSG00000047187.9	Rab2a	4	AMPK signaling pathway	Focal Adhesion-PI3K-Akt-mTOR-signaling pathway	1.08	0.403376	0.977	0.777367	0.905	0.0768835	98.1	106	95.9	91.2	105.3	104.1	107.7	93.5	98.2
High	P26231	Catenin alpha-1 OS=Mus musculus GN=Ctnna1 PE=1 SV=1	77.787	19	15	19	15	1	906	100	6.23	60.1	15	cell organization and biogenesis;regulation of biological process;response to stimulus	cytoplasm;cytoskeleton;cytosol;Golgi;membrane	protein binding;RNA binding;structural molecule activity	Pf01044	12385	ENSMUSG00000037815.6	Ctnna1	18	Hippo signaling pathway; Leukocyte transendothelial migration; Pathways in cancer; Endometrial cancer; Tight junction; Bacterial invasion of epithelial cells; Adherens junction; Arrhythmogenic right ventricular cardiomyopathy (ARVC)	White fat cell differentiation	0.988	0.852892	0.808	0.589632	0.818	0.322275	107.3	106	86.7	66.9	159.7	117.2	89	88.6	78.6
High	Q9CQE1	Protein NipSnap homolog 3B OS=Mus musculus GN=Nipsnap3b PE=1 SV=1	77.502	61	11	24	11	1	247	28.3	9.48	65.05	11		cytoplasm;cytosol;mitochondrion;nucleus		Pf07978	66536	ENSMUSG00000015247.10	Nipsnap3b	4			1.163	0.319889	1.173	0.181039	1.009	0.955449	89.9	104.6	105.5	97.3	82.7	96.2	113.2	103.3	107.2
High	P97449	Aminopeptidase N OS=Mus musculus GN=Anpep PE=1 SV=4	77.5	16	15	20	15	1	966	109.6	5.9	60.41	15	cell communication;cell differentiation;development;metabolic process;regulation of biological process;response to stimulus	cytoplasm;membrane;nucleus;organelle lumen	catalytic activity;metal ion binding	Pf01433, Pf11838, Pf13485	16790	ENSMUSG00000039062.15	Anpep	7	Glutathione metabolism; Renin-angiotensin system; Hematopoietic cell lineage; Metabolic pathways	Glutathione and one carbon metabolism; Glutathione metabolism	1.005	0.834684	0.633	0.46022	0.63	0.0989658	113.7	114.3	72	62.3	184.6	122.2	95	70.5	65.4
High	Q8VCM8	Nicalin OS=Mus musculus GN=Ncln PE=1 SV=2	77.423	19	12	24	12	1	563	62.9	6.49	71.57	12	metabolic process;regulation of biological process	endoplasmic reticulum;membrane		Pf04389, Pf05450	103425	ENSMUSG00000020238.14	Ncln	10			1.063	0.294489	1.034	0.318995	0.972	0.506047	96.9	103	100.1	99.3	94.5	99.4	106.7	100.5	99.7
High	A0A0R4J023	Methylglutaconyl-CoA hydratase, mitochondrial OS=Mus musculus GN=Auh PE=1 SV=1	76.961	43	15	29	15	1	314	33.3	9.42	68.25	15	metabolic process	mitochondrion	catalytic activity;RNA binding	Pf00378	11992	ENSMUSG00000021460.16	Auh	13	Metabolic pathways; Valine, leucine and isoleucine degradation	mRNA processing	0.94	0.418074	0.985	0.819172	1.048	0.580761	102.6	96.4	101	105.7	99.3	101.5	91.4	105.8	96.2
High	Q8BFZ9	Erlin-2 OS=Mus musculus GN=Erlin2 PE=1 SV=1	76.859	29	11	17	9	1	340	37.8	5.5	64.91	11	metabolic process;regulation of biological process;response to stimulus	cytosol;endoplasmic reticulum;membrane	protein binding	Pf01145	244373	ENSMUSG00000031483.8	Erlin2	8			1.121	0.25251	1.059	0.0114397	0.945	0.494617	94.3	105.8	99.9	93.7	94.8	98.6	113.2	99.6	100.1
High	Q922Q8	Leucine-rich repeat-containing protein 59 OS=Mus musculus GN=Lrrc59 PE=1 SV=1	76.843	36	13	29	13	1	307	34.9	9.52	81.49	13		endoplasmic reticulum;membrane;nucleus	protein binding;RNA binding	Pf12799, Pf13855	98238	ENSMUSG00000020869.8	Lrrc59	11			1.274	0.204163	1.243	0.174033	0.976	0.751747	85.3	108.7	106	76	95.2	100.8	116.5	107.3	104.2
High	P23589	Carbonic anhydrase 5A, mitochondrial OS=Mus musculus GN=Ca5a PE=1 SV=2	76.696	43	13	23	13	1	299	34.1	8	69.23	13	metabolic process	mitochondrion	catalytic activity;metal ion binding	Pf00194	12352	ENSMUSG00000025317.7	Car5a	8	Nitrogen metabolism		0.947	0.578726	1.096	0.389069	1.157	0.00856755	98.6	93.4	108	107.1	90.5	94.4	92.2	108.7	107.1
High	Q00623	Apolipoprotein A-I OS=Mus musculus GN=Apoa1 PE=1 SV=2	76.655	44	13	33	13	1	264	30.6	5.73	68.98	13	cell organization and biogenesis;cell proliferation;cellular component movement;metabolic process;regulation of biological process;response to stimulus;transport	cell surface;cytosol;extracellular;nucleus	enzyme regulator activity;protein binding;transporter activity	Pf01442	11806	ENSMUSG00000032083.8	Apoa1	9	African trypanosomiasis; Vitamin digestion and absorption; Fat digestion and absorption; PPAR signaling pathway	PPAR signaling pathway; Statin Pathway	1.297	0.252826	1.203	0.20312	0.928	0.668507	85.7	111.2	103.1	80.5	90.3	95.9	127.5	94.9	110.9
High	Q3URS9	Coiled-coil domain-containing protein 51 OS=Mus musculus GN=Ccdc51 PE=1 SV=1	76.624	29	12	23	12	1	406	45.1	8.09	66.86	12		membrane;mitochondrion			66658	ENSMUSG00000025645.8	Ccdc51	9			1.13	0.022092	1.121	0.125214	0.992	0.868658	92.3	104.3	103.4	90.5	94.1	104.4	104.1	107.5	99.5
High	P48771	Cytochrome c oxidase subunit 7A2, mitochondrial OS=Mus musculus GN=Cox7a2 PE=1 SV=2	76.527	30	5	24	5	1	83	9.3	10.27	69.04	5	metabolic process;transport	membrane;mitochondrion	catalytic activity;transporter activity	Pf02238	12866	ENSMUSG00000032330.7	Cox7a2	9	Alzheimer's disease; Huntington's disease; Oxidative phosphorylation; Cardiac muscle contraction; Parkinson's disease; Non-alcoholic fatty liver disease (NAFLD)	Electron Transport Chain	0.831	0.374034	0.912	0.191716	1.096	0.678212	109.4	90.9	99.7	109.5	108.2	106.8	76.7	104.2	94.5
High	Q9D881	Cytochrome c oxidase subunit 5B, mitochondrial OS=Mus musculus GN=Cox5b PE=1 SV=1	76.479	43	9	50	9	1	129	13.8	8.12	114.93	9	metabolic process;transport	membrane;mitochondrion	catalytic activity;transporter activity	Pf01215	12859; 100040340; 102641600	ENSMUSG00000061518.10; ENSMUSG00000079941.1	Cox5b; LOC100046079; Gm11273; LOC102641600	1; 13; 12	Cardiac muscle contraction; Huntington's disease; Parkinson's disease; Non-alcoholic fatty liver disease (NAFLD); Metabolic pathways; Alzheimer's disease; Oxidative phosphorylation	Electron Transport Chain	0.934	0.464795	0.981	0.783987	1.051	0.472814	102.9	96.1	101	96.9	109.1	100.8	91.4	103.7	98.1
High	E9Q007	Predicted gene 4450 OS=Mus musculus GN=Gm4450 PE=1 SV=1	76.355	28	9	31	1	1	373	41.7	8.44	94.21	9	metabolic process		catalytic activity	Pf00106, Pf01073, Pf01370, Pf02719, Pf03435, Pf04321, Pf05368, Pf07993, Pf08659, Pf13460	100043461	ENSMUSG00000090817.7	Gm4450	3			0.708	0.290983	0.596	0.18977	0.841	0.0773712	130.2	92.2	77.6	160.1	103.7	95.6	87.1	77.5	76
High	P35279	Ras-related protein Rab-6A OS=Mus musculus GN=Rab6a PE=1 SV=4	76.329	42	10	22	9	1	208	23.6	5.54	67.64	10	metabolic process;regulation of biological process;response to stimulus;transport	cytosol;Golgi;membrane	catalytic activity;enzyme regulator activity;nucleotide binding;protein binding	Pf00025, Pf00071, Pf02421, Pf04670, Pf08477, Pf09439	19346	ENSMUSG00000030704.14	Rab6a	7			1.074	0.668248	0.997	0.945318	0.928	0.40529	97.7	104.9	97.4	86.3	109.9	111.3	98.3	100.5	93.8
High	P61358	60S ribosomal protein L27 OS=Mus musculus GN=Rpl27 PE=1 SV=2	75.449	43	10	31	10	1	136	15.8	10.56	81.91	10	metabolic process	membrane;nucleus;ribosome	RNA binding;structural molecule activity	Pf00467, Pf01777	19942; 108167922	ENSMUSG00000063316.13; ENSMUSG00000073640.2	Rpl27; LOC108167922	11; 18	Ribosome	Cytoplasmic Ribosomal Proteins	1.14	0.503267	1.243	0.289319	1.09	0.0990541	88.7	101.1	110.2	75.5	103.4	101.3	100.2	106.8	112.9
High	K3W4M4	ATP-dependent (S)-NAD(P)H-hydrate dehydratase OS=Mus musculus GN=Naxd PE=1 SV=1	75.275	33	9	15	9	1	365	38.9	8.24	57.76	9	metabolic process	cytosol;endoplasmic reticulum;membrane;mitochondrion	catalytic activity;nucleotide binding	Pf01256	69225	ENSMUSG00000031505.11	Carkd; Naxd	8			0.883	0.137705	0.9	0.0177937	1.019	0.773105	107.8	95.2	97	107.1	108.4	100.4	90.1	95.7	98.3
High	A0A0M3HEQ0	Thioredoxin reductase 2, mitochondrial OS=Mus musculus GN=Txnrd2 PE=1 SV=1	75.038	21	8	20	8	1	527	56.8	8.41	64.21	8	cellular homeostasis;metabolic process;regulation of biological process	cytosol;mitochondrion	antioxidant activity;catalytic activity;nucleotide binding	Pf00070, Pf00890, Pf01134, Pf01266, Pf02852, Pf03486, Pf07992, Pf12831, Pf13434, Pf13450, Pf13738							1.055	0.604477	0.916	0.665211	0.868	0.43242	101	106.5	92.5	109.1	92.6	103.6	108.6	106.2	79.9
High	Q9EPL9	Peroxisomal acyl-coenzyme A oxidase 3 OS=Mus musculus GN=Acox3 PE=1 SV=2	74.991	22	12	23	12	1	700	78.4	7.12	65.92	12	metabolic process	membrane;mitochondrion;organelle lumen	catalytic activity;nucleotide binding;protein binding	Pf00441, Pf01756, Pf02770, Pf14749	80911	ENSMUSG00000029098.16	Acox3	5	alpha-Linolenic acid metabolism; Biosynthesis of unsaturated fatty acids; Metabolic pathways; PPAR signaling pathway; Peroxisome; cAMP signaling pathway; Fatty acid degradation; Fatty acid metabolism	PPAR signaling pathway	1.103	0.429098	1.041	0.576241	0.944	0.622049	95.4	105.3	99.3	98.8	91.7	95.7	115.3	94.4	104
High	Q91YP0	L-2-hydroxyglutarate dehydrogenase, mitochondrial OS=Mus musculus GN=L2hgdh PE=1 SV=1	74.904	31	14	24	14	1	464	50.9	8.29	62.34	14	metabolic process	mitochondrion	catalytic activity	Pf01266	217666	ENSMUSG00000020988.8	L2hgdh	12	Butanoate metabolism		1.023	0.900195	0.987	0.949439	0.965	0.856913	99.7	101.9	98.4	111.2	87.9	116.3	88	110.4	86.3
High	Q3U125	Redox-regulatory protein FAM213A OS=Mus musculus GN=Fam213a PE=1 SV=1	74.835	36	10	19	10	1	229	25.7	9.03	54.81	10	metabolic process;regulation of biological process	cytoplasm;extracellular;membrane;mitochondrion	antioxidant activity;catalytic activity	Pf00578, Pf13911	70564	ENSMUSG00000021792.15	5730469M10Rik; Fam213a	14			1.219	0.0779405	1.111	0.220625	0.912	0.0448795	90.1	109.8	100.1	84.7	95.7	107.9	111.6	99	101.1
High	P35278	Ras-related protein Rab-5C OS=Mus musculus GN=Rab5c PE=1 SV=2	74.721	61	9	17	6	1	216	23.4	8.41	56.71	9	cell organization and biogenesis;regulation of biological process;response to stimulus;transport	endosome;membrane	catalytic activity;nucleotide binding;protein binding	Pf00009, Pf00025, Pf00071, Pf04670, Pf08477	19345	ENSMUSG00000019173.11	Rab5c	11	Tuberculosis; Vasopressin-regulated water reabsorption; Ras signaling pathway; Amoebiasis; Phagosome; Endocytosis		0.931	0.433011	0.873	0.227551	0.938	0.0709981	107	99.6	93.4	115.1	99.3	99.9	99.1	95	91.6
High	Q8K5C8	Cis-retinol/androgen dehydrogenase type 3 OS=Mus musculus GN=Rdh9 PE=2 SV=1	74.54	29	12	26	1	1	317	35.7	8.62	76.08	12	metabolic process		catalytic activity	Pf00106, Pf08643	103142	ENSMUSG00000056148.8	Rdh9	10	Retinol metabolism; Metabolic pathways		1.544	0.224855	1.437	0.114307	0.931	0.727228	75.3	116.3	108.3	66.8	83.2	94.4	140.5	98.7	116.4
High	P56395	Cytochrome b5 OS=Mus musculus GN=Cyb5a PE=1 SV=2	74.467	60	10	34	10	1	134	15.2	5.07	99.05	10	metabolic process;response to stimulus;transport	cytosol;endoplasmic reticulum;membrane;mitochondrion	catalytic activity;metal ion binding;protein binding	Pf00173	109672	ENSMUSG00000024646.13	Cyb5; Cyb5a	18		Oxidation by Cytochrome P450	0.787	0.166277	0.682	0.0667781	0.866	0.184724	121.5	95.7	82.8	132.1	111.2	101.9	89.4	80.9	84.5
High	Q9WV55	Vesicle-associated membrane protein-associated protein A OS=Mus musculus GN=Vapa PE=1 SV=2	74.455	47	11	30	10	1	249	27.8	8.4	68.69	11	cell death;cell organization and biogenesis;regulation of biological process;response to stimulus;transport	cytoskeleton;endoplasmic reticulum;membrane;nucleus	protein binding;signal transducer activity	Pf00635	30960	ENSMUSG00000024091.8	Vapa	17	Tight junction	Exercise-induced Circadian Regulation; Exercise-induced Circadian Regulation	1.263	0.189414	0.657	0.0806751	0.52	0.0716938	102.7	129.8	67.5	102.3	102	115.7	144	78.3	57.6
High	E9PV38	Carboxylic ester hydrolase OS=Mus musculus GN=Ces2g PE=1 SV=1	73.977	21	11	24	7	1	560	62.7	6.04	68.24	11	metabolic process		catalytic activity	Pf00135, Pf00326, Pf07859	72361	ENSMUSG00000031877.9	Ces2g	8	Drug metabolism - other enzymes		1.005	0.881405	1.002	0.953822	0.997	0.977414	99.8	100.3	100	99.9	99.5	97	103.5	94.7	105.4
High	Q91YH5	Atlastin-3 OS=Mus musculus GN=Atl3 PE=1 SV=1	73.956	28	11	19	11	1	541	60.5	6.1	55.05	11	cell organization and biogenesis;regulation of biological process	endoplasmic reticulum;membrane	catalytic activity;nucleotide binding;protein binding	Pf02263	109168	ENSMUSG00000024759.13	Atl3	19			0.946	0.658413	0.806	0.253466	0.852	0.095288	109	103.1	87.9	122.1	96.7	103.9	101.8	92.7	82.9
High	P62717	60S ribosomal protein L18a OS=Mus musculus GN=Rpl18a PE=1 SV=1	73.813	56	13	28	13	1	176	20.7	10.71	54.14	13	metabolic process;response to stimulus	membrane;ribosome	RNA binding;structural molecule activity	Pf01775	76808	ENSMUSG00000045128.9	Rpl18a	8	Ribosome	Cytoplasmic Ribosomal Proteins	0.626	0.254932	0.542	0.193403	0.867	0.310102	138.4	86.6	75.1	174.5	106.4	92.5	78.6	79	69.1
High	P08228	Superoxide dismutase [Cu-Zn] OS=Mus musculus GN=Sod1 PE=1 SV=2	73.723	63	12	20	12	1	154	15.9	6.51	58.07	12	cell organization and biogenesis;cellular component movement;cellular homeostasis;metabolic process;regulation of biological process;response to stimulus;transport	cytoplasm;cytosol;extracellular;membrane;mitochondrion;nucleus;vacuole	antioxidant activity;catalytic activity;metal ion binding;protein binding	Pf00080	20655	ENSMUSG00000022982.9	Sod1	16	Prion diseases; Peroxisome; Amyotrophic lateral sclerosis (ALS); Longevity regulating pathway - multiple species; Huntington's disease	Oxidative Stress; One carbon metabolism and related pathways	1.02	0.867129	0.943	0.556242	0.925	0.615647	101.2	103.3	95.5	95.5	106.5	116.5	90.8	101.3	89.3
High	P47791	Glutathione reductase, mitochondrial OS=Mus musculus GN=Gsr PE=1 SV=3	73.194	33	11	15	11	1	500	53.6	7.99	58.33	11	cellular homeostasis;metabolic process;regulation of biological process	cytoplasm;cytosol;mitochondrion	antioxidant activity;catalytic activity;nucleotide binding;protein binding	Pf00070, Pf02852, Pf07992, Pf13738	14782	ENSMUSG00000031584.16	Gsr	8	Glutathione metabolism; Thyroid hormone synthesis	Folic Acid Network; Metapathway biotransformation; Glutathione and one carbon metabolism; Glutathione metabolism; Selenium Micronutrient Network; One carbon metabolism and related pathways; Oxidative Stress	1.073	0.452543	1.188	0.20723	1.107	0.227975	92	98.7	109.3	85.1	99.1	98	99.2	103.1	115.5
High	Q9WUR9	Adenylate kinase 4, mitochondrial OS=Mus musculus GN=Ak4 PE=1 SV=1	73.166	60	11	23	11	1	223	25	7.53	69.84	11	metabolic process;response to stimulus	mitochondrion;organelle lumen	catalytic activity;nucleotide binding	Pf00406, Pf05191, Pf13207, Pf13238, Pf13671	11639	ENSMUSG00000028527.18	Ak4	4	Purine metabolism; Metabolic pathways; Thiamine metabolism	Purine metabolism	0.888	0.312022	0.855	0.226404	0.962	0.789275	109.4	97.1	93.5	112.4	105.9	105.5	88.9	102	85.2
High	P61620	Protein transport protein Sec61 subunit alpha isoform 1 OS=Mus musculus GN=Sec61a1 PE=1 SV=2	73.129	21	13	39	13	1	476	52.2	8.06	66.74	13	cell growth;cell organization and biogenesis;development;response to stimulus;transport	endoplasmic reticulum;membrane	transporter activity	Pf00344, Pf10559	53421	ENSMUSG00000030082.14	Sec61a1	6	Phagosome; Protein export; Protein processing in endoplasmic reticulum		1.155	0.607997	0.941	0.731964	0.815	0.319423	96.9	111.9	91.2	115.4	79.9	96.2	127.7	94.9	86
High	P20918	Plasminogen OS=Mus musculus GN=Plg PE=1 SV=3	72.878	18	18	29	17	1	812	90.7	6.6	67.27	18	cell differentiation;cell organization and biogenesis;cellular component movement;cellular homeostasis;coagulation;metabolic process;regulation of biological process	cell surface;extracellular;membrane	catalytic activity;protein binding	Pf00024, Pf00051, Pf00089, Pf09342, Pf13365	18815	ENSMUSG00000059481.4	Plg	17	Influenza A; Staphylococcus aureus infection; Neuroactive ligand-receptor interaction; Complement and coagulation cascades	Blood Clotting Cascade; Complement and Coagulation Cascades	1.111	0.312268	0.959	0.34011	0.863	0.201511	97.7	108.6	93.7	95	100.3	100.9	116.6	95.5	91.7
High	B2RT14	UDP-glucuronosyltransferase OS=Mus musculus GN=Ugt1a5 PE=1 SV=1	72.721	20	13	53	5	1	529	60	8.09	104.72	13	metabolic process	endoplasmic reticulum;membrane	catalytic activity;protein binding	Pf00201, Pf04101	394433	ENSMUSG00000089943.1	Ugt1a5	1	Retinol metabolism; Metabolism of xenobiotics by cytochrome P450; Ascorbate and aldarate metabolism; Steroid hormone biosynthesis; Porphyrin and chlorophyll metabolism; Metabolic pathways; Drug metabolism - cytochrome P450; Pentose and glucuronate interconversions; Chemical carcinogenesis; Drug metabolism - other enzymes	Metapathway biotransformation; Glucuronidation	1.326	0.0690247	1.069	0.258128	0.806	0.0889611	88.4	117.2	94.4	91.9	84.8	110.1	124.5	95.8	92.9
High	Q9CWD8	Iron-sulfur protein NUBPL OS=Mus musculus GN=Nubpl PE=1 SV=2	72.562	36	9	16	9	1	319	34.1	9.07	49	9	cell organization and biogenesis	membrane;mitochondrion	metal ion binding;nucleotide binding	Pf01656, Pf10609	76826	ENSMUSG00000035142.18	Nubpl	12			0.898	0.348669	1.045	0.100629	1.164	0.213826	101.9	91.5	106.5	100.3	103.3	99.9	83.7	106.9	105.9
High	Q9CQM8	60S ribosomal protein L21 OS=Mus musculus GN=Rpl21 PE=1 SV=1	72.514	58	16	34	16	1	160	18.6	10.49	59.82	16	metabolic process	membrane;ribosome	protein binding;RNA binding;structural molecule activity	Pf01157	19933; 676253; 100503563; 675278	ENSMUSG00000041453.12	Rpl21; Gm14648; Gm10240; Rpl21-ps15	5; X; 15	Ribosome	Cytoplasmic Ribosomal Proteins	0.739	0.311172	0.611	0.190948	0.827	0.00772183	127.6	94.3	78	155.8	102.6	93	93.9	78.7	76
High	Q9R092	17-beta-hydroxysteroid dehydrogenase type 6 OS=Mus musculus GN=Hsd17b6 PE=1 SV=1	72.449	36	12	23	5	1	317	36.1	8.4	67.18	12	metabolic process	endoplasmic reticulum;endosome;membrane	catalytic activity	Pf00106	27400	ENSMUSG00000025396.7	Hsd17b6	10	Metabolic pathways; Steroid hormone biosynthesis; Retinol metabolism		1.257	0.405873	1.111	0.711419	0.883	0.279506	89.1	112	98.9	71.9	108.7	103	119.9	95.2	101.3
High	P62245	40S ribosomal protein S15a OS=Mus musculus GN=Rps15a PE=1 SV=2	72.441	62	11	26	11	1	130	14.8	10.13	54.21	11	metabolic process;regulation of biological process;response to stimulus	cytoplasm;membrane;mitochondrion;ribosome	RNA binding;structural molecule activity	Pf00410	267019	ENSMUSG00000008683.16	Rps15a	7	Ribosome	Cytoplasmic Ribosomal Proteins	1.073	0.586197	1.106	0.436759	1.031	0.154846	94.4	101.2	104.4	84.9	104.5	100.9	101.1	105.7	102.8
High	P84099	60S ribosomal protein L19 OS=Mus musculus GN=Rpl19 PE=1 SV=1	72.238	37	13	29	13	1	196	23.5	11.47	55.17	13	metabolic process	membrane;ribosome	RNA binding;structural molecule activity	Pf01280	19921; 100041511	ENSMUSG00000017404.12	Rpl19; Rpl19-ps11	11; 8	Ribosome	Cytoplasmic Ribosomal Proteins; mRNA processing	0.984	0.76373	0.868	0.188137	0.883	0.128201	105.2	103.5	91.3	110.4	100	102.8	104	96.1	86.6
High	Q9D273	Cob(I)yrinic acid a,c-diamide adenosyltransferase, mitochondrial OS=Mus musculus GN=Mmab PE=1 SV=1	72.022	55	11	22	11	1	237	26.3	9.2	68.52	11	metabolic process	mitochondrion	catalytic activity;nucleotide binding	Pf01923	77697	ENSMUSG00000029575.17	Mmab	5	Metabolic pathways; Porphyrin and chlorophyll metabolism		0.956	0.591776	1.044	0.0081634	1.092	0.321744	100	95.6	104.4	100.3	99.5	102.3	89.2	104.3	104.3
High	Q9JII6	Alcohol dehydrogenase [NADP(+)] OS=Mus musculus GN=Akr1a1 PE=1 SV=3	71.947	40	13	22	13	1	325	36.6	7.39	59.85	13	metabolic process	cytosol;membrane	catalytic activity	Pf00248	58810	ENSMUSG00000028692.14	Akr1a1	4	Glycerolipid metabolism; Glycolysis / Gluconeogenesis; Pentose and glucuronate interconversions; Metabolic pathways	Metapathway biotransformation	0.954	0.270943	0.994	0.856535	1.041	0.368686	101.8	97.1	101.1	103.7	99.8	99.5	94.8	103.6	98.6
High	Q9D6K5	Synaptojanin-2-binding protein OS=Mus musculus GN=Synj2bp PE=1 SV=1	71.927	59	7	16	2	1	145	15.8	6.3	58.8	7	cell organization and biogenesis;regulation of biological process;response to stimulus;transport	cell surface;cytoplasm;membrane;mitochondrion	protein binding	Pf00595, Pf13180	24071; 105940408	ENSMUSG00000090935.10	Synj2bp; Gm20498; Synj2bp-cox16	12			0.93	0.531289	0.767	0.146169	0.825	0.283645	111.2	103.5	85.3	116.9	105.1	111.6	95.3	94.8	76.3
High	P99028	Cytochrome b-c1 complex subunit 6, mitochondrial OS=Mus musculus GN=Uqcrh PE=1 SV=2	71.782	74	8	20	8	1	89	10.4	4.87	58.62	8	cell organization and biogenesis;metabolic process;transport	membrane;mitochondrion	catalytic activity;protein binding;transporter activity	Pf02320	66576	ENSMUSG00000063882.12	Uqcrh	4	Alzheimer's disease; Metabolic pathways; Oxidative phosphorylation; Huntington's disease; Cardiac muscle contraction; Parkinson's disease; Non-alcoholic fatty liver disease (NAFLD)		1.078	0.691805	1.227	0.313899	1.138	0.281348	90.8	97.8	111.4	78.5	104	102.7	92.4	103.4	118.9
High	Q3U186	Probable arginine--tRNA ligase, mitochondrial OS=Mus musculus GN=Rars2 PE=1 SV=1	71.595	30	15	19	15	1	578	65.3	8.02	54.83	15	cell organization and biogenesis;metabolic process	cytoplasm;mitochondrion;organelle lumen	catalytic activity;nucleotide binding;RNA binding	Pf00750, Pf05746	109093	ENSMUSG00000028292.14	Rars2	4	Aminoacyl-tRNA biosynthesis		1.043	0.454361	1.052	0.390289	1.008	0.74767	96.9	101.1	102	92.7	101.2	102.6	99.6	103.7	100.2
High	Q8R3Q6	Coiled-coil domain-containing protein 58 OS=Mus musculus GN=Ccdc58 PE=1 SV=1	71.385	51	9	19	9	1	144	16.7	8.16	57.87	9		mitochondrion		Pf09774	381045	ENSMUSG00000075229.10	Ccdc58	16			0.889	0.205321	0.807	0.224685	0.907	0.579667	111.3	99	89.8	108.5	113.3	104.9	92.8	78.6	101.9
High	Q9CXJ1	Probable glutamate--tRNA ligase, mitochondrial OS=Mus musculus GN=Ears2 PE=1 SV=1	71.331	28	14	21	14	1	523	58.3	8.75	54.12	14	metabolic process	cytoplasm;mitochondrion;organelle lumen	catalytic activity;metal ion binding;nucleotide binding;RNA binding	Pf00749	67417	ENSMUSG00000030871.11	Ears2	7	Porphyrin and chlorophyll metabolism; Metabolic pathways; Aminoacyl-tRNA biosynthesis		1.097	0.180269	1.077	0.273299	0.981	0.712088	94.5	103.7	101.8	91	98	100.8	106.6	105.2	98.4
High	Q99N96	39S ribosomal protein L1, mitochondrial OS=Mus musculus GN=Mrpl1 PE=1 SV=2	71.327	29	10	22	9	1	336	37.6	8.72	68.35	10	metabolic process	mitochondrion;ribosome	RNA binding;structural molecule activity	Pf00687, Pf13003	94061	ENSMUSG00000029486.13	Mrpl1	5	Ribosome		1.083	0.325213	1.211	0.0117251	1.118	0.180534	91.1	98.6	110.3	89	93	104.4	93.1	110.9	109.6
High	Q9CQZ5	NADH dehydrogenase [ubiquinone] 1 alpha subcomplex subunit 6 OS=Mus musculus GN=Ndufa6 PE=1 SV=1	71.21	58	11	27	11	1	131	15.3	10.11	68.05	11	metabolic process;response to stimulus;transport	membrane;mitochondrion		Pf05347, Pf13232, Pf13233	67130	ENSMUSG00000022450.5	Ndufa6	15	Oxidative phosphorylation; Alzheimer's disease; Huntington's disease; Parkinson's disease; Non-alcoholic fatty liver disease (NAFLD); Metabolic pathways	Electron Transport Chain; Oxidative phosphorylation	0.844	0.280373	0.847	0.059356	1.003	0.978207	111.5	94.1	94.4	108.1	114.4	105.5	83.6	97.2	91.2
High	O09111	NADH dehydrogenase [ubiquinone] 1 beta subcomplex subunit 11, mitochondrial OS=Mus musculus GN=Ndufb11 PE=1 SV=2	71.008	37	7	18	7	1	151	17.4	5.22	61.9	7	cell organization and biogenesis;metabolic process;transport	membrane;mitochondrion		Pf10183	104130	ENSMUSG00000031059.9	Ndufb11	X	Non-alcoholic fatty liver disease (NAFLD); Parkinson's disease; Metabolic pathways; Alzheimer's disease; Oxidative phosphorylation; Huntington's disease		1.255	0.101778	1.336	0.0311842	1.065	0.53402	83.5	104.8	111.6	82.3	84.6	97.6	112.3	106.6	116.5
High	Q9WV68	Peroxisomal 2,4-dienoyl-CoA reductase OS=Mus musculus GN=Decr2 PE=1 SV=1	70.942	46	16	33	16	1	292	31.3	8.81	86.8	16	metabolic process	membrane	catalytic activity;protein binding	Pf00106, Pf08659, Pf13561	26378	ENSMUSG00000036775.12	Decr2	17	Peroxisome		1.102	0.271643	1.037	0.42807	0.941	0.422456	95.6	105.3	99.1	98.4	92.7	99.5	111.3	96.9	101.3
High	A2AKK5	Acyl-coenzyme A amino acid N-acyltransferase 1 OS=Mus musculus GN=Acnat1 PE=1 SV=1	70.906	33	11	24	11	1	416	46	8.73	80.79	11	metabolic process		catalytic activity	Pf04775, Pf08840	230161	ENSMUSG00000070985.3	Acnat1	4			1.232	0.199808	1.233	0.0943161	1.001	0.985248	86.6	106.7	106.7	89.5	83.4	96.5	117.3	100.7	112.6
High	Q9DD20	Methyltransferase-like protein 7B OS=Mus musculus GN=Mettl7b PE=1 SV=2	70.775	34	11	36	11	1	244	28	8.59	90.62	11	metabolic process		catalytic activity	Pf01209, Pf01739, Pf03848, Pf05148, Pf08241, Pf08242, Pf12847, Pf13489, Pf13578, Pf13649, Pf13659, Pf13847	71664	ENSMUSG00000025347.4	Mettl7b	10			1.047	0.499227	1.056	0.382019	1.009	0.845089	96.7	101.2	102.1	92.3	101.1	97.9	104.5	104	100.1
High	P01898	H-2 class I histocompatibility antigen, Q10 alpha chain OS=Mus musculus GN=H2-Q10 PE=1 SV=3	70.704	33	11	23	9	1	325	37.2	5.25	60.07	11		cell surface;endoplasmic reticulum;Golgi;membrane	protein binding;RNA binding	Pf00129, Pf07654, Pf08205	15007	ENSMUSG00000067235.14	H2-Q10	17	Viral myocarditis; Cell adhesion molecules (CAMs); Autoimmune thyroid disease; Phagosome; Allograft rejection; Antigen processing and presentation; Endocytosis; Graft-versus-host disease; HTLV-I infection; Viral carcinogenesis; Epstein-Barr virus infection; Type I diabetes mellitus; Herpes simplex infection	Proteasome Degradation	1.17	0.325395	1.163	0.352039	0.994	0.967596	90	105.3	104.7	82.2	97.7	96.3	114.3	95.2	114.2
High	Q59J78	NADH dehydrogenase [ubiquinone] 1 alpha subcomplex assembly factor 2 OS=Mus musculus GN=Ndufaf2 PE=1 SV=1	70.241	71	13	22	13	1	168	19.6	8.25	63.45	13	metabolic process;regulation of biological process	membrane;mitochondrion	catalytic activity	Pf05071	75597	ENSMUSG00000068184.6	Ndufaf2	13			1.274	0.24818	1.32	0.192598	1.036	0.553193	83.5	106.3	110.2	71.3	97	101.7	110.3	106.5	113.2
High	Q811U4	Mitofusin-1 OS=Mus musculus GN=Mfn1 PE=1 SV=3	70.186	22	15	20	14	1	741	83.7	6.51	51.69	15	cell organization and biogenesis;development;metabolic process;regulation of biological process	membrane;mitochondrion	catalytic activity;nucleotide binding;protein binding	Pf00350, Pf01926, Pf04799	67414	ENSMUSG00000027668.13	Mfn1	3	NOD-like receptor signaling pathway		1.031	0.680455	1.068	0.38842	1.036	0.0632747	96.8	99.8	103.4	91	102.8	100.7	98.8	103.4	103.3
High	Q8BH80	Vesicle-associated membrane protein, associated protein B and C OS=Mus musculus GN=Vapb PE=1 SV=1	70.164	53	14	26	13	1	243	26.9	7.78	73.91	14	cell organization and biogenesis;cellular homeostasis;regulation of biological process;response to stimulus;transport	cytoplasm;endoplasmic reticulum;Golgi;membrane	protein binding	Pf00635	56491	ENSMUSG00000054455.4	Vapb	2			1.559	0.197085	0.804	0.425954	0.516	0.0998055	89.2	139.1	71.7	74.1	104.8	118	160	81.1	61.9
High	Q9CYW4	Haloacid dehalogenase-like hydrolase domain-containing protein 3 OS=Mus musculus GN=Hdhd3 PE=1 SV=1	70.062	41	11	26	11	1	251	28	6.8	74.15	11	metabolic process	mitochondrion	catalytic activity	Pf00702, Pf13242, Pf13419	72748	ENSMUSG00000038422.2	Hdhd3	4			0.932	0.546812	0.908	0.41906	0.974	0.628232	105.6	98.4	95.9	115.6	96.1	102.2	94.4	98	93.5
High	Q9CXI0	2-methoxy-6-polyprenyl-1,4-benzoquinol methylase, mitochondrial OS=Mus musculus GN=Coq5 PE=1 SV=2	70.028	46	11	21	11	1	327	37.3	7.49	72.43	11	metabolic process	membrane;mitochondrion;organelle lumen	catalytic activity	Pf01170, Pf01209, Pf08241, Pf08242, Pf12847, Pf13649, Pf13659, Pf13847	52064	ENSMUSG00000041733.10	Coq5	5	Ubiquinone and other terpenoid-quinone biosynthesis; Metabolic pathways		0.958	0.572986	1.011	0.533915	1.056	0.480052	101	96.8	102.2	99.7	102.3	102.9	90.9	101.4	102.8
High	Q99M04	Lipoyl synthase, mitochondrial OS=Mus musculus GN=Lias PE=1 SV=1	70.006	36	9	13	9	1	373	41.9	8.88	53.56	9	defense response;metabolic process;response to stimulus	mitochondrion	catalytic activity;metal ion binding	Pf04055	79464	ENSMUSG00000029199.11	Lias	5	Metabolic pathways; Lipoic acid metabolism		1.026	0.256642	1.101	0.0167853	1.073	0.0478297	95.9	98.4	105.6	96.8	95	99.8	97.1	104.7	106.5
High	Q9DBL7	Bifunctional coenzyme A synthase OS=Mus musculus GN=Coasy PE=1 SV=2	69.963	20	11	20	11	1	563	62	7.11	64.66	11	metabolic process	cytoplasm;mitochondrion;organelle lumen	catalytic activity;nucleotide binding	Pf01121, Pf01467, Pf13207, Pf13238, Pf13671	71743	ENSMUSG00000001755.12	Coasy	11	Pantothenate and CoA biosynthesis; Metabolic pathways		0.988	0.69029	1.13	0.0463027	1.144	0.0268256	96.2	95.1	108.7	98.3	94.1	96.4	93.7	106.9	110.6
High	Q9CY27	Very-long-chain enoyl-CoA reductase OS=Mus musculus GN=Tecr PE=1 SV=1	69.862	35	13	31	13	1	308	36.1	9.55	55.5	13	metabolic process	cytoplasm;endoplasmic reticulum;membrane;nucleus	catalytic activity	Pf02544	106529	ENSMUSG00000031708.16	Tecr	8	Fatty acid metabolism; Biosynthesis of unsaturated fatty acids; Fatty acid elongation		1.035	0.849659	0.846	0.436952	0.818	0.244101	104.1	107.8	88.1	117.2	91.5	112.1	102.5	98.9	77.7
High	P14131	40S ribosomal protein S16 OS=Mus musculus GN=Rps16 PE=1 SV=4	69.348	69	14	29	14	1	146	16.4	10.21	74.5	14	metabolic process	membrane;ribosome	RNA binding;structural molecule activity	Pf00380	100039355; 20055	ENSMUSG00000037563.15	Rps16-ps2; Rps16	5; 7	Ribosome	Cytoplasmic Ribosomal Proteins	1.066	0.402287	1.063	0.245566	0.997	0.94215	95.9	102.2	101.9	99.5	92.2	97.4	107.1	101.3	102.4
High	Q9JIK9	28S ribosomal protein S34, mitochondrial OS=Mus musculus GN=Mrps34 PE=1 SV=1	69.251	49	9	24	9	1	218	25.8	10.43	66.97	9	cell organization and biogenesis;metabolic process	mitochondrion;ribosome	structural molecule activity		79044	ENSMUSG00000038880.13	Mrps34	17			0.939	0.528767	0.986	0.629131	1.05	0.623604	102.5	96.3	101.1	100.8	104.1	104.2	88.8	102.9	99.2
High	O09158	Cytochrome P450 3A25 OS=Mus musculus GN=Cyp3a25 PE=1 SV=1	69.069	23	12	23	12	1	503	58.1	8.81	61.62	12	metabolic process	endoplasmic reticulum;membrane	catalytic activity;metal ion binding	Pf00067	56388	ENSMUSG00000029630.15	Cyp3a25	5	Metabolic pathways; Chemical carcinogenesis; Steroid hormone biosynthesis; Linoleic acid metabolism; Retinol metabolism		1.217	0.13549	1.178	0.20803	0.968	0.718027	88.4	107.5	104.1	82.5	94.3	102.3	112.6	110.3	97.9
High	A0A1Y7VKY1	MCG116671 OS=Mus musculus GN=Gm11361 PE=3 SV=1	69.068	66	17	40	17	1	152	17.7	10.86	62.16	17	metabolic process	ribosome	RNA binding;structural molecule activity	Pf00416	100042388		Gm11361	13			0.84	0.177031	0.833	0.156868	0.992	0.95158	112.3	94.3	93.5	113.8	110.2	102.8	86	101.7	85.5
High	Q9QYR9	Acyl-coenzyme A thioesterase 2, mitochondrial OS=Mus musculus GN=Acot2 PE=1 SV=2	69.023	34	14	22	11	1	453	49.6	7.36	67.31	14	metabolic process;response to stimulus	mitochondrion;organelle lumen	catalytic activity;protein binding	Pf01738, Pf04775, Pf08840	171210	ENSMUSG00000021226.7	Acot2	12	Fatty acid elongation; Ovarian steroidogenesis; Biosynthesis of unsaturated fatty acids; Metabolic pathways		0.892	0.398572	0.907	0.455217	1.017	0.753963	107.2	95.6	97.2	118.4	96.6	92.4	98.5	93.8	100.3
High	P63325	40S ribosomal protein S10 OS=Mus musculus GN=Rps10 PE=1 SV=1	68.936	53	11	30	11	1	165	18.9	10.15	76.52	11	cell organization and biogenesis	cytoplasm;cytosol;membrane;nucleus;ribosome	RNA binding;structural molecule activity	Pf03501	67097	ENSMUSG00000052146.15	Rps10	17	Ribosome	Cytoplasmic Ribosomal Proteins	1.059	0.744013	1.058	0.771314	1	0.976978	96.2	101.9	101.9	102.8	88	117.6	86.2	123.6	81.9
High	Q6P3A8	2-oxoisovalerate dehydrogenase subunit beta, mitochondrial OS=Mus musculus GN=Bckdhb PE=1 SV=2	68.89	46	9	14	9	1	390	42.9	6.7	57.01	9	metabolic process	membrane;mitochondrion;organelle lumen	catalytic activity;protein binding	Pf02779, Pf02780	12040	ENSMUSG00000032263.14	Bckdhb	9	Metabolic pathways; Propanoate metabolism; Valine, leucine and isoleucine degradation		1.085	0.690228	1.078	0.719989	0.993	0.864429	94.8	102.9	102.2	80.7	110.5	104.9	100.2	104.6	99.1
High	Q8BVI4	Dihydropteridine reductase OS=Mus musculus GN=Qdpr PE=1 SV=2	68.84	49	9	20	9	1	241	25.6	7.81	77.32	9	metabolic process;response to stimulus	cytoplasm;cytosol;mitochondrion	catalytic activity;nucleotide binding;protein binding		110391	ENSMUSG00000015806.12	Qdpr; LOC102643271	5	Metabolic pathways; Folate biosynthesis		0.966	0.68113	1.084	0.118534	1.121	0.192058	98.4	95	106.6	95.2	101.4	101	89.3	106.3	106.7
High	Q9D404	3-oxoacyl-[acyl-carrier-protein] synthase, mitochondrial OS=Mus musculus GN=Oxsm PE=1 SV=1	68.827	28	9	18	9	1	459	48.6	7.06	59.06	9	metabolic process	cytosol;mitochondrion	catalytic activity	Pf00109, Pf02801	71147	ENSMUSG00000021786.12	Oxsm	14	Fatty acid biosynthesis; Metabolic pathways; Biotin metabolism; Fatty acid metabolism		1.107	0.0797731	1.072	0.0348043	0.968	0.383084	94.3	104.5	101.2	95.3	93.3	101.6	107.4	102	100.3
High	P19221	Prothrombin OS=Mus musculus GN=F2 PE=1 SV=1	68.724	27	17	20	16	1	618	70.2	6.43	58.32	17	cellular homeostasis;coagulation;defense response;metabolic process;regulation of biological process;response to stimulus	extracellular	catalytic activity;metal ion binding;protein binding;receptor activity;signal transducer activity	Pf00051, Pf00089, Pf00594, Pf09342, Pf09396	14061	ENSMUSG00000027249.15	F2	2	Complement and coagulation cascades; Neuroactive ligand-receptor interaction; Regulation of actin cytoskeleton	Regulation of Actin Cytoskeleton; Complement and Coagulation Cascades; Blood Clotting Cascade	1.454	0.194037	1.018	0.861285	0.7	0.19956	86.4	125.6	88	80.2	91.9	106.3	146.6	83.1	91.9
High	A8Y5N4	17-beta-hydroxysteroid dehydrogenase 13 OS=Mus musculus GN=Hsd17b13 PE=1 SV=1	68.66	39	8	21	1	1	264	29.4	9.58	62.41	8	metabolic process;regulation of biological process	extracellular;membrane	catalytic activity	Pf00106, Pf13460	243168	ENSMUSG00000034528.15	Hsd17b13	5			1.114	0.83396	0.957	0.808385	0.86	0.146393	97.7	108.8	93.5	71.9	128.9	109	105.4	98.5	86.2
High	Q8R104	NAD-dependent protein deacetylase sirtuin-3 OS=Mus musculus GN=Sirt3 PE=1 SV=2	68.6	28	8	22	8	1	334	36.6	7.44	63.89	8	cell organization and biogenesis;metabolic process;regulation of biological process	cytoplasm;membrane;mitochondrion;organelle lumen	catalytic activity;metal ion binding;nucleotide binding;protein binding	Pf02146	64384		Sirt3	7	Central carbon metabolism in cancer		0.931	0.364601	0.965	0.29303	1.037	0.628036	103.6	96.4	100	101.8	105.3	102.3	90.7	101.8	98.1
High	Q64133	Amine oxidase [flavin-containing] A OS=Mus musculus GN=Maoa PE=1 SV=3	68.546	25	13	25	10	1	526	59.6	7.81	70.97	13	metabolic process;transport	membrane;mitochondrion	catalytic activity;nucleotide binding;protein binding	Pf00070, Pf00890, Pf01266, Pf01494, Pf01593, Pf01946, Pf02254, Pf03486, Pf07992, Pf12831, Pf13450	17161	ENSMUSG00000025037.6	Maoa	X	Phenylalanine metabolism; Amphetamine addiction; Arginine and proline metabolism; Cocaine addiction; Drug metabolism - cytochrome P450; Tyrosine metabolism; Tryptophan metabolism; Alcoholism; Histidine metabolism; Glycine, serine and threonine metabolism; Metabolic pathways; Serotonergic synapse; Dopaminergic synapse	SIDS Susceptibility Pathways; Oxidative Stress; Biogenic Amine Synthesis	0.928	0.643521	0.861	0.517921	0.929	0.756525	107.6	99.8	92.7	117.3	97.2	109.6	89.6	108.2	78.2
High	Q8JZU2	Tricarboxylate transport protein, mitochondrial OS=Mus musculus GN=Slc25a1 PE=1 SV=1	68.278	24	11	28	11	1	311	33.9	9.89	76.72	11	transport	membrane;mitochondrion;nucleus	transporter activity	Pf00153	13358	ENSMUSG00000003528.14	Slc25a1	16			0.625	0.193524	0.601	0.102295	0.962	0.814226	134.8	84.2	81	153	116.2	103	67.3	84.4	76.1
High	P19157	Glutathione S-transferase P 1 OS=Mus musculus GN=Gstp1 PE=1 SV=2	68.209	43	7	27	7	1	210	23.6	7.87	97.85	7	cell communication;cell proliferation;metabolic process;regulation of biological process;response to stimulus	cytoplasm;cytosol;membrane;mitochondrion;nucleus	antioxidant activity;catalytic activity;enzyme regulator activity;protein binding	Pf00043, Pf02798	14870	ENSMUSG00000060803.5; ENSMUSG00000097830.3	Gstp1	19; CHR_MG153_PATCH	Chemical carcinogenesis; Prostate cancer; Platinum drug resistance; Metabolism of xenobiotics by cytochrome P450; Drug metabolism - cytochrome P450; Glutathione metabolism	Exercise-induced Circadian Regulation; Metapathway biotransformation	1.01	0.984514	1.155	0.502916	1.144	0.138346	94.8	95.7	109.5	79.9	111.4	98	92.6	104	114.1
High	Q9D338	39S ribosomal protein L19, mitochondrial OS=Mus musculus GN=Mrpl19 PE=1 SV=1	68.174	32	13	19	13	1	292	33.6	9.44	56.54	13	metabolic process	membrane;mitochondrion;nucleus;ribosome	structural molecule activity	Pf01245	56284	ENSMUSG00000030045.10	Mrpl19	6	Ribosome		0.943	0.31689	1.032	0.455662	1.095	0.130079	100.8	95.1	104.1	97.8	103.9	98.2	91.9	102.3	105.9
High	Q6ZWN5	40S ribosomal protein S9 OS=Mus musculus GN=Rps9 PE=1 SV=3	68.131	45	17	43	17	1	194	22.6	10.65	101.78	17	metabolic process;regulation of biological process	cytoplasm;membrane;nucleus;ribosome	RNA binding;structural molecule activity;translation regulator activity	Pf00163, Pf01479	76846	ENSMUSG00000006333.14	Rps9	7	Ribosome	mRNA processing	1.259	0.304441	1.157	0.0199737	0.919	0.618039	87.8	110.6	101.6	87.1	87.7	93.9	129.1	103.1	99.2
High	P56391	Cytochrome c oxidase subunit 6B1 OS=Mus musculus GN=Cox6b1 PE=1 SV=2	68.122	78	10	33	10	1	86	10.1	8.72	85.07	10		membrane;mitochondrion	catalytic activity;transporter activity	Pf02297	110323	ENSMUSG00000036751.7	Cox6b1	7	Cardiac muscle contraction; Huntington's disease; Parkinson's disease; Non-alcoholic fatty liver disease (NAFLD); Metabolic pathways; Alzheimer's disease; Oxidative phosphorylation	Electron Transport Chain	1.271	0.283082	1.44	0.140728	1.132	0.037974	80.8	102.8	116.4	67.6	95.9	103	101.7	113.3	118.6
High	Q9WUQ2	Prolactin regulatory element-binding protein OS=Mus musculus GN=Preb PE=1 SV=1	68.02	27	8	17	8	1	417	45.4	8.76	54.21	8	cell organization and biogenesis;metabolic process;regulation of biological process;transport	endoplasmic reticulum;membrane;nucleus	DNA binding;enzyme regulator activity;protein binding	Pf00400	50907	ENSMUSG00000045302.13	Preb	5	Protein processing in endoplasmic reticulum		1.225	0.181798	1.265	0.128952	1.032	0.611638	85.9	105.3	108.7	77.9	94.5	100.7	109.8	105.3	111.9
High	Q9DCJ5	NADH dehydrogenase [ubiquinone] 1 alpha subcomplex subunit 8 OS=Mus musculus GN=Ndufa8 PE=1 SV=3	67.716	40	9	29	9	1	172	20	8.46	65.71	9	cell organization and biogenesis;metabolic process;transport	membrane;mitochondrion	protein binding	Pf06747	68375	ENSMUSG00000026895.7	Ndufa8	2	Alzheimer's disease; Metabolic pathways; Oxidative phosphorylation; Huntington's disease; Parkinson's disease; Non-alcoholic fatty liver disease (NAFLD)	Oxidative phosphorylation; Electron Transport Chain	1.119	0.301167	1.183	0.198892	1.057	0.428181	90.9	101.7	107.5	84	98	104.6	98.5	112.6	102.3
High	Q9CZX8	40S ribosomal protein S19 OS=Mus musculus GN=Rps19 PE=1 SV=3	67.658	66	11	26	11	1	145	16.1	10.4	74.02	11	cell differentiation;cell organization and biogenesis;cellular component movement;defense response;metabolic process;regulation of biological process;response to stimulus	cytoplasm;cytosol;membrane;ribosome	protein binding;RNA binding;structural molecule activity	Pf01090	20085	ENSMUSG00000040952.16	Rps19	7	Ribosome	Cytoplasmic Ribosomal Proteins	1.084	0.478431	1.161	0.234131	1.072	0.220833	92.4	100.2	107.4	84.5	100.8	97.3	102.9	104.3	110.2
High	Q91Z53	Glyoxylate reductase/hydroxypyruvate reductase OS=Mus musculus GN=Grhpr PE=1 SV=1	67.248	38	11	22	11	1	328	35.3	7.65	57.76	11	cell organization and biogenesis;metabolic process	cytoplasm;cytosol	catalytic activity;nucleotide binding;protein binding	Pf00389, Pf01488, Pf02826, Pf03807	76238	ENSMUSG00000035637.14	Grhpr	4	Glyoxylate and dicarboxylate metabolism; Pyruvate metabolism; Glycine, serine and threonine metabolism; Metabolic pathways		1.243	0.0225235	1.339	0.0278817	1.077	0.284446	83.8	104.1	112.1	84.7	82.8	107	101.1	116.9	107.4
High	P14152	Malate dehydrogenase, cytoplasmic OS=Mus musculus GN=Mdh1 PE=1 SV=3	67.111	40	10	20	10	1	334	36.5	6.58	53.98	10	metabolic process	cytoplasm;cytosol;mitochondrion	catalytic activity;nucleotide binding	Pf00056, Pf02866	17449	ENSMUSG00000020321.15	Mdh1	11	Metabolic pathways; Proximal tubule bicarbonate reclamation; Pyruvate metabolism; Carbon metabolism; Cysteine and methionine metabolism; Citrate cycle (TCA cycle); Glyoxylate and dicarboxylate metabolism	TCA Cycle; Glycolysis and Gluconeogenesis	1.256	0.220602	1.245	0.0418917	0.991	0.904178	85.7	107.6	106.7	81.4	89.8	96	120.1	105.1	107.7
High	Q9D773	39S ribosomal protein L2, mitochondrial OS=Mus musculus GN=Mrpl2 PE=1 SV=1	67.049	40	12	23	12	1	306	33.3	11.06	51.04	12	cell organization and biogenesis;metabolic process	mitochondrion;ribosome	catalytic activity;RNA binding;structural molecule activity	Pf00181, Pf03947	27398	ENSMUSG00000002767.13	Mrpl2	17	Ribosome		0.936	0.604258	0.931	0.624296	0.995	0.975574	104.6	97.9	97.4	115.6	94.1	102.4	93	104.7	90.1
High	P18242	Cathepsin D OS=Mus musculus GN=Ctsd PE=1 SV=1	67.041	29	10	18	10	1	410	44.9	7.15	65.45	10	cell organization and biogenesis;metabolic process	extracellular;membrane;mitochondrion;vacuole	catalytic activity	Pf00026, Pf07966, Pf14541, Pf14543	13033	ENSMUSG00000007891.16	Ctsd	7	Sphingolipid signaling pathway; Lysosome; Apoptosis; Tuberculosis		1.177	0.654781	1.511	0.269784	1.284	0.214767	81.4	95.7	122.9	61.7	104.6	89.3	100	107.8	136.6
High	A0A1W2P7A1	40S ribosomal protein S12 OS=Mus musculus GN=Rps12 PE=1 SV=1	67.037	58	10	21	10	1	148	16	8.16	61.31	10	metabolic process	ribosome	structural molecule activity	Pf01248		ENSMUSG00000061983.7		10			1.128	0.469003	1.125	0.435743	0.998	0.959398	92.2	104	103.8	81.5	103.8	109.8	97.9	104.8	102.2
High	Q920A7	AFG3-like protein 1 OS=Mus musculus GN=Afg3l1 PE=1 SV=2	66.96	25	16	20	14	1	789	87	8.85	54.44	16	cell organization and biogenesis;metabolic process;response to stimulus	membrane;mitochondrion	catalytic activity;metal ion binding;nucleotide binding;protein binding	Pf00004, Pf01434, Pf05496, Pf06068, Pf07724, Pf07728, Pf13191, Pf13401	114896	ENSMUSG00000031967.15	Afg3l1	8		mRNA processing	1.084	0.222759	1.089	0.163944	1.004	0.88877	94.5	102.5	103	90.9	98.3	105.1	99.9	101.8	104.1
High	Q8BJL9	UDP-glucuronosyltransferase OS=Mus musculus GN=Ugt2b35 PE=1 SV=1	66.959	22	12	45	9	1	529	60.4	8.1	112.75	12	metabolic process	membrane	catalytic activity	Pf00201, Pf04101	243085	ENSMUSG00000035811.10	Ugt2b35	5	Pentose and glucuronate interconversions; Drug metabolism - other enzymes; Chemical carcinogenesis; Retinol metabolism; Metabolism of xenobiotics by cytochrome P450; Steroid hormone biosynthesis; Porphyrin and chlorophyll metabolism; Ascorbate and aldarate metabolism; Metabolic pathways; Drug metabolism - cytochrome P450		1.387	0.197536	1.53	0.0492185	1.103	0.617364	76.6	106.2	117.2	71.7	81.1	91.5	122	108.8	124.9
High	Q9D6J5	NADH dehydrogenase [ubiquinone] 1 beta subcomplex subunit 8, mitochondrial OS=Mus musculus GN=Ndufb8 PE=1 SV=1	66.941	49	7	22	7	1	186	21.9	6.64	52.31	7	cell organization and biogenesis;metabolic process;transport	endoplasmic reticulum;membrane;mitochondrion	catalytic activity	Pf05821	67264	ENSMUSG00000025204.10	Ndufb8	19	Alzheimer's disease; Metabolic pathways; Oxidative phosphorylation; Huntington's disease; Parkinson's disease; Non-alcoholic fatty liver disease (NAFLD)	Electron Transport Chain; Oxidative phosphorylation	0.909	0.418859	1.033	0.247273	1.136	0.304942	102	92.7	105.3	100.8	102.9	101.7	84.2	106.9	103.4
High	E9QNW6	Platelet-activating factor acetylhydrolase OS=Mus musculus GN=Pafah2 PE=1 SV=1	66.936	33	11	19	11	1	415	46.2	6.79	55.79	11	metabolic process;regulation of biological process	cytoplasm	catalytic activity	Pf00326, Pf03403, Pf12695	100163	ENSMUSG00000037366.14	Pafah2	4			1.099	0.254231	1.071	0.236018	0.975	0.735236	94.6	104	101.4	94.7	94.5	98.1	110.1	97.3	105.3
High	Q9D6S7	Ribosome-recycling factor, mitochondrial OS=Mus musculus GN=Mrrf PE=1 SV=1	66.898	43	8	15	8	1	262	29	9.85	55.66	8	cell organization and biogenesis;metabolic process	mitochondrion		Pf01765	67871	ENSMUSG00000026887.9	Mrrf	2			0.952	0.441126	1.054	0.42734	1.107	0.276523	99.8	95	105.2	97.7	101.7	99.5	90.6	100	110.5
High	Q3U816	Oxidoreductase HTATIP2 OS=Mus musculus GN=Htatip2 PE=1 SV=1	66.726	43	13	25	13	1	275	29.9	8.12	64.66	13	cell death;cell differentiation;development;metabolic process;regulation of biological process;transport	cytoplasm;cytosol;membrane;nucleus	catalytic activity;nucleotide binding	Pf01118, Pf13460	53415	ENSMUSG00000039745.8	Htatip2	7			1.11	0.178533	1.108	0.0606988	0.998	0.956637	93.2	103.5	103.3	92.6	93.7	98.5	108.7	100.7	105.8
High	Q8VI47	Canalicular multispecific organic anion transporter 1 OS=Mus musculus GN=Abcc2 PE=1 SV=2	66.639	12	13	17	13	1	1543	173.6	8.65	55.12	13	cellular homeostasis;metabolic process;response to stimulus;transport	cell surface;membrane	catalytic activity;nucleotide binding;protein binding;transporter activity	Pf00005, Pf00664, Pf01926	12780	ENSMUSG00000025194.5	Abcc2	19	Antifolate resistance; Platinum drug resistance; Bile secretion; ABC transporters	Nuclear receptors in lipid metabolism and toxicity; Irinotecan Pathway	1.028	0.881212	0.789	0.582773	0.768	0.206924	106.5	109.5	84	61.8	167.2	118.7	91.9	82.6	77.9
High	P46978	Dolichyl-diphosphooligosaccharide--protein glycosyltransferase subunit STT3A OS=Mus musculus GN=Stt3a PE=1 SV=1	66.548	17	13	28	13	1	705	80.5	8.1	70.17	13	metabolic process	endoplasmic reticulum;membrane	catalytic activity;metal ion binding	Pf02516	16430	ENSMUSG00000032116.18	Stt3a	9	Protein processing in endoplasmic reticulum; N-Glycan biosynthesis; Metabolic pathways		1.21	0.291549	1.094	0.186432	0.904	0.516046	90.8	109.9	99.3	92.2	88.8	96.5	124.4	103.1	95.1
High	Q9D8T7	SRA stem-loop-interacting RNA-binding protein, mitochondrial OS=Mus musculus GN=Slirp PE=1 SV=2	66.511	77	7	24	7	1	112	12.6	9.82	65.99	7	cell organization and biogenesis;cellular component movement;metabolic process;regulation of biological process	cytoplasm;mitochondrion;nucleus	RNA binding	Pf00076, Pf05172, Pf13893, Pf14259	380773	ENSMUSG00000021040.15	Slirp	12		mRNA processing	1.034	0.491645	1.118	0.00346689	1.082	0.183716	95.2	98.4	106.4	95	95.3	102.4	94.5	107.1	105.8
High	Q99N87	28S ribosomal protein S5, mitochondrial OS=Mus musculus GN=Mrps5 PE=1 SV=1	66.284	29	12	22	12	1	432	48.2	10.14	63.07	12	metabolic process	mitochondrion;ribosome	RNA binding;structural molecule activity	Pf03719	77721	ENSMUSG00000027374.12	Mrps5	2	Ribosome		1.141	0.132967	1.134	0.0322458	0.994	0.907234	91.6	104.5	103.9	93.1	90	99.5	109.6	105.5	102.2
High	A2A974	Cytochrome P450, family 4, subfamily a, polypeptide 12B OS=Mus musculus GN=Cyp4a12b PE=1 SV=1	66.146	26	15	35	3	1	508	58.3	8.9	72.07	15	metabolic process		catalytic activity;metal ion binding	Pf00067	13118	ENSMUSG00000078597.2	Cyp4a12b	4	Metabolic pathways; Arachidonic acid metabolism; PPAR signaling pathway; Fatty acid degradation; Retinol metabolism; Inflammatory mediator regulation of TRP channels; Vascular smooth muscle contraction	PPAR signaling pathway	1.118	0.118875	1.075	0.239743	0.961	0.578293	93.9	105.1	101	93.9	93.8	100.8	109.3	96.7	105.4
High	Q99LF4	tRNA-splicing ligase RtcB homolog OS=Mus musculus GN=Rtcb PE=1 SV=1	65.841	27	10	21	10	1	505	55.2	7.23	60.19	10	metabolic process	cytoplasm;cytosol;membrane;nucleus	catalytic activity;metal ion binding;nucleotide binding;protein binding;RNA binding	Pf01139	28088	ENSMUSG00000001783.3	D10Wsu52e; Rtcb	10			1.262	0.0797145	1.192	0.172801	0.944	0.510482	86.9	109.6	103.5	81.7	92	105.1	114.1	109.7	97.4
High	Q99KR7	Peptidyl-prolyl cis-trans isomerase F, mitochondrial OS=Mus musculus GN=Ppif PE=1 SV=1	65.682	46	10	20	10	1	206	21.7	9.16	61.29	10	cell death;cell organization and biogenesis;metabolic process;regulation of biological process;response to stimulus	membrane;mitochondrion;organelle lumen	catalytic activity;protein binding	Pf00160	105675	ENSMUSG00000021868.6	Ppif	14	Calcium signaling pathway; Parkinson's disease; Toxoplasmosis; cGMP-PKG signaling pathway; Huntington's disease		0.63	0.158366	0.64	0.109342	1.016	0.988467	132.2	83.3	84.6	148.7	115.6	98.2	69.4	89.3	78.8
High	Q61176	Arginase-1 OS=Mus musculus GN=Arg1 PE=1 SV=1	65.644	40	10	16	10	1	323	34.8	7.01	54.34	10	cell organization and biogenesis;defense response;metabolic process;regulation of biological process;response to stimulus	cytoplasm;membrane;nucleus	catalytic activity;metal ion binding	Pf00491	11846	ENSMUSG00000019987.9	Arg1	10	Biosynthesis of amino acids; Amoebiasis; Arginine and proline metabolism; Arginine biosynthesis; Metabolic pathways	Spinal Cord Injury	1.026	0.938942	1.001	0.951299	0.976	0.606823	99.1	101.7	99.2	84.1	115.7	97.8	104.8	101	96.6
High	Q8R123	FAD synthase OS=Mus musculus GN=Flad1 PE=1 SV=1	65.595	30	12	21	12	1	492	54.7	6.64	61.51	12	metabolic process	cytoplasm;cytosol;membrane	catalytic activity;nucleotide binding	Pf00994, Pf01507	319945	ENSMUSG00000042642.13	Flad1	3	Metabolic pathways; Riboflavin metabolism		1.152	0.0651316	1.159	0.00192345	1.006	0.887531	90.6	104.4	105	90.8	90.4	100.7	108.1	105.6	104.4
High	Q8BYL4	Tyrosine--tRNA ligase, mitochondrial OS=Mus musculus GN=Yars2 PE=1 SV=2	65.533	27	11	18	11	1	472	52.6	9.16	63.69	11	metabolic process	cytoplasm;cytosol;mitochondrion;organelle lumen	catalytic activity;nucleotide binding;protein binding;RNA binding	Pf00579	70120	ENSMUSG00000022792.16	Yars2	16	Aminoacyl-tRNA biosynthesis		0.973	0.560329	0.992	0.718735	1.019	0.665388	101.2	98.5	100.3	102.7	99.6	102	95	101.5	99.2
High	Q3U422	NADH dehydrogenase [ubiquinone] flavoprotein 3, mitochondrial OS=Mus musculus GN=Ndufv3 PE=1 SV=1	65.336	43	14	25	12	1	468	50.5	8.97	74.48	14	metabolic process;transport	membrane;mitochondrion	RNA binding	Pf10243	78330	ENSMUSG00000024038.16	Ndufv3	17		Electron Transport Chain; Oxidative phosphorylation	0.916	0.43757	0.894	0.356271	0.976	0.752459	106.8	97.8	95.4	115.5	98.4	102.1	93.3	100	90.8
High	P55302	Alpha-2-macroglobulin receptor-associated protein OS=Mus musculus GN=Lrpap1 PE=1 SV=1	65.138	29	12	19	12	1	360	42.2	7.87	43.88	12	regulation of biological process;transport	cell surface;cytoplasm;endoplasmic reticulum;endosome;extracellular;Golgi;membrane;organelle lumen	protein binding	Pf06400, Pf06401	16976	ENSMUSG00000029103.16	Lrpap1	5			1.178	0.374333	1.146	0.426227	0.973	0.816708	90.3	106.3	103.4	79.8	101.2	97.4	115.1	96.1	110.4
High	Q91Y97	Fructose-bisphosphate aldolase B OS=Mus musculus GN=Aldob PE=1 SV=3	64.955	35	13	21	12	1	364	39.5	8.27	65.12	13	cell organization and biogenesis;metabolic process;regulation of biological process;response to stimulus	cytoplasm;cytoskeleton;cytosol;membrane;nucleus;vacuole	catalytic activity;protein binding	Pf00274	230163	ENSMUSG00000028307.9	Aldob	4	Carbon metabolism; Biosynthesis of amino acids; Fructose and mannose metabolism; Glycolysis / Gluconeogenesis; Pentose phosphate pathway; Metabolic pathways	Polyol pathway; Glycolysis and Gluconeogenesis	1.068	0.406757	1.051	0.530521	0.985	0.844711	96.2	102.7	101.1	92.1	100.3	98	107.4	106.3	96
High	P26043	Radixin OS=Mus musculus GN=Rdx PE=1 SV=3	64.677	27	16	18	14	1	583	68.5	6.2	45.22	16	cell organization and biogenesis;regulation of biological process;response to stimulus	cytoplasm;cytoskeleton;membrane	protein binding;RNA binding	Pf00373, Pf00769, Pf09379, Pf09380	19684	ENSMUSG00000032050.17	Rdx	9	Regulation of actin cytoskeleton; Proteoglycans in cancer; MicroRNAs in cancer	Regulation of Actin Cytoskeleton	1.106	0.830887	1.143	0.744481	1.034	0.00552307	92.3	102.1	105.5	69.2	120.3	101.1	100.8	104.5	104.1
High	Q61646	Haptoglobin OS=Mus musculus GN=Hp PE=1 SV=1	64.568	31	11	20	11	1	347	38.7	6.29	62.32	11	defense response;metabolic process;regulation of biological process;response to stimulus	endoplasmic reticulum;extracellular;Golgi	antioxidant activity;catalytic activity;protein binding	Pf00084, Pf00089	15439	ENSMUSG00000031722.10	Hp	8			1.211	0.370681	1.108	0.585498	0.915	0.616365	90.4	109.4	100.2	79.6	101.4	97	121.9	90	110.1
High	Q9JI39	ATP-binding cassette sub-family B member 10, mitochondrial OS=Mus musculus GN=Abcb10 PE=1 SV=1	64.421	18	13	20	13	1	715	77.1	9.6	52.89	13	transport	membrane;mitochondrion	catalytic activity;nucleotide binding;protein binding;transporter activity	Pf00005, Pf00664, Pf02463	56199	ENSMUSG00000031974.8	Abcb10	8	ABC transporters		1.098	0.159072	1.086	0.176133	0.989	0.67328	94.2	103.4	102.3	90.6	97.9	101.4	105.5	100.9	103.6
High	Q9WUA2	Phenylalanine--tRNA ligase beta subunit OS=Mus musculus GN=Farsb PE=1 SV=2	64.39	31	15	20	15	1	589	65.7	7.12	58.42	15	cell organization and biogenesis;metabolic process	cytoplasm;membrane	catalytic activity;metal ion binding;nucleotide binding;RNA binding	Pf03483, Pf03484	23874	ENSMUSG00000026245.16	Farsb	1	Aminoacyl-tRNA biosynthesis		1.123	0.152821	1.227	0.10237	1.092	0.339995	89.5	100.6	109.9	86.6	92.4	96.6	104.5	103.5	116.5
High	A0A1B0GRP7	Pyridoxal phosphate-binding protein (Fragment) OS=Mus musculus GN=Plpbp PE=1 SV=1	64.366	39	10	19	10	1	330	36.1	8.51	53.52	10				Pf01168		ENSMUSG00000031485.15		8			1.078	0.119854	1.138	0.0850143	1.056	0.256473	93.3	100.5	106.2	95.6	91	102	99	109.5	102.9
High	Q91VT4	Carbonyl reductase family member 4 OS=Mus musculus GN=Cbr4 PE=1 SV=2	64.135	40	10	20	10	1	236	25.4	9.69	51.98	10	cell organization and biogenesis;metabolic process	mitochondrion;organelle lumen	catalytic activity;nucleotide binding	Pf00106, Pf03435, Pf08659, Pf13561	234309	ENSMUSG00000031641.14	Cbr4	8			0.988	0.891578	0.866	0.555751	0.877	0.2511	105.1	103.8	91	128.4	84.6	98.5	107.6	96.9	84.1
High	P67984	60S ribosomal protein L22 OS=Mus musculus GN=Rpl22 PE=1 SV=2	64.038	52	8	21	7	1	128	14.8	9.19	59.84	8	cell differentiation;metabolic process	cytoplasm;nucleus;ribosome	RNA binding;structural molecule activity	Pf01776	19934; 100047372; 102642602	ENSMUSG00000028936.15	Rpl22; LOC100047372; LOC100504863; LOC102642602	4; 7	Ribosome	Cytoplasmic Ribosomal Proteins; mRNA processing	1.068	0.610457	1.141	0.327173	1.069	0.0842009	93.5	99.8	106.7	84.2	103.5	98.7	100.6	104.6	108.4
High	P14824	Annexin A6 OS=Mus musculus GN=Anxa6 PE=1 SV=3	63.679	23	15	21	15	1	673	75.8	5.5	51.17	15	cell organization and biogenesis;cellular homeostasis;regulation of biological process;response to stimulus;transport	cytoplasm;cytosol;membrane;mitochondrion;nucleus	metal ion binding;nucleotide binding;protein binding;transporter activity	Pf00191	11749	ENSMUSG00000018340.13	Anxa6	11		Calcium Regulation in the Cardiac Cell; Prostaglandin Synthesis and Regulation	1.072	0.566275	1.267	0.0930556	1.181	0.126597	89.8	96.3	113.8	82.9	97.1	90.3	102.4	110.5	116.8
High	E9PZD8	Ceruloplasmin OS=Mus musculus GN=Cp PE=1 SV=1	63.677	19	14	18	14	1	1086	124.1	5.88	57.74	14	cellular homeostasis;metabolic process;response to stimulus;transport	extracellular;membrane	catalytic activity;metal ion binding;protein binding	Pf00394, Pf07731, Pf07732	12870	ENSMUSG00000003617.16	Cp	3			1.054	0.430442	0.992	0.889623	0.942	0.375532	98.5	103.8	97.7	95.2	101.7	99.4	108.3	94.7	100.8
High	P43277	Histone H1.3 OS=Mus musculus GN=Hist1h1d PE=1 SV=2	63.627	38	12	21	4	1	221	22.1	11.03	53.53	12	cell organization and biogenesis;metabolic process;regulation of biological process	chromosome;nucleus	DNA binding;protein binding;RNA binding	Pf00538	14957	ENSMUSG00000052565.6	Hist1h1d	13			0.594	0.243195	0.863	0.575407	1.453	0.405591	122.1	72.5	105.4	104.2	137.2	97.4	51.7	87.1	122.3
High	O35490	Betaine--homocysteine S-methyltransferase 1 OS=Mus musculus GN=Bhmt PE=1 SV=1	63.606	44	14	19	14	1	407	45	7.9	52.11	14	metabolic process	cytoplasm;cytosol	catalytic activity;metal ion binding;protein binding	Pf02574	12116	ENSMUSG00000069324.5; ENSMUSG00000074768.5	Bhmt	13; 18	Glycine, serine and threonine metabolism; Metabolic pathways; Cysteine and methionine metabolism	Glutathione and one carbon metabolism; One carbon metabolism and related pathways; One Carbon Metabolism	1.038	0.795161	1.214	0.325799	1.169	0.362955	92.3	95.8	112	83.3	101.2	102.2	88.9	124.7	99.6
High	Q8K3J1	NADH dehydrogenase [ubiquinone] iron-sulfur protein 8, mitochondrial OS=Mus musculus GN=Ndufs8 PE=1 SV=1	63.153	46	12	30	12	1	212	24	6.21	78.79	12	cell organization and biogenesis;metabolic process;response to stimulus;transport	membrane;mitochondrion	catalytic activity;metal ion binding	Pf00037, Pf12797, Pf12837, Pf12838, Pf13183, Pf13187, Pf13237, Pf13459, Pf13484, Pf13534, Pf14697	225887	ENSMUSG00000059734.6	Ndufs8	19	Parkinson's disease; Huntington's disease; Alzheimer's disease; Non-alcoholic fatty liver disease (NAFLD); Oxidative phosphorylation; Metabolic pathways	Electron Transport Chain; Oxidative phosphorylation	0.883	0.569201	1.023	0.738872	1.158	0.500153	103.2	91.2	105.6	98.7	107	107.5	76.6	109.5	100.8
High	Q8CFA2	Aminomethyltransferase, mitochondrial OS=Mus musculus GN=Amt PE=1 SV=1	63.091	18	10	20	10	1	403	44	8.7	55.51	10	metabolic process	mitochondrion	catalytic activity	Pf01571, Pf08669	434437	ENSMUSG00000032607.12	Amt	9	One carbon pool by folate; Metabolic pathways; Glyoxylate and dicarboxylate metabolism; Glycine, serine and threonine metabolism; Carbon metabolism	One Carbon Metabolism; Glutathione and one carbon metabolism	0.933	0.519801	0.924	0.344372	0.99	0.905689	105	98	97	109.8	100.1	105.5	90.7	101.3	92.6
High	Q9CQC7	NADH dehydrogenase [ubiquinone] 1 beta subcomplex subunit 4 OS=Mus musculus GN=Ndufb4 PE=1 SV=3	62.975	58	9	25	9	1	129	15.1	9.89	77.38	9	cell organization and biogenesis;metabolic process;response to stimulus;transport	membrane;mitochondrion	catalytic activity	Pf07225	100041273; 68194; 100042503	ENSMUSG00000022820.3	Gm3244; Ndufb4; Gm3873	15; 16; 19	Oxidative phosphorylation; Huntington's disease; Metabolic pathways; Alzheimer's disease; Non-alcoholic fatty liver disease (NAFLD); Parkinson's disease	Electron Transport Chain	1.044	0.729455	1.146	0.269903	1.098	0.145094	94	98.2	107.8	85.5	103.1	102.2	94.1	107.8	107.4
High	Q9CXW4	60S ribosomal protein L11 OS=Mus musculus GN=Rpl11 PE=1 SV=4	62.967	66	11	26	11	1	178	20.2	9.6	61.54	11	cell organization and biogenesis;metabolic process;regulation of biological process;transport	cytoplasm;membrane;nucleus;ribosome	protein binding;RNA binding;structural molecule activity	Pf00281, Pf00673	67025	ENSMUSG00000059291.15	Rpl11	4	Ribosome	Cytoplasmic Ribosomal Proteins; mRNA processing	0.896	0.5584	0.845	0.427032	0.943	0.23481	109.5	98.1	92.5	128.9	92	95.8	99.3	94.8	89.2
High	P48758	Carbonyl reductase [NADPH] 1 OS=Mus musculus GN=Cbr1 PE=1 SV=3	62.966	56	13	17	13	1	277	30.6	8.31	55.16	13	metabolic process	cytoplasm;membrane;nucleus	catalytic activity	Pf00106, Pf01370, Pf08659, Pf13561	12408	ENSMUSG00000051483.8	Cbr1	16	Chemical carcinogenesis; Metabolism of xenobiotics by cytochrome P450; Metabolic pathways; Arachidonic acid metabolism		1.037	0.417092	1.289	0.0238539	1.243	0.0309184	90.2	93.5	116.3	87.9	92.5	95.8	91.2	112.9	119.7
High	Q9CZR8	Elongation factor Ts, mitochondrial OS=Mus musculus GN=Tsfm PE=1 SV=1	62.801	21	6	13	6	1	324	35.3	7.06	52.82	6	metabolic process;regulation of biological process	mitochondrion;nucleus;organelle lumen	protein binding;RNA binding	Pf00627, Pf00889	66399	ENSMUSG00000040521.11	Tsfm	10			1.577	0.118248	1.791	0.0137301	1.136	0.461908	68.7	108.3	123	64	73.1	94.3	123.4	118.1	127.1
High	O35435	Dihydroorotate dehydrogenase (quinone), mitochondrial OS=Mus musculus GN=Dhodh PE=1 SV=2	62.754	46	12	15	12	1	395	42.7	9.55	48.27	12	metabolic process;regulation of biological process;response to stimulus;transport	cytoplasm;cytosol;membrane;mitochondrion	catalytic activity;nucleotide binding	Pf01180	56749	ENSMUSG00000031730.18	Dhodh	8	Pyrimidine metabolism; Metabolic pathways		1.084	0.533421	1.191	0.230643	1.099	0.0617175	91.6	99.3	109.1	82.3	101.6	99.3	99	106.4	111.5
High	Q9DC70	NADH dehydrogenase [ubiquinone] iron-sulfur protein 7, mitochondrial OS=Mus musculus GN=Ndufs7 PE=1 SV=1	62.704	25	8	29	8	1	224	24.7	9.92	88.93	8	cell organization and biogenesis;metabolic process;transport	membrane;mitochondrion	catalytic activity;metal ion binding;protein binding	Pf01058	75406	ENSMUSG00000020153.14	Ndufs7	10	Non-alcoholic fatty liver disease (NAFLD); Alzheimer's disease; Metabolic pathways; Oxidative phosphorylation; Huntington's disease; Parkinson's disease	Electron Transport Chain; Oxidative phosphorylation	0.841	0.219432	0.82	0.181939	0.975	0.788675	112.8	94.8	92.4	121.4	104.3	100.4	89.2	97.9	86.9
High	A2ASZ8	Calcium-binding mitochondrial carrier protein SCaMC-2 OS=Mus musculus GN=Slc25a25 PE=1 SV=1	62.616	30	12	17	10	1	469	52.6	8.54	52.14	12	metabolic process;response to stimulus;transport	membrane;mitochondrion	metal ion binding;transporter activity	Pf00153, Pf13405, Pf13499, Pf13833	227731	ENSMUSG00000026819.15	Slc25a25	2			1.079	0.223124	1.079	0.139751	1.001	1	95	102.5	102.5	93.3	96.6	98.5	106.5	105.2	99.8
High	P47199	Quinone oxidoreductase OS=Mus musculus GN=Cryz PE=1 SV=1	62.591	42	10	16	10	1	331	35.2	8.07	55.7	10	cell organization and biogenesis;metabolic process	cytoplasm;cytosol	catalytic activity;metal ion binding;nucleotide binding;RNA binding	Pf00107, Pf08240, Pf13602	12972	ENSMUSG00000028199.18	Cryz	3			1.064	0.162653	1.109	0.0208701	1.043	0.287771	94.5	100.6	104.9	95.3	93.7	97.9	103.3	106.2	103.6
High	Q99K23	Ufm1-specific protease 2 OS=Mus musculus GN=Ufsp2 PE=1 SV=1	62.536	26	11	17	11	1	461	52.5	6.76	57.31	11	metabolic process;regulation of biological process	cytoplasm;endoplasmic reticulum;nucleus	catalytic activity	Pf07910	192169	ENSMUSG00000031634.13	Ufsp2	8			1.11	0.313385	1.102	0.276058	0.993	0.86807	93.4	103.7	102.9	87.2	99.8	99.4	107.9	102.9	102.8
High	Q3UIU2	NADH dehydrogenase [ubiquinone] 1 beta subcomplex subunit 6 OS=Mus musculus GN=Ndufb6 PE=1 SV=3	62.495	48	10	43	10	1	128	15.5	9.79	108.04	10	cell organization and biogenesis;metabolic process;transport	membrane;mitochondrion		Pf09782	230075	ENSMUSG00000071014.10	Ndufb6	4	Parkinson's disease; Huntington's disease; Oxidative phosphorylation; Metabolic pathways; Alzheimer's disease; Non-alcoholic fatty liver disease (NAFLD)	Oxidative phosphorylation; Electron Transport Chain	0.881	0.329488	0.918	0.258179	1.042	0.699634	107.2	94.4	98.4	101.6	112.7	102.7	86.5	99.5	97
High	Q3TL44	NLR family member X1 OS=Mus musculus GN=Nlrx1 PE=1 SV=1	62.482	16	13	18	13	1	975	107.8	7.37	48.39	13	defense response;regulation of biological process;response to stimulus	membrane;mitochondrion	nucleotide binding;protein binding	Pf05729	270151	ENSMUSG00000032109.15	Nlrx1	9	Influenza A; NOD-like receptor signaling pathway; RIG-I-like receptor signaling pathway		0.91	0.465803	0.936	0.591439	1.029	0.349013	105.4	95.9	98.7	117.1	94.5	95.5	95.9	96.2	100.8
High	P50427	Steryl-sulfatase OS=Mus musculus GN=Sts PE=1 SV=1	62.088	24	16	25	16	1	624	66.5	8.5	56.27	16	metabolic process	endoplasmic reticulum;membrane	catalytic activity;metal ion binding	Pf00884, Pf01663, Pf14707	20905		Sts	X|Y	Steroid hormone biosynthesis		1.097	0.193072	0.945	0.594849	0.861	0.205688	98.6	108.2	93.2	102.4	94.7	105	111.2	100.7	86
High	Q99LC9	Peroxisome assembly factor 2 OS=Mus musculus GN=Pex6 PE=1 SV=1	61.85	14	10	17	10	1	981	104.5	7.34	55.5	10	cell organization and biogenesis;regulation of biological process;transport	cytoplasm;cytosol;membrane	catalytic activity;nucleotide binding;protein binding;RNA binding	Pf00004, Pf00910, Pf05729, Pf07724, Pf13086, Pf13191, Pf13207, Pf13245	224824	ENSMUSG00000002763.16	Pex6	17	Peroxisome		1.139	0.350616	0.933	0.46086	0.819	0.133631	97.7	111.2	91.1	90.2	105.3	103	119.6	90.4	91.4
High	Q80ZS3	28S ribosomal protein S26, mitochondrial OS=Mus musculus GN=Mrps26 PE=1 SV=1	61.708	49	12	19	12	1	200	23.4	9.96	44.46	12		mitochondrion;ribosome	RNA binding	Pf14943	99045	ENSMUSG00000037740.8	Mrps26	2			0.846	0.353152	0.853	0.11213	1.009	0.9972	111.2	94	94.8	105.3	116.6	107	82.1	96.6	92.4
High	Q8R2Y0	Monoacylglycerol lipase ABHD6 OS=Mus musculus GN=Abhd6 PE=1 SV=1	61.647	24	9	18	9	1	336	38.2	8.47	50.36	9	metabolic process;regulation of biological process	membrane;mitochondrion	catalytic activity	Pf00151, Pf00561, Pf12695, Pf12697	66082	ENSMUSG00000025277.13	Abhd6	14	Retrograde endocannabinoid signaling		1.171	0.329939	1.218	0.0750578	1.04	0.772593	88.5	103.6	107.8	93.9	83	93.1	114.8	108.6	106.5
High	Q06185	ATP synthase subunit e, mitochondrial OS=Mus musculus GN=Atp5i PE=1 SV=2	61.641	87	9	30	9	1	71	8.2	9.35	83.42	9	metabolic process;transport	membrane;mitochondrion	catalytic activity;transporter activity	Pf05680	11958	ENSMUSG00000050856.16	Atp5k	5	Oxidative phosphorylation; Metabolic pathways	Electron Transport Chain; Oxidative phosphorylation	0.885	0.515685	0.954	0.772294	1.078	0.533622	105.7	93.5	100.8	90.9	121.6	99.7	86.7	93.1	108.1
High	Q3UER8	Fibrinogen gamma chain OS=Mus musculus GN=Fgg PE=1 SV=1	61.57	31	11	19	11	1	443	50.3	5.62	49.95	11	cell organization and biogenesis;coagulation;defense response;metabolic process;regulation of biological process;response to stimulus;transport	cell surface;cytoplasm;extracellular	metal ion binding;protein binding;structural molecule activity	Pf00147, Pf08702	99571	ENSMUSG00000033860.13	Fgg	3		Blood Clotting Cascade	0.886	0.029083	0.876	0.0588163	0.989	0.7969	108.6	96.2	95.1	107.3	110	97.9	94.5	92	98.3
High	Q8K2C9	Very-long-chain (3R)-3-hydroxyacyl-CoA dehydratase 3 OS=Mus musculus GN=Hacd3 PE=1 SV=2	61.491	31	11	20	11	1	362	43.1	9.13	50.78	11	metabolic process;regulation of biological process;response to stimulus	cytosol;endoplasmic reticulum;membrane;mitochondrion	catalytic activity;protein binding	Pf04387, Pf04969	57874	ENSMUSG00000033629.6	Ptplad1; Hacd3	9	Fatty acid elongation; Biosynthesis of unsaturated fatty acids; Fatty acid metabolism		1.276	0.0931624	1.161	0.115392	0.909	0.390458	87.3	111.4	101.3	88.2	86.1	103.6	119.5	96.1	106.4
High	Q8K0C4	Lanosterol 14-alpha demethylase OS=Mus musculus GN=Cyp51a1 PE=1 SV=1	61.398	22	9	19	9	1	503	56.7	8.41	65.41	9	metabolic process	endoplasmic reticulum;membrane	catalytic activity;metal ion binding	Pf00067	13121	ENSMUSG00000001467.5	Cyp51	5	Metabolic pathways; Steroid biosynthesis	Cholesterol Biosynthesis; Metapathway biotransformation; Oxidation by Cytochrome P450	1.117	0.0678607	1.238	0.111305	1.109	0.274945	89.4	99.9	110.7	86.8	92	98.6	100.9	103.5	118.3
High	Q9Z1P6	NADH dehydrogenase [ubiquinone] 1 alpha subcomplex subunit 7 OS=Mus musculus GN=Ndufa7 PE=1 SV=3	61.277	56	8	23	8	1	113	12.6	10.17	62.76	8	cell organization and biogenesis;metabolic process;transport	membrane;mitochondrion;ribosome	catalytic activity;structural molecule activity	Pf07347	66416	ENSMUSG00000041881.12	Ndufa7	17	Alzheimer's disease; Huntington's disease; Oxidative phosphorylation; Parkinson's disease; Non-alcoholic fatty liver disease (NAFLD); Metabolic pathways	Oxidative phosphorylation; Electron Transport Chain	1.029	0.970776	0.824	0.505886	0.801	0.279635	105.1	108.2	86.7	129.5	83.3	96.9	118	96.1	76.3
High	Q9D6U8	Protein FAM162A OS=Mus musculus GN=Fam162a PE=1 SV=1	61.273	30	7	19	7	1	155	17.7	9.88	37.21	7	cell death;metabolic process;regulation of biological process;response to stimulus	cytosol;membrane;mitochondrion		Pf06388	70186	ENSMUSG00000003955.7	Fam162a	16			1.07	0.282262	0.994	0.942636	0.929	0.29986	97.9	104.7	97.3	102.4	93.5	105.8	103.5	102.5	92.3
High	O88441	Metaxin-2 OS=Mus musculus GN=Mtx2 PE=1 SV=1	61.256	27	10	26	10	1	263	29.7	5.63	66.76	10	transport	membrane;mitochondrion		Pf11801, Pf13410, Pf14497	53375	ENSMUSG00000027099.9	Mtx2	2			1.142	0.16837	1.063	0.21784	0.931	0.356526	93.6	106.9	99.5	95.9	91.2	101.1	112.9	101.8	97.1
High	Q8CHQ9	Probable N-acetyltransferase CML2 OS=Mus musculus GN=Cml2 PE=1 SV=1	61.166	34	8	22	5	1	238	26.4	9.58	57.12	8	development;regulation of biological process	endoplasmic reticulum;Golgi;membrane	catalytic activity	Pf00583, Pf13302, Pf13508, Pf13523, Pf13527, Pf13673, Pf14542	93673	ENSMUSG00000033634.7	Cml2; Nat8f2	6			1.176	0.17852	1.158	0.109521	0.985	0.835146	90	105.8	104.2	94	85.9	99.2	112.6	101	107.3
High	Q8R1V4	Transmembrane emp24 domain-containing protein 4 OS=Mus musculus GN=Tmed4 PE=1 SV=1	61.135	41	7	16	6	1	227	26	8.18	63.78	7	regulation of biological process;response to stimulus;transport	endoplasmic reticulum;membrane	signal transducer activity	Pf01105	103694	ENSMUSG00000004394.12	Tmed4	11			1.074	0.519847	1.069	0.523341	0.995	0.886743	95.5	102.5	102	87.5	103.8	105.5	99.3	102	101.8
High	P62806	Histone H4 OS=Mus musculus GN=Hist1h4a PE=1 SV=2	61.096	58	10	21	10	1	103	11.4	11.36	52.87	10	cell organization and biogenesis;metabolic process;regulation of biological process	chromosome;membrane;nucleus	DNA binding;protein binding;RNA binding	Pf00125, Pf02969, Pf15630	320332; 326619; 319160; 319155; 319158; 319161; 69386; 319157; 319159; 326620; 100041230; 319156; 97122; 102641229	ENSMUSG00000096010.2; ENSMUSG00000091405.2; ENSMUSG00000060981.6; ENSMUSG00000069274.3; ENSMUSG00000061482.6; ENSMUSG00000067455.5; ENSMUSG00000064288.4; ENSMUSG00000060678.4; ENSMUSG00000069306.5; ENSMUSG00000069305.3; ENSMUSG00000069266.5; ENSMUSG00000060093.6; ENSMUSG00000060639.5	Hist4h4; Hist1h4a; Hist1h4k; Hist1h4c; Hist1h4i; Hist1h4n; Hist1h4h; Hist1h4f; Hist1h4j; Hist1h4b; Hist1h4m; Hist1h4d; Hist2h4; LOC100862646; LOC102641229	6; 13; 3	Alcoholism; Systemic lupus erythematosus; Viral carcinogenesis	Type II interferon signaling (IFNG)	0.397	0.0480287	0.516	0.0555183	1.301	0.549894	156.8	62.2	81	163.9	145.5	82.5	45.6	65.7	96.8
High	Q99KI3	ER membrane protein complex subunit 3 OS=Mus musculus GN=Emc3 PE=1 SV=3	60.751	38	7	16	7	1	261	30	6.81	46.86	7	metabolic process	membrane		Pf01956	66087	ENSMUSG00000030286.6	Emc3	6			1.033	0.452251	0.979	0.704956	0.948	0.274313	99.6	102.9	97.5	96.3	103	102	103.7	101	94.1
High	Q9ESW4	Acylglycerol kinase, mitochondrial OS=Mus musculus GN=Agk PE=1 SV=1	60.737	24	11	18	11	1	421	46.9	8.4	55.77	11	cell organization and biogenesis;metabolic process;transport	membrane;mitochondrion	catalytic activity;nucleotide binding	Pf00781	69923	ENSMUSG00000029916.11	Agk	6	Glycerolipid metabolism; Metabolic pathways		1.027	0.536674	1.113	0.0394211	1.084	0.133185	95.5	98.1	106.4	93.8	97.3	101.2	95.1	107.7	105
High	Q14CH7	Alanine--tRNA ligase, mitochondrial OS=Mus musculus GN=Aars2 PE=1 SV=1	60.692	15	13	22	13	1	980	106.7	6.18	53.18	13	cell organization and biogenesis;metabolic process	cytoplasm;mitochondrion	catalytic activity;metal ion binding;nucleotide binding;RNA binding	Pf01411, Pf07973	224805	ENSMUSG00000023938.7	Aars2	17	Aminoacyl-tRNA biosynthesis		0.964	0.661757	0.918	0.461008	0.952	0.488101	104.1	100.4	95.5	112.1	96.4	100.8	99.7	101.1	90
High	Q6GQS1	Calcium-binding mitochondrial carrier protein SCaMC-3 OS=Mus musculus GN=Slc25a23 PE=1 SV=1	60.509	23	10	18	8	1	467	52.5	7.59	52.42	10	regulation of biological process;response to stimulus;transport	membrane;mitochondrion	metal ion binding;transporter activity	Pf00036, Pf00153, Pf13202, Pf13405, Pf13499	66972	ENSMUSG00000046329.14	Slc25a23	17			0.99	0.818182	0.973	0.39626	0.983	0.603576	101.2	100.2	98.5	98.7	103.8	103.1	97.4	98.8	98.2
High	Q8VCR2	17-beta-hydroxysteroid dehydrogenase 13 OS=Mus musculus GN=Hsd17b13 PE=1 SV=2	60.484	36	9	22	2	1	304	33.4	8.88	53.14	9	metabolic process;regulation of biological process	extracellular	catalytic activity	Pf00106, Pf08659	243168	ENSMUSG00000034528.15	Hsd17b13	5			1.137	0.52932	0.975	0.908303	0.858	0.424691	96.4	109.6	94	111.6	82	115.3	102.6	107.6	80.8
High	Q9DCU6	39S ribosomal protein L4, mitochondrial OS=Mus musculus GN=Mrpl4 PE=1 SV=1	60.321	51	13	18	13	1	294	33.1	9.82	58.65	13	metabolic process	mitochondrion;ribosome	RNA binding;structural molecule activity	Pf00573	66163	ENSMUSG00000003299.10	Mrpl4	9	Ribosome		0.933	0.253702	0.982	0.572732	1.053	0.297168	102.9	96	101.1	100.3	105.5	99.5	92.6	100.1	102
High	Q9CXD6	Mitochondrial calcium uniporter regulator 1 OS=Mus musculus GN=Mcur1 PE=1 SV=1	60.311	27	12	18	10	1	340	37.8	10.2	48.17	12	cellular homeostasis;transport	membrane;mitochondrion		Pf07798	76137	ENSMUSG00000021371.4	Ccdc90a; Mcur1	13			1.058	0.317494	1.044	0.54205	0.986	0.78999	96.7	102.3	100.9	100.9	92.6	102.6	101.9	105.1	96.9
High	Q9DCE9	Interferon gamma-induced GTPase OS=Mus musculus GN=Igtp PE=1 SV=1	60.217	37	11	15	11	1	423	48.5	7.77	48.76	11	defense response;response to stimulus	cytosol;membrane	catalytic activity;nucleotide binding	Pf01926, Pf05049	16145	ENSMUSG00000078853.8	Igtp	11	Toxoplasmosis		1.116	0.65219	0.994	0.919661	0.891	0.120209	96.5	107.7	95.9	79.6	115.5	105.5	108.5	91.3	99.6
High	O35728	Cytochrome P450 4A14 OS=Mus musculus GN=Cyp4a14 PE=1 SV=1	60.009	23	9	17	6	1	507	58.7	8.78	53.01	9	metabolic process	endoplasmic reticulum;membrane	catalytic activity;metal ion binding	Pf00067	13119	ENSMUSG00000028715.2	Cyp4a14	4	Arachidonic acid metabolism; PPAR signaling pathway; Fatty acid degradation; Retinol metabolism; Inflammatory mediator regulation of TRP channels; Vascular smooth muscle contraction; Metabolic pathways	PPAR signaling pathway	1.344	0.453897	1.245	0.056925	0.926	0.738005	83.6	112.4	104.1	86.9	77.2	79.5	152.4	100.9	103
High	Q8BUY5	Complex I assembly factor TIMMDC1, mitochondrial OS=Mus musculus GN=Timmdc1 PE=1 SV=1	59.924	33	9	18	9	1	285	31.8	9.29	47.91	9		membrane;mitochondrion;nucleus		Pf02466	76916	ENSMUSG00000002846.9	Timmdc1	16			1.078	0.357319	1.002	0.993625	0.929	0.252797	97.4	105	97.6	102.4	92.5	101	109	95	100
High	P52430	Serum paraoxonase/arylesterase 1 OS=Mus musculus GN=Pon1 PE=1 SV=2	59.917	28	7	18	6	1	355	39.5	5.22	48.21	7	metabolic process;regulation of biological process;response to stimulus	extracellular	catalytic activity;metal ion binding;protein binding	Pf01731, Pf03088, Pf08450	18979	ENSMUSG00000002588.12	Pon1	6	Metabolic pathways		1.349	0.21833	1.253	0.216168	0.929	0.638408	83.3	112.4	104.3	74.3	92.4	98.8	126.4	96.8	111.3
High	Q91YP2	Neurolysin, mitochondrial OS=Mus musculus GN=Nln PE=1 SV=1	59.862	23	16	20	16	1	704	80.4	6.44	56.08	16	metabolic process;regulation of biological process	cytoplasm;cytosol;membrane;mitochondrion	catalytic activity;metal ion binding	Pf01432	75805	ENSMUSG00000021710.10	Nln	13	Renin-angiotensin system		1.001	0.99382	1.018	0.826837	1.017	0.701313	99.4	99.5	101.2	105.1	93.8	98.5	100.3	105	97.3
High	E9PUK2	Uncharacterized aarF domain-containing protein kinase 5 OS=Mus musculus GN=Adck5 PE=1 SV=1	59.841	25	11	15	11	1	582	66.6	8.76	46.28	11	metabolic process	membrane;mitochondrion	catalytic activity	Pf03109	268822	ENSMUSG00000022550.17	Adck5	15			1.043	0.280874	1.002	0.964939	0.96	0.285476	98.5	102.8	98.7	95.6	101.4	102.9	102.6	101.5	95.9
High	Q9JJI8	60S ribosomal protein L38 OS=Mus musculus GN=Rpl38 PE=1 SV=3	59.778	54	6	20	6	1	70	8.2	10.1	58.09	6	cell organization and biogenesis;metabolic process;regulation of biological process	ribosome	RNA binding;structural molecule activity	Pf01781	67671; 625646; 664868	ENSMUSG00000057322.12	Rpl38; Rpl38-ps1; Rpl38-ps2	11; 4; 6	Ribosome	mRNA processing; Cytoplasmic Ribosomal Proteins	1.095	0.248691	1.209	0.127818	1.104	0.19583	90.8	99.5	109.8	85.6	96.1	98.6	100.2	104.4	115.1
High	P62073	Mitochondrial import inner membrane translocase subunit Tim10 OS=Mus musculus GN=Timm10 PE=1 SV=1	59.722	61	7	20	7	1	90	10.3	6.29	43.33	7	cell organization and biogenesis;transport	membrane;mitochondrion	metal ion binding;protein binding;transporter activity	Pf02953	30059	ENSMUSG00000027076.10	Timm10	2			1.07	0.696755	1.138	0.451981	1.064	0.468713	93.5	100	106.5	82	106	104.5	95.1	100.7	111.8
High	E9PVN6	Predicted gene 20498 OS=Mus musculus GN=Gm20498 PE=1 SV=1	59.588	49	7	13	2	1	182	20.4	6.07	47.48	7		membrane	protein binding	Pf00595, Pf13180, Pf14138	105940408	ENSMUSG00000021139.17	Gm20498; Synj2bp-cox16	12			1.232	0.399404	1.255	0.359283	1.019	0.294654	86	106	108	70.2	104.3	104.3	106.5	106.5	108.3
High	P35700	Peroxiredoxin-1 OS=Mus musculus GN=Prdx1 PE=1 SV=1	59.582	41	10	20	8	1	199	22.2	8.12	64.19	10	cell proliferation;cellular homeostasis;defense response;metabolic process;regulation of biological process;response to stimulus	cytoplasm;cytosol;mitochondrion;nucleus;organelle lumen	antioxidant activity;catalytic activity;protein binding;RNA binding	Pf00578, Pf08534, Pf10417	18477	ENSMUSG00000028691.12	Prdx1	4	Peroxisome		0.911	0.679588	0.924	0.686581	1.015	0.915037	105.8	96.4	97.8	85.3	129	104.6	87.2	97.3	96.6
High	P21614	Vitamin D-binding protein OS=Mus musculus GN=Gc PE=1 SV=2	59.571	14	9	24	9	1	476	53.6	5.5	70.09	9	metabolic process;transport	cytosol;extracellular	protein binding;transporter activity	Pf00273, Pf09164	14473	ENSMUSG00000035540.12	Gc	5			1.239	0.288403	1.338	0.16768	1.079	0.484202	83.9	103.9	112.2	72.9	95.8	96.5	111.1	105.8	118
High	Q8R035	Peptidyl-tRNA hydrolase ICT1, mitochondrial OS=Mus musculus GN=Mrpl58 PE=1 SV=1	59.548	31	7	14	7	1	206	23.5	10.18	45.48	7	cell organization and biogenesis;metabolic process;regulation of biological process	mitochondrion;ribosome	catalytic activity;RNA binding	Pf00472	68572	ENSMUSG00000018858.15	Ict1; Mrpl58	11			1.134	0.393385	1.248	0.175066	1.1	0.163103	88.7	100.6	110.7	79.1	99	96.9	104	107.5	113.5
High	Q62425	Cytochrome c oxidase subunit NDUFA4 OS=Mus musculus GN=Ndufa4 PE=1 SV=2	59.544	48	8	28	8	1	82	9.3	9.52	84.63	8	metabolic process;transport	membrane;mitochondrion	catalytic activity;protein binding;transporter activity	Pf06522	17992	ENSMUSG00000029632.7	Ndufa4	6	Alzheimer's disease; Huntington's disease; Oxidative phosphorylation; Parkinson's disease; Non-alcoholic fatty liver disease (NAFLD); Metabolic pathways	Electron Transport Chain; Oxidative phosphorylation	0.594	0.107041	0.58	0.0141849	0.977	0.854004	138	81.9	80.1	130.3	144.1	101.2	65.3	78.7	80.3
High	P35293	Ras-related protein Rab-18 OS=Mus musculus GN=Rab18 PE=1 SV=2	59.525	46	10	17	10	1	206	23	5.36	51.63	10	cell organization and biogenesis;development;regulation of biological process;response to stimulus;transport	Golgi;membrane	catalytic activity;nucleotide binding	Pf00025, Pf00071, Pf04670, Pf08477, Pf09439	19330	ENSMUSG00000073639.5	Rab18	18			1.13	0.41696	0.95	0.682472	0.84	0.0452752	97.4	110.1	92.5	86.4	109.3	106.9	112.8	94.8	89.8
High	P62889	60S ribosomal protein L30 OS=Mus musculus GN=Rpl30 PE=1 SV=2	59.378	54	6	26	6	1	115	12.8	9.63	77.64	6	defense response;metabolic process;response to stimulus	membrane;nucleus;ribosome	RNA binding;structural molecule activity	Pf01248	19946; 667779; 666899	ENSMUSG00000058600.13	Rpl30; Rpl30-ps8; Gm12191	15; 12; 11	Ribosome	Cytoplasmic Ribosomal Proteins; TNF-alpha NF-kB Signaling Pathway; Selenium metabolism/Selenoproteins	1.25	0.172793	1.213	0.147629	0.971	0.791691	86.6	108.3	105.1	81.6	91.6	99.2	117.6	98.8	111.3
High	Q8BWN8	Acyl-coenzyme A thioesterase 4 OS=Mus musculus GN=Acot4 PE=1 SV=1	59.314	35	13	22	7	1	421	46.5	7.85	57.66	13	metabolic process		catalytic activity;protein binding	Pf04775, Pf08840, Pf12695, Pf12697	171282	ENSMUSG00000052392.4	Acot4	12	Metabolic pathways; Fatty acid elongation; Biosynthesis of unsaturated fatty acids		1.059	0.772737	0.913	0.534883	0.863	0.323133	100.9	106.9	92.2	114	88.5	95.3	118.6	90.8	92.7
High	P01899	H-2 class I histocompatibility antigen, D-B alpha chain OS=Mus musculus GN=H2-D1 PE=1 SV=2	59.148	30	10	20	8	1	362	40.8	6.73	43.23	10	regulation of biological process;response to stimulus	cell surface;endoplasmic reticulum;Golgi;membrane	protein binding;RNA binding	Pf00129, Pf06623, Pf07654, Pf08205	14964	ENSMUSG00000073411.11	H2-D1	17	Autoimmune thyroid disease; Herpes simplex infection; Antigen processing and presentation; Phagosome; Epstein-Barr virus infection; Natural killer cell mediated cytotoxicity; Endocytosis; Viral myocarditis; HTLV-I infection; Allograft rejection; Viral carcinogenesis; Type I diabetes mellitus; Graft-versus-host disease; Cell adhesion molecules (CAMs)		0.968	0.35923	0.673	0.0339487	0.695	0.0345341	113.6	110	76.4	110.5	116.5	109.1	110.6	82.9	70.3
High	Q9Z0R9	Fatty acid desaturase 2 OS=Mus musculus GN=Fads2 PE=1 SV=1	59.125	25	11	20	10	1	444	52.4	8.82	58.18	11	metabolic process;transport	endoplasmic reticulum;membrane	catalytic activity	Pf00173, Pf00487	56473	ENSMUSG00000024665.7	Fads2	19	alpha-Linolenic acid metabolism; PPAR signaling pathway; Biosynthesis of unsaturated fatty acids; Fatty acid metabolism	Folic Acid Network; PPAR signaling pathway; Selenium Micronutrient Network	1.207	0.12752	1.122	0.191459	0.929	0.256772	90.1	108.8	101.1	84.7	95.7	103.9	113.7	100.2	101.8
High	Q3UJU9	Regulator of microtubule dynamics protein 3 OS=Mus musculus GN=Rmdn3 PE=1 SV=2	59.109	24	9	16	9	1	470	52	5.21	52.5	9	cell death;cell differentiation;cellular homeostasis	cytoplasm;cytoskeleton;membrane;mitochondrion;nucleus	protein binding		67809	ENSMUSG00000070730.11	Fam82a2; Rmdn3	2			1.506	0.170141	0.785	0.33857	0.521	0.0607597	91.2	137.3	71.5	76.7	106.5	121.4	152.7	77.9	64.6
High	O70503	Very-long-chain 3-oxoacyl-CoA reductase OS=Mus musculus GN=Hsd17b12 PE=1 SV=1	58.988	21	7	17	7	1	312	34.7	9.52	55.68	7	cell organization and biogenesis;metabolic process;regulation of biological process	endoplasmic reticulum;membrane	catalytic activity;protein binding	Pf00106, Pf02719, Pf08659, Pf13460	56348	ENSMUSG00000027195.10	Hsd17b12	2	Metabolic pathways; Biosynthesis of unsaturated fatty acids; Steroid hormone biosynthesis; Fatty acid elongation; Fatty acid metabolism		1.212	0.144685	1.127	0.0651971	0.93	0.463508	89.8	108.9	101.3	89.3	90.1	100.8	117.4	98.1	104.2
High	Q8BGC4	Prostaglandin reductase-3 OS=Mus musculus GN=Zadh2 PE=1 SV=1	58.878	28	10	25	10	1	377	40.5	7.42	56.04	10	metabolic process;regulation of biological process	mitochondrion	catalytic activity;metal ion binding	Pf00107, Pf08240	225791	ENSMUSG00000049090.2	Zadh2	18			1.13	0.0727429	1.142	0.0952814	1.011	0.828379	91.7	103.6	104.7	89.8	93.5	100.7	106.4	100.8	108.7
High	Q9JIL4	Na(+)/H(+) exchange regulatory cofactor NHE-RF3 OS=Mus musculus GN=Pdzk1 PE=1 SV=1	58.759	34	14	16	14	1	519	56.5	5.43	43.03	14	cell organization and biogenesis;regulation of biological process;transport	membrane	protein binding	Pf00595, Pf13180	59020		Pdzk1	3			0.971	0.812661	0.943	0.686323	0.971	0.243621	102.9	100	97.1	89	118.2	100.8	98.5	95.4	98.1
High	P11499	Heat shock protein HSP 90-beta OS=Mus musculus GN=Hsp90ab1 PE=1 SV=3	58.755	13	9	21	4	1	724	83.2	5.03	63.2	9	cell organization and biogenesis;metabolic process;regulation of biological process;response to stimulus	cell surface;cytoplasm;cytosol;extracellular;membrane;mitochondrion;nucleus	enzyme regulator activity;nucleotide binding;protein binding;RNA binding	Pf00183, Pf02518, Pf13589	15516	ENSMUSG00000023944.14	Hsp90ab1	17	Pathways in cancer; Estrogen signaling pathway; Antigen processing and presentation; Progesterone-mediated oocyte maturation; Protein processing in endoplasmic reticulum; Prostate cancer; PI3K-Akt signaling pathway; NOD-like receptor signaling pathway	Focal Adhesion-PI3K-Akt-mTOR-signaling pathway; TNF-alpha NF-kB Signaling Pathway	1.046	0.871953	1.129	0.587958	1.079	0.288548	94.5	98.8	106.7	79.3	111.5	97	99.7	100.9	111.6
High	Q80W54	CAAX prenyl protease 1 homolog OS=Mus musculus GN=Zmpste24 PE=1 SV=2	58.676	19	10	18	10	1	475	54.7	6.95	43.66	10	cell organization and biogenesis;metabolic process	endoplasmic reticulum;membrane;nucleus	catalytic activity;metal ion binding	Pf01435	230709	ENSMUSG00000043207.10	Zmpste24	4	Terpenoid backbone biosynthesis	Adipogenesis genes	1.174	0.114725	1.134	0.0397207	0.966	0.602518	90.7	106.4	102.9	89.3	92	100.8	112.3	100.7	104.9
High	Q8K2Y7	39S ribosomal protein L47, mitochondrial OS=Mus musculus GN=Mrpl47 PE=1 SV=2	58.672	32	9	17	9	1	252	29.7	10.21	50.16	9	cell organization and biogenesis;metabolic process	mitochondrion;ribosome	structural molecule activity	Pf06984	74600	ENSMUSG00000037531.8	Mrpl47	3			1.003	1	1.201	0.182513	1.198	0.0637193	93.6	93.9	112.5	84.7	103	98.7	89	112.8	111.7
High	P16406	Glutamyl aminopeptidase OS=Mus musculus GN=Enpep PE=1 SV=1	58.499	21	16	20	16	1	945	107.9	5.44	53.21	16	cell proliferation;cellular component movement;metabolic process	membrane;organelle lumen	catalytic activity;metal ion binding	Pf01433, Pf11838, Pf13485	13809	ENSMUSG00000028024.14	Enpep	3	Renin-angiotensin system		0.883	0.551861	0.792	0.241018	0.898	0.502191	112.1	99	88.9	98.6	126	111.6	86.8	93.1	83.8
High	Q924L1	LETM1 domain-containing protein 1 OS=Mus musculus GN=Letmd1 PE=1 SV=1	58.439	26	12	24	12	1	360	41.7	10.54	54.26	12	cellular homeostasis	membrane;mitochondrion		Pf07766	68614	ENSMUSG00000037353.8	Letmd1	15			0.935	0.69855	0.808	0.339581	0.865	0.18028	109.4	102.2	88.4	127.7	92.6	95.8	107.9	91.2	84.7
High	P43274	Histone H1.4 OS=Mus musculus GN=Hist1h1e PE=1 SV=2	58.274	38	12	19	4	1	219	22	11.11	41.99	12	cell organization and biogenesis;metabolic process;regulation of biological process	chromosome;nucleus	DNA binding;metal ion binding;nucleotide binding;protein binding;RNA binding	Pf00538	50709	ENSMUSG00000051627.2	Hist1h1e	13			0.459	0.168289	0.735	0.471556	1.6	0.444879	136.7	62.8	100.5	112.1	155	89.3	41.1	71.6	131
High	Q8JZY4	Mitochondrial ribonuclease P protein 3 OS=Mus musculus GN=Kiaa0391 PE=2 SV=1	58.114	19	11	17	11	1	584	66.8	8.79	39.32	11	metabolic process	mitochondrion;nucleus	catalytic activity		66132	ENSMUSG00000021023.14	1110008L16Rik	12			1.173	0.10946	1.133	0.0700833	0.966	0.624109	90.8	106.4	102.8	89.6	91.8	100.9	112.1	106	99.6
High	O88833	Cytochrome P450 4A10 OS=Mus musculus GN=Cyp4a10 PE=2 SV=2	57.956	26	11	19	10	1	509	58.3	8.75	56.59	11	metabolic process	cytoplasm;endoplasmic reticulum;membrane	catalytic activity;metal ion binding	Pf00067	13117	ENSMUSG00000066072.13	Cyp4a10	4	Fatty acid degradation; Arachidonic acid metabolism; Retinol metabolism; Inflammatory mediator regulation of TRP channels; Vascular smooth muscle contraction; Metabolic pathways; PPAR signaling pathway	PPAR signaling pathway	1.374	0.248732	1.293	0.0208414	0.941	0.716686	81.8	112.4	105.8	78.6	84.1	93.7	133.2	103	107.3
High	Q91WM2	Haloacid dehalogenase-like hydrolase domain-containing 5 OS=Mus musculus GN=Hdhd5 PE=1 SV=1	57.955	28	8	15	8	1	419	46.3	7.88	47.49	8	metabolic process	mitochondrion		Pf13344	214932	ENSMUSG00000058979.7	Cecr5; Hdhd5	6			1.099	0.124781	1.089	0.02641	0.991	0.835984	94.1	103.4	102.5	94.6	93.6	99.8	107	101.2	103.8
High	Q9CZN8	Glutamyl-tRNA(Gln) amidotransferase subunit A, mitochondrial OS=Mus musculus GN=Qrsl1 PE=1 SV=1	57.877	21	9	14	9	1	525	56.7	5.95	46.78	9	cell organization and biogenesis;metabolic process;regulation of biological process	mitochondrion	catalytic activity;nucleotide binding	Pf01425	76563	ENSMUSG00000019863.7	Qrsl1	10	Metabolic pathways; Aminoacyl-tRNA biosynthesis		1.151	0.0402531	1.316	0.0432738	1.143	0.111196	86.5	99.6	113.9	83.8	89.2	99.5	99.6	108.7	119.2
High	Q8C3X4	Translation factor Guf1, mitochondrial OS=Mus musculus GN=Guf1 PE=1 SV=1	57.721	23	11	13	11	1	651	72.4	8.76	48.98	11	metabolic process;regulation of biological process;response to stimulus	membrane;mitochondrion	catalytic activity;nucleotide binding	Pf00009, Pf00071, Pf00679, Pf01926, Pf03144, Pf06421, Pf14492	231279	ENSMUSG00000029208.16	Guf1	5			0.983	0.827807	0.993	0.787194	1.01	0.905711	100.8	99.1	100.1	102.2	99.3	105.3	93.1	101.8	98.3
High	Q8R0X7	Sphingosine-1-phosphate lyase 1 OS=Mus musculus GN=Sgpl1 PE=1 SV=1	57.647	15	7	16	7	1	568	63.6	9.1	35.47	7	cell death;cell differentiation;cellular component movement;metabolic process;regulation of biological process;response to stimulus	endoplasmic reticulum;membrane	catalytic activity	Pf00155, Pf00266, Pf00282, Pf01212, Pf05889	20397	ENSMUSG00000020097.14	Sgpl1	10	Sphingolipid metabolism; Metabolic pathways; Sphingolipid signaling pathway	Kennedy pathway	1.035	0.672224	0.859	0.37596	0.829	0.258068	103.7	107.3	89	97.2	109.9	110.3	103.8	100.2	78.6
High	A0A0R4J0N7	7-alpha-hydroxycholest-4-en-3-one 12-alpha-hydroxylase OS=Mus musculus GN=Cyp8b1 PE=1 SV=1	57.572	26	11	19	11	1	500	57.7	8.98	57.54	11	metabolic process	endoplasmic reticulum;membrane	catalytic activity;metal ion binding	Pf00067	13124	ENSMUSG00000050445.4	Cyp8b1	9	PPAR signaling pathway; Metabolic pathways; Primary bile acid biosynthesis	Nuclear receptors in lipid metabolism and toxicity; Metapathway biotransformation; PPAR signaling pathway; Oxidation by Cytochrome P450	1.199	0.207754	1.244	0.123686	1.038	0.772435	87.1	104.4	108.4	90.8	83.2	95.8	113.4	101	115.8
High	Q99M01	Phenylalanine--tRNA ligase, mitochondrial OS=Mus musculus GN=Fars2 PE=1 SV=1	57.539	27	10	15	10	1	451	52.3	7.17	42.71	10	metabolic process	cytoplasm;mitochondrion;organelle lumen	catalytic activity;metal ion binding;nucleotide binding;RNA binding	Pf01409, Pf03147	69955	ENSMUSG00000021420.12	Fars2	13	Aminoacyl-tRNA biosynthesis		1.131	0.134538	1.115	0.206854	0.987	0.72654	92.4	104.5	103.1	97.2	87.7	103.2	105.7	106.3	99.8
High	P50171	Estradiol 17-beta-dehydrogenase 8 OS=Mus musculus GN=Hsd17b8 PE=1 SV=2	57.344	28	7	18	7	1	259	26.6	6.54	61.15	7	cell organization and biogenesis;metabolic process	membrane;mitochondrion;organelle lumen	catalytic activity;nucleotide binding	Pf00106, Pf08659, Pf13561	14979	ENSMUSG00000073422.10	H2-Ke6	17	Metabolic pathways; Steroid hormone biosynthesis		0.998	0.965835	0.8	0.210102	0.801	0.107833	107.2	107	85.8	117.1	97.6	103.4	110.3	92.5	79.1
High	E9QPX3	NADH dehydrogenase [ubiquinone] iron-sulfur protein 4, mitochondrial OS=Mus musculus GN=Ndufs4 PE=1 SV=1	57.246	37	8	20	8	1	175	19.8	9.99	64.32	8	cell organization and biogenesis;metabolic process;regulation of biological process;response to stimulus;transport	membrane;mitochondrion	catalytic activity	Pf04800	17993	ENSMUSG00000021764.6	Ndufs4	13	Parkinson's disease; Non-alcoholic fatty liver disease (NAFLD); Metabolic pathways; Alzheimer's disease; Oxidative phosphorylation; Huntington's disease	Oxidative phosphorylation; Electron Transport Chain	1.439	0.200998	1.585	0.103452	1.101	0.510272	74.6	107.3	118.1	62.2	88.2	96.2	118.2	110.5	124.7
High	Q8K0Z7	Translational activator of cytochrome c oxidase 1 OS=Mus musculus GN=Taco1 PE=1 SV=1	57.233	28	10	19	10	1	294	32.3	8.12	54.71	10	regulation of biological process	mitochondrion;nucleus		Pf01709	70207	ENSMUSG00000001983.7	Taco1	11			0.974	0.635265	0.979	0.752308	1.005	0.917484	101.6	99	99.5	106.1	97.2	101.1	96.7	103.6	95.3
High	P45878	Peptidyl-prolyl cis-trans isomerase FKBP2 OS=Mus musculus GN=Fkbp2 PE=1 SV=1	57.214	59	8	15	8	1	140	15.3	8.88	49.75	8	metabolic process	cytoplasm;endoplasmic reticulum;membrane	catalytic activity	Pf00254	14227	ENSMUSG00000056629.15	Fkbp2	19			1.334	0.213333	1.336	0.209736	1.001	0.994506	81.7	109.1	109.2	70.5	93.8	99.7	118.1	100	118
High	Q925N2	Sideroflexin-2 OS=Mus musculus GN=Sfxn2 PE=1 SV=1	57.191	37	11	21	11	1	322	36.1	8.82	50.98	11	transport	membrane;mitochondrion	transporter activity	Pf03820	94279	ENSMUSG00000025036.6	Sfxn2	19			1.009	0.849843	1.03	0.469372	1.021	0.630705	98.7	99.6	101.7	95.7	101.7	102.9	96.4	100.2	103.1
High	Q9CXW2	28S ribosomal protein S22, mitochondrial OS=Mus musculus GN=Mrps22 PE=1 SV=1	57.18	34	13	17	13	1	359	41.2	8.56	47.39	13		mitochondrion;ribosome	structural molecule activity	Pf10245	64655	ENSMUSG00000032459.9	Mrps22	9			1.054	0.608913	1.196	0.0726359	1.136	0.273237	92.3	97.3	110.4	88.7	95.8	105.2	89.6	114.1	106.6
High	P58252	Elongation factor 2 OS=Mus musculus GN=Eef2 PE=1 SV=2	57.17	14	11	20	11	1	858	95.3	6.83	42.41	11	cell differentiation;cell proliferation;metabolic process;regulation of biological process;response to stimulus	cytoplasm;cytosol;membrane;nucleus;ribosome	catalytic activity;nucleotide binding;protein binding;RNA binding	Pf00009, Pf00679, Pf03144, Pf03764, Pf14492	13629	ENSMUSG00000034994.10	Eef2	10	AMPK signaling pathway; Oxytocin signaling pathway	Translation Factors	1.011	0.93008	0.726	0.383934	0.718	0.0174101	109.6	110.8	79.5	82	142.5	110.2	108.3	82.5	74.5
High	Q8R404	MICOS complex subunit MIC13 OS=Mus musculus GN=Mic13 PE=1 SV=1	57.09	81	7	15	7	1	119	13.4	8.63	46.12	7	cell organization and biogenesis	membrane;mitochondrion			224904	ENSMUSG00000049760.5	2410015M20Rik	17			0.974	0.772028	1.024	0.818682	1.052	0.285204	100.1	97.4	102.5	92.2	108.3	100.8	93.9	102.6	102.1
High	Q99KK9	Probable histidine--tRNA ligase, mitochondrial OS=Mus musculus GN=Hars2 PE=1 SV=1	57.059	26	14	20	14	1	505	56.9	8.32	51.95	14	cell organization and biogenesis;metabolic process	cytoplasm;mitochondrion;organelle lumen	catalytic activity;nucleotide binding;protein binding;RNA binding	Pf00587, Pf03129, Pf13393	70791	ENSMUSG00000019143.15	Hars2	18	Aminoacyl-tRNA biosynthesis		1.171	0.223499	1.046	0.627618	0.894	0.316369	93.3	109.2	97.6	98.9	87.6	102	116.4	102.6	92.5
High	Q9CY50	Translocon-associated protein subunit alpha OS=Mus musculus GN=Ssr1 PE=1 SV=1	56.864	18	3	16	3	1	286	32	4.45	69.16	3	cell organization and biogenesis;transport	endoplasmic reticulum;membrane		Pf03896	107513	ENSMUSG00000021427.9	Ssr1	13	Protein processing in endoplasmic reticulum		1.157	0.0527775	1.218	0.0285539	1.052	0.286316	88.9	102.9	108.2	86.8	90.9	100.2	105.5	105.6	110.9
High	E9QAZ2	Ribosomal protein L15 OS=Mus musculus GN=Gm10020 PE=3 SV=1	56.712	51	12	26	12	1	204	24.1	11.58	53.79	12	metabolic process;response to stimulus	nucleus;ribosome	protein binding;RNA binding;structural molecule activity	Pf00827		ENSMUSG00000057262.1		15			0.998	0.957801	0.92	0.556702	0.922	0.381614	102.8	102.6	94.6	112.9	93.1	100.7	104.1	101.4	87.8
High	Q9QXY9	Peroxisomal biogenesis factor 3 OS=Mus musculus GN=Pex3 PE=1 SV=1	56.494	23	7	15	7	1	372	42.2	7.77	39.18	7	cell organization and biogenesis;transport	cytosol;endoplasmic reticulum;membrane	protein binding	Pf04882	56535	ENSMUSG00000019809.16	Pex3	10	Peroxisome		1.216	0.126209	1.081	0.166696	0.889	0.279572	91	110.6	98.4	90.2	91.6	103	118.6	94.9	101.7
High	P12265	Beta-glucuronidase OS=Mus musculus GN=Gusb PE=1 SV=2	56.272	21	12	19	12	1	648	74.1	6.7	55.43	12	metabolic process	endoplasmic reticulum;membrane;vacuole	catalytic activity;protein binding	Pf00703, Pf02836, Pf02837	110006	ENSMUSG00000025534.17	Gusb	5	Glycosaminoglycan degradation; Pentose and glucuronate interconversions; Lysosome; Porphyrin and chlorophyll metabolism; Drug metabolism - other enzymes; Metabolic pathways		1.089	0.260069	1.122	0.0958041	1.03	0.642375	93.5	101.7	104.8	90.9	95.9	97	106.5	101.9	107.6
High	Q3U3R4	Lipase maturation factor 1 OS=Mus musculus GN=Lmf1 PE=1 SV=1	56.239	17	10	17	10	1	574	65.8	9.29	49.56	10	metabolic process;regulation of biological process;transport	endoplasmic reticulum;Golgi;membrane	protein binding	Pf06762	76483	ENSMUSG00000002279.18	Lmf1	17			1.225	0.211486	1.166	0.232879	0.952	0.662163	88.5	108.4	103.1	82.1	94.9	99.5	117.4	97.3	108.8
High	Q8R3F5	Malonyl-CoA-acyl carrier protein transacylase, mitochondrial OS=Mus musculus GN=Mcat PE=1 SV=3	56.202	29	8	14	8	1	381	41.9	8.1	52.23	8	metabolic process	mitochondrion	catalytic activity;RNA binding	Pf00698	223722	ENSMUSG00000048755.8	Mcat	15	Fatty acid metabolism; Fatty acid biosynthesis; Metabolic pathways		0.996	0.933159	1	0.974618	1.004	0.893338	100.2	99.7	100.1	105.7	94.8	101.7	97.7	101.2	98.9
High	P61255	60S ribosomal protein L26 OS=Mus musculus GN=Rpl26 PE=1 SV=1	56.036	59	10	20	10	1	145	17.2	10.55	44.46	10	metabolic process;regulation of biological process;response to stimulus	cytoplasm;membrane;ribosome	protein binding;RNA binding;structural molecule activity	Pf00467	19941; 100034726	ENSMUSG00000060938.14	Rpl26; Gm15772	11; 5	Ribosome	Cytoplasmic Ribosomal Proteins; mRNA processing	0.955	0.840313	0.732	0.28864	0.766	0.316089	111.7	106.6	81.7	129.8	94	91.5	121.6	92.9	70.3
High	Q9D517	1-acyl-sn-glycerol-3-phosphate acyltransferase gamma OS=Mus musculus GN=Agpat3 PE=1 SV=2	55.903	27	10	17	10	1	376	43.3	8.51	48.26	10	metabolic process	endoplasmic reticulum;membrane;nucleus	catalytic activity	Pf01553	28169	ENSMUSG00000001211.15	Agpat3	10	Glycerophospholipid metabolism; Phospholipase D signaling pathway; Glycerolipid metabolism; Metabolic pathways	Triacylglyceride Synthesis	1.206	0.215285	1.111	0.0343909	0.922	0.48022	90.4	109	100.5	88.5	92.2	98.9	119.8	99.9	100.8
High	G5E814	MCG5603 OS=Mus musculus GN=Ndufa11 PE=1 SV=1	55.806	38	7	13	7	1	143	15.1	8.07	44.52	7	cell organization and biogenesis;metabolic process;transport	membrane;mitochondrion		Pf02466	69875	ENSMUSG00000002379.6	Ndufa11	17	Alzheimer's disease; Metabolic pathways; Oxidative phosphorylation; Huntington's disease; Parkinson's disease; Non-alcoholic fatty liver disease (NAFLD)	Oxidative phosphorylation	1.015	0.90024	0.95	0.601824	0.936	0.530218	101.2	102.7	96.1	93.8	108.7	110.8	94.8	100.2	91.8
High	Q8BU88	39S ribosomal protein L22, mitochondrial OS=Mus musculus GN=Mrpl22 PE=1 SV=1	55.618	43	8	21	8	1	206	23.8	9.86	48.65	8	metabolic process	mitochondrion;ribosome	RNA binding;structural molecule activity	Pf00237	216767	ENSMUSG00000020514.8	Mrpl22	11	Ribosome		1.043	0.598944	1.139	0.104236	1.092	0.251254	94.3	98.3	107.4	90.2	98.4	103.6	93.2	109.3	105.3
High	A0A1B0GSX0	L-lactate dehydrogenase OS=Mus musculus GN=Ldha PE=1 SV=1	55.605	26	9	15	9	1	361	39.7	8.35	48.59	9	cell communication;metabolic process;regulation of biological process;response to stimulus	cytoplasm;cytosol;membrane;mitochondrion;nucleus	catalytic activity;nucleotide binding;protein binding	Pf00056, Pf02866	16828	ENSMUSG00000063229.15	Ldha	7		Glycolysis and Gluconeogenesis	1.313	0.321176	1.216	0.0842697	0.927	0.697118	85	111.6	103.4	85.1	83.7	91.1	134.6	97.1	108.4
High	Q8BM55	Transmembrane protein 214 OS=Mus musculus GN=Tmem214 PE=1 SV=1	55.392	13	10	15	10	1	687	76.4	9.29	44.8	10	cell death	cytosol;endoplasmic reticulum;Golgi;membrane		Pf10151	68796	ENSMUSG00000038828.13	Tmem214	5			1.485	0.114868	1.266	0.29303	0.852	0.223562	80	118.8	101.2	68.2	93	111.8	125.1	108.5	93.6
High	A0A0R4J174	Evolutionarily conserved-signaling intermediate in Toll pathway, mitochondrial OS=Mus musculus GN=Ecsit PE=1 SV=1	55.361	37	11	15	11	1	435	49.7	6.6	47.86	11	defense response;metabolic process;regulation of biological process;response to stimulus	cytoplasm;cytosol;mitochondrion;nucleus	catalytic activity;protein binding;signal transducer activity	Pf06239, Pf14784	26940	ENSMUSG00000066839.12	Ecsit	9	MAPK signaling pathway	MAPK signaling pathway	1.092	0.190673	1.064	0.362296	0.974	0.663307	95.1	103.8	101.1	91.9	98.2	100.6	107	97	105.3
High	Q9DCZ4	MICOS complex subunit Mic26 OS=Mus musculus GN=Apoo PE=1 SV=2	55.358	44	8	15	8	1	198	22.6	9.25	51.13	8	cell organization and biogenesis	cytosol;endoplasmic reticulum;extracellular;Golgi;membrane;mitochondrion		Pf09769	68316	ENSMUSG00000049233.6; ENSMUSG00000079508.8	Apoo	X; 13			0.853	0.350386	0.82	0.276897	0.961	0.386899	112.3	95.7	92	126.8	98.7	98.2	92.7	93.7	89.8
High	E9Q8Z8	Catenin delta-1 OS=Mus musculus GN=Ctnnd1 PE=1 SV=1	55.216	15	14	19	14	1	967	108.1	6.23	47.11	14	cell differentiation;regulation of biological process	cytoplasm;cytosol;membrane;nucleus	protein binding	Pf00514	12388	ENSMUSG00000034101.14	Ctnnd1	2		Wnt Signaling Pathway and Pluripotency; EGFR1 Signaling Pathway	0.946	0.765757	0.754	0.372022	0.797	0.0797655	111.1	105.1	83.8	87.2	138.6	107.8	100.3	88.1	77.9
High	Q9Z0S1	3'(2'),5'-bisphosphate nucleotidase 1 OS=Mus musculus GN=Bpnt1 PE=1 SV=2	55.018	27	7	13	1	1	308	33.2	5.82	39.33	7	metabolic process		catalytic activity;metal ion binding	Pf00459	23827	ENSMUSG00000026617.16	Bpnt1	1	Metabolic pathways; Sulfur metabolism		1.037	0.889519	0.903	0.556181	0.871	0.128303	102.1	105.8	92.2	118.5	87.1	100.2	110.6	93.3	90.2
High	Q9CXJ4	ATP-binding cassette sub-family B member 8, mitochondrial OS=Mus musculus GN=Abcb8 PE=1 SV=1	55.012	19	11	13	11	1	717	78	9.07	37.99	11	transport	membrane;mitochondrion;nucleus	catalytic activity;nucleotide binding;transporter activity	Pf00005, Pf00664, Pf06414, Pf13304, Pf13481, Pf13558	74610	ENSMUSG00000028973.18	Abcb8	5	ABC transporters		0.853	0.122606	0.839	0.0685805	0.983	0.705537	111.4	95.1	93.5	116.5	106.5	99	91.2	93.5	93.3
High	Q9CQB4	Cytochrome b-c1 complex subunit 7 OS=Mus musculus GN=Uqcrb PE=1 SV=1	54.859	77	12	24	12	1	111	13.6	9.11	50.87	12	cell organization and biogenesis;metabolic process;transport	membrane;mitochondrion	catalytic activity;transporter activity	Pf02271	67530	ENSMUSG00000021520.4	Uqcrb	13	Huntington's disease; Parkinson's disease; Cardiac muscle contraction; Non-alcoholic fatty liver disease (NAFLD); Metabolic pathways; Alzheimer's disease; Oxidative phosphorylation	Electron Transport Chain	0.971	0.831967	1.112	0.850039	1.145	0.339924	97.3	94.5	108.2	70.4	129.9	90.3	95.6	96	117.9
High	P10605	Cathepsin B OS=Mus musculus GN=Ctsb PE=1 SV=2	54.82	19	6	15	6	1	339	37.3	5.91	50.04	6	cell differentiation;metabolic process;regulation of biological process;response to stimulus	cell surface;cytoplasm;extracellular;membrane;mitochondrion;vacuole	catalytic activity;protein binding	Pf00112, Pf08127	13030	ENSMUSG00000021939.7	Ctsb	14	Lysosome; Apoptosis; Antigen processing and presentation; NOD-like receptor signaling pathway; Renin secretion		1.246	0.285458	1.248	0.183307	1.001	0.981339	85.9	107	107.1	77.3	94.6	95.3	119.1	101	112.7
High	Q91XH5	Sepiapterin reductase OS=Mus musculus GN=Spr PE=1 SV=1	54.745	33	6	12	6	1	262	27.9	6.21	42.66	6	cell organization and biogenesis;metabolic process;regulation of biological process;response to stimulus	cytoplasm;cytosol;mitochondrion	catalytic activity;protein binding	Pf00106, Pf08659	20751	ENSMUSG00000033735.9	Spr	6	Metabolic pathways; Folate biosynthesis		0.872	0.33156	0.949	0.5205	1.088	0.439501	106.3	92.8	100.9	113.5	99.3	100.8	85	102.7	98.7
High	B6CI26	Mitochondrial 2-oxodicarboxylate carrier OS=Mus musculus GN=Slc25a21 PE=1 SV=1	54.678	33	13	18	13	1	305	34.3	9.38	48.69	13	transport	membrane;mitochondrion	transporter activity	Pf00153	217593	ENSMUSG00000035472.14	Slc25a21	12			1.162	0.135068	1.184	0.0285937	1.019	0.806328	89.7	104.2	106.2	90.8	88.5	98.4	110.2	103.5	108.7
High	Q91YJ5	Translation initiation factor IF-2, mitochondrial OS=Mus musculus GN=Mtif2 PE=1 SV=2	54.6	19	9	13	9	1	727	81.2	7.24	44.39	9	cell organization and biogenesis;metabolic process;regulation of biological process;response to stimulus	mitochondrion	catalytic activity;nucleotide binding;RNA binding	Pf00009, Pf00071, Pf01926, Pf03144, Pf08477, Pf11987, Pf15346	76784	ENSMUSG00000020459.14	Mtif2	11		TNF-alpha NF-kB Signaling Pathway	1.07	0.224676	1.205	0.0098333	1.126	0.0650966	91.6	98	110.4	89.8	93.4	101.3	94.8	109.8	110.8
High	P01901	H-2 class I histocompatibility antigen, K-B alpha chain OS=Mus musculus GN=H2-K1 PE=1 SV=1	54.53	33	9	19	9	1	369	41.3	6.39	55.85	9	defense response;regulation of biological process;response to stimulus	cell surface;endoplasmic reticulum;Golgi;membrane	protein binding;RNA binding	Pf00129, Pf06623, Pf07654	14972	ENSMUSG00000061232.15	H2-K1	17	Herpes simplex infection; Autoimmune thyroid disease; Antigen processing and presentation; Phagosome; Epstein-Barr virus infection; Viral carcinogenesis; Endocytosis; Type I diabetes mellitus; Graft-versus-host disease; Cell adhesion molecules (CAMs); Natural killer cell mediated cytotoxicity; Viral myocarditis; HTLV-I infection; Allograft rejection		1.04	0.748676	0.948	0.605212	0.911	0.0439978	100.4	104.4	95.2	91.4	110.1	102.4	106.1	95.8	94.3
High	Q8BSE0	Regulator of microtubule dynamics protein 2 OS=Mus musculus GN=Rmdn2 PE=1 SV=1	54.454	16	7	14	7	1	410	47	7.56	46.39	7		cytoplasm;cytoskeleton;cytosol;membrane;mitochondrion	protein binding		381110	ENSMUSG00000036368.7	Fam82a1; Rmdn2	17			1.851	0.130862	0.713	0.500905	0.385	0.0575885	84.2	155.8	60	62.3	108.8	139	167	79.7	43.3
High	P17751	Triosephosphate isomerase OS=Mus musculus GN=Tpi1 PE=1 SV=4	54.411	44	10	14	10	1	299	32.2	5.74	44.29	10	development;metabolic process	cytosol;nucleus	catalytic activity;protein binding	Pf00121	21991	ENSMUSG00000023456.14	Tpi1	6	Inositol phosphate metabolism; Fructose and mannose metabolism; Biosynthesis of amino acids; Carbon metabolism; Glycolysis / Gluconeogenesis; Metabolic pathways	Fatty Acid Beta Oxidation; Glycolysis and Gluconeogenesis	0.967	0.37513	1.054	0.0790399	1.09	0.0773352	99.3	96	104.7	100.8	97.8	98.5	93.5	104.1	105.3
High	E9PVS5	MICOS complex subunit MIC60 (Fragment) OS=Mus musculus GN=Immt PE=1 SV=1	54.187	43	8	16	1	1	188	19.7	9.09	49.89	8	cellular homeostasis	membrane;mitochondrion		Pf09731		ENSMUSG00000052337.15		6				#DIV/0!		#DIV/0!		#DIV/0!
High	P62858	40S ribosomal protein S28 OS=Mus musculus GN=Rps28 PE=1 SV=1	54.182	62	8	15	8	1	69	7.8	10.7	37.37	8	cell organization and biogenesis;metabolic process	ribosome	RNA binding;structural molecule activity	Pf01200	54127	ENSMUSG00000067288.12	Rps28	17	Ribosome	Cytoplasmic Ribosomal Proteins; mRNA processing	0.826	0.504504	0.846	0.29383	1.025	0.983468	112.3	92.7	95	120.8	102.4	113.8	74.1	102.4	86.5
High	Q8CAK1	Putative transferase CAF17 homolog, mitochondrial OS=Mus musculus GN=Iba57 PE=1 SV=1	54.096	31	7	14	7	1	358	38.4	9.01	39.94	7	cell organization and biogenesis;metabolic process	mitochondrion;organelle lumen	catalytic activity;RNA binding	Pf01571, Pf08669	216792	ENSMUSG00000049287.5	Iba57	11			1.001	0.940747	1.065	0.706789	1.064	0.836173	97.8	98	104.2	103.5	90.5	117.2	80.1	120	88.7
High	Q9WVL0	Maleylacetoacetate isomerase OS=Mus musculus GN=Gstz1 PE=1 SV=1	53.966	44	8	16	8	1	216	24.3	7.85	51.38	8	metabolic process	cytoplasm;mitochondrion	catalytic activity;protein binding	Pf00043, Pf02798, Pf13409, Pf13417	14874	ENSMUSG00000021033.10	Gstz1	12	Metabolic pathways; Tyrosine metabolism	Metapathway biotransformation	1.043	0.538328	1.083	0.0224985	1.039	0.593799	96	100.1	104	95.2	96.6	106	94.4	102.9	104.9
High	Q9EQC1	3 beta-hydroxysteroid dehydrogenase type 7 OS=Mus musculus GN=Hsd3b7 PE=1 SV=1	53.954	25	9	22	9	1	369	41.1	8.05	58.31	9	cellular component movement;metabolic process;regulation of biological process;response to stimulus	endoplasmic reticulum;membrane	catalytic activity	Pf00106, Pf01073, Pf01370, Pf02719, Pf04321, Pf07993, Pf08659, Pf13460	101502	ENSMUSG00000042289.11	Hsd3b7	7	Primary bile acid biosynthesis; Metabolic pathways		1.078	0.400985	1.069	0.456804	0.991	0.448682	95.3	102.8	101.9	88.7	102.3	101.9	103.6	101.1	102.4
High	P32261	Antithrombin-III OS=Mus musculus GN=Serpinc1 PE=1 SV=1	53.832	32	11	17	11	1	465	52	6.46	48.27	11	coagulation;defense response;regulation of biological process;response to stimulus;transport	extracellular	enzyme regulator activity;protein binding	Pf00079	11905	ENSMUSG00000026715.12	Serpinc1	1	Complement and coagulation cascades	Complement and Coagulation Cascades	1.097	0.463322	0.931	0.26625	0.849	0.273345	99	108.7	92.2	102	95.8	98.2	119.9	95.3	89
High	Q99N92	39S ribosomal protein L27, mitochondrial OS=Mus musculus GN=Mrpl27 PE=1 SV=1	53.816	45	7	14	7	1	148	15.9	10.17	40.88	7	metabolic process	mitochondrion;ribosome	RNA binding;structural molecule activity	Pf01016	94064; 622268	ENSMUSG00000024414.13	Mrpl27; Gm6304	11; 18	Ribosome		0.875	0.186367	0.978	0.293612	1.117	0.248	105.1	92	102.8	104	106.2	98.6	85.7	104	101.5
High	G3XA48	Isopentenyl-diphosphate Delta-isomerase 1 OS=Mus musculus GN=Idi1 PE=1 SV=1	53.579	27	8	13	8	1	283	32.5	7.02	53.55	8	metabolic process;response to stimulus	mitochondrion	catalytic activity;metal ion binding	Pf00293	319554	ENSMUSG00000058258.14	Idi1	13	Metabolic pathways; Terpenoid backbone biosynthesis	Exercise-induced Circadian Regulation; Cholesterol Biosynthesis; Exercise-induced Circadian Regulation	1.034	0.0607471	1.253	0.169151	1.212	0.209436	91.3	94.4	114.4	90.9	91.2	95	93.4	103.5	125.9
High	Q9DC71	28S ribosomal protein S15, mitochondrial OS=Mus musculus GN=Mrps15 PE=1 SV=2	53.447	41	12	17	12	1	258	29.4	10.13	49.35	12	cell organization and biogenesis;metabolic process	mitochondrion;nucleus;ribosome	RNA binding;structural molecule activity	Pf00312	66407	ENSMUSG00000028861.13	Mrps15	4	Ribosome		1.22	0.102635	1.294	0.00524409	1.06	0.466654	85.4	104.2	110.5	85	85.6	97.7	110.9	108.6	112.2
High	Q9QYG0	Protein NDRG2 OS=Mus musculus GN=Ndrg2 PE=1 SV=1	53.376	25	7	15	7	1	371	40.8	5.4	41.43	7	cell differentiation;development;regulation of biological process;response to stimulus	cytoplasm;Golgi;nucleus		Pf00561, Pf03096, Pf12697	29811	ENSMUSG00000004558.14	Ndrg2	14			0.825	0.479273	0.91	0.637074	1.102	0.528871	109.7	90.5	99.8	89.7	131.7	101.1	79.6	102.7	95.2
High	Q64726	Zinc-alpha-2-glycoprotein OS=Mus musculus GN=Azgp1 PE=1 SV=2	53.123	41	10	14	10	1	307	35.3	6.18	43.83	10	regulation of biological process;response to stimulus	extracellular;membrane;nucleus		Pf00129, Pf07654	12007	ENSMUSG00000037053.6	Azgp1	5			1.283	0.270148	1.203	0.188131	0.938	0.664945	86	110.4	103.6	78.5	93.5	96.2	125.5	98.7	107.6
High	Q8R0Y6	Cytosolic 10-formyltetrahydrofolate dehydrogenase OS=Mus musculus GN=Aldh1l1 PE=1 SV=1	52.802	12	9	14	9	1	902	98.6	5.91	43.29	9	metabolic process	cytoplasm;cytosol;mitochondrion	catalytic activity;protein binding	Pf00171, Pf00550, Pf00551, Pf02911	107747	ENSMUSG00000030088.15	Aldh1l1	6	One carbon pool by folate	One Carbon Metabolism	0.922	0.448382	0.986	0.885386	1.07	0.381248	103.2	95.1	101.8	94.8	111.9	97.7	92.2	107.1	96.3
High	Q8VDT9	39S ribosomal protein L50, mitochondrial OS=Mus musculus GN=Mrpl50 PE=1 SV=2	52.688	45	5	10	5	1	159	18.2	9.33	43.96	5		mitochondrion;ribosome		Pf10501	28028	ENSMUSG00000044018.3	Mrpl50	4			1.01	0.88135	1.121	0.100519	1.11	0.118712	95.8	96.8	107.4	91.9	99.8	100.8	92.8	107.3	107.4
High	P97461	40S ribosomal protein S5 OS=Mus musculus GN=Rps5 PE=1 SV=3	52.583	34	9	28	9	1	204	22.9	9.72	70.94	9	cell organization and biogenesis;metabolic process;regulation of biological process	membrane;ribosome	RNA binding;structural molecule activity	Pf00177	20103		Rps5	7	Ribosome	Cytoplasmic Ribosomal Proteins	0.928	0.583863	0.837	0.300295	0.902	0.175689	108.5	100.7	90.8	121.7	96.2	97.3	103.6	94.2	87
High	Q9CQ54	NADH dehydrogenase [ubiquinone] 1 subunit C2 OS=Mus musculus GN=Ndufc2 PE=1 SV=1	52.582	54	7	32	7	1	120	14.2	9.2	65.06	7	cell organization and biogenesis;metabolic process;transport	cytoplasm;membrane;mitochondrion	catalytic activity	Pf06374	68197; 102641347	ENSMUSG00000030647.8	Ndufc2; LOC102641347	7; 15	Huntington's disease; Parkinson's disease; Non-alcoholic fatty liver disease (NAFLD); Metabolic pathways; Alzheimer's disease; Oxidative phosphorylation	Electron Transport Chain; Oxidative phosphorylation	1.041	0.332082	1	0.972022	0.961	0.677999	98.7	102.7	98.7	96.7	100.4	105.2	100	106.2	91.5
High	Q9CZW5	Mitochondrial import receptor subunit TOM70 OS=Mus musculus GN=Tomm70 PE=1 SV=2	52.567	21	14	19	14	1	611	67.5	7.53	42.09	14		membrane;mitochondrion	protein binding	Pf00515, Pf07719, Pf13414	28185	ENSMUSG00000022752.8	Tomm70a	16			1.448	0.155378	0.745	0.294207	0.515	0.06327	93.9	136	70	81.2	107	122.2	149	81.2	59.5
High	Q924T2	28S ribosomal protein S2, mitochondrial OS=Mus musculus GN=Mrps2 PE=1 SV=1	52.459	28	9	16	9	1	291	32.3	9.14	47.12	9	cell organization and biogenesis;metabolic process	mitochondrion;ribosome	structural molecule activity	Pf00318	118451	ENSMUSG00000035772.11	Mrps2	2	Ribosome		1.012	0.86425	1.042	0.612777	1.03	0.553625	98.2	99.4	102.4	103.7	92.9	98.9	99.8	106.7	98.1
High	Q9CRD0	OCIA domain-containing protein 1 OS=Mus musculus GN=Ociad1 PE=1 SV=1	52.426	38	10	16	10	1	247	27.6	7.81	49.55	10	regulation of biological process	endosome;membrane;mitochondrion	protein binding	Pf07051	68095	ENSMUSG00000029152.13	Ociad1	5			1.178	0.115473	1.003	0.963555	0.851	0.207376	94.3	111.1	94.6	99.5	89	114.3	107.6	102.9	86.6
High	Q8R2Y8	Peptidyl-tRNA hydrolase 2, mitochondrial OS=Mus musculus GN=Ptrh2 PE=1 SV=1	52.157	48	7	13	7	1	181	19.5	7.42	43.29	7	regulation of biological process	cytosol;membrane;mitochondrion	catalytic activity	Pf01981	217057	ENSMUSG00000072582.9	Ptrh2	11			0.954	0.136132	0.808	0.0339261	0.847	0.069073	108.6	103.6	87.7	109.1	108.1	105.6	101.6	91.7	83.9
High	Q8R0Y8	Mitochondrial coenzyme A transporter SLC25A42 OS=Mus musculus GN=Slc25a42 PE=1 SV=1	52.136	24	7	13	7	1	318	35.2	10.05	40.98	7	transport	membrane;mitochondrion;nucleus	catalytic activity;transporter activity	Pf00153	73095	ENSMUSG00000002346.16	Slc25a42	8			1.226	0.0495063	1.245	0.00949718	1.015	0.749264	86.4	106	107.6	84.7	88.1	101.8	110.2	106.4	108.8
High	Q99LY9	NADH dehydrogenase [ubiquinone] iron-sulfur protein 5 OS=Mus musculus GN=Ndufs5 PE=1 SV=3	51.932	66	10	39	10	1	106	12.6	8.92	75.22	10	cell organization and biogenesis;metabolic process;transport	membrane;mitochondrion		Pf08583, Pf10200	595136; 170658; 102641315	ENSMUSG00000028648.13	Ndufs5; BC002163; LOC100504968; LOC102641315	4; 16; 7	Non-alcoholic fatty liver disease (NAFLD); Parkinson's disease; Metabolic pathways; Alzheimer's disease; Oxidative phosphorylation; Huntington's disease	Oxidative phosphorylation; Electron Transport Chain	1.061	0.559437	1.013	0.927942	0.954	0.160147	97.6	103.6	98.8	89.8	105.9	104	102.9	100.8	96.6
High	Q8VDC0	Probable leucine--tRNA ligase, mitochondrial OS=Mus musculus GN=Lars2 PE=1 SV=1	51.885	17	11	16	11	1	902	101.4	8.19	49.67	11	cell organization and biogenesis;metabolic process;regulation of biological process	mitochondrion;organelle lumen	catalytic activity;nucleotide binding	Pf00133, Pf08264, Pf09334, Pf13603	102436	ENSMUSG00000035202.8	Lars2	9	Aminoacyl-tRNA biosynthesis		1.053	0.026458	1.148	0.0146304	1.09	0.0282789	93.7	98.7	107.6	94.5	92.9	98.5	99	106.1	109.1
High	Q8R0W0	Epiplakin OS=Mus musculus GN=Eppk1 PE=1 SV=2	51.812	19	14	14	14	1	6548	724.2	6.07	46.23	14	cell organization and biogenesis;regulation of biological process;response to stimulus	cytoplasm;cytoskeleton;membrane	protein binding;RNA binding	Pf00681	223650		Eppk1	15		EGFR1 Signaling Pathway	0.941	0.780166	0.743	0.496573	0.789	0.197765	111.8	105.2	83	73	160.8	113.2	91.8	76.2	84.9
High	P48678	Prelamin-A/C OS=Mus musculus GN=Lmna PE=1 SV=2	51.791	23	13	16	13	1	665	74.2	6.98	40.6	13	cell organization and biogenesis;regulation of biological process;response to stimulus;transport	membrane;nucleus	protein binding;structural molecule activity	Pf00038, Pf00932, Pf12128	16905	ENSMUSG00000028063.15	Lmna	3	Dilated cardiomyopathy; Hypertrophic cardiomyopathy (HCM); Apoptosis; Arrhythmogenic right ventricular cardiomyopathy (ARVC)	FAS pathway and Stress induction of HSP regulation; Adipogenesis genes	0.618	0.119514	0.697	0.104239	1.128	0.683172	129.6	80	90.3	120.7	136.8	97.3	64.7	79.4	101.1
High	G3X9T7	Galectin OS=Mus musculus GN=Lgals9 PE=1 SV=1	51.791	23	7	13	7	1	353	40	9.31	40.41	7	regulation of biological process;response to stimulus	cytoplasm;cytosol;extracellular;nucleus	enzyme regulator activity;protein binding	Pf00337	16859	ENSMUSG00000001123.15	Lgals9	11			1.038	0.953354	0.859	0.528462	0.827	0.0522715	103.6	107.5	88.9	82.8	127.5	102.6	110.7	89.9	86.5
High	B7ZMP1	Probable Xaa-Pro aminopeptidase 3 OS=Mus musculus GN=Xpnpep3 PE=1 SV=1	51.776	19	6	9	6	1	506	56.6	7.68	43.92	6	metabolic process	mitochondrion	catalytic activity;metal ion binding	Pf00557, Pf05195	321003	ENSMUSG00000022401.11	Xpnpep3	15			1.044	0.00976219	1.176	0.122418	1.127	0.188933	93.2	97.2	109.6	92.7	93.5	97.2	97.1	103.3	116.1
High	Q9CY73	39S ribosomal protein L44, mitochondrial OS=Mus musculus GN=Mrpl44 PE=1 SV=3	51.671	22	8	12	8	1	333	37.5	8.51	42.15	8	metabolic process	membrane;mitochondrion;nucleus;ribosome	catalytic activity;RNA binding	Pf00636	69163	ENSMUSG00000026248.9	Mrpl44	1			1.088	0.0345315	1.212	0.0220167	1.114	0.0671982	90.9	98.9	110.2	91.7	90.1	100.2	97.6	113	107.4
High	P52019	Squalene monooxygenase OS=Mus musculus GN=Sqle PE=2 SV=1	51.665	24	9	14	9	1	572	63.7	8.47	51.06	9	metabolic process;response to stimulus;transport	endoplasmic reticulum;membrane	catalytic activity;nucleotide binding	Pf00070, Pf01266, Pf01494, Pf02254, Pf07992, Pf08491, Pf13450	20775	ENSMUSG00000022351.14	Sqle	15	Metabolic pathways; Steroid biosynthesis	Cholesterol Biosynthesis	1.247	0.0889909	1.195	0.0926656	0.958	0.656099	87.2	108.7	104.1	85.9	88.2	101.9	115.6	98.7	109.7
High	Q3UQ84	Threonine--tRNA ligase, mitochondrial OS=Mus musculus GN=Tars2 PE=1 SV=1	51.634	16	13	21	13	1	723	81.6	7.87	51.05	13	metabolic process;regulation of biological process	cytoplasm;mitochondrion;organelle lumen	catalytic activity;nucleotide binding;protein binding	Pf00587, Pf02824, Pf03129, Pf07973	71807	ENSMUSG00000028107.14	Tars2	3	Aminoacyl-tRNA biosynthesis		1.171	0.183078	1.149	0.0770512	0.982	0.826113	90.4	105.8	103.9	92	88.6	98.3	113.5	107.4	100.2
High	Q9DCX8	Iodotyrosine deiodinase 1 OS=Mus musculus GN=Iyd PE=1 SV=1	51.607	22	10	18	10	1	285	32.8	6.37	39.08	10	metabolic process	membrane	antioxidant activity;catalytic activity;nucleotide binding	Pf00881	70337	ENSMUSG00000019762.4	Iyd	10	Thyroid hormone synthesis		1.025	0.499815	0.87	0.126475	0.848	0.0951349	103.6	106.2	90.1	105.8	101.4	103.9	108.5	95	85.4
High	P10126	Elongation factor 1-alpha 1 OS=Mus musculus GN=Eef1a1 PE=1 SV=3	51.544	24	12	17	12	1	462	50.1	9.01	45.2	12	cell organization and biogenesis;metabolic process;regulation of biological process;response to stimulus	cytoplasm;cytoskeleton;cytosol;membrane;nucleus	catalytic activity;nucleotide binding;protein binding;RNA binding	Pf00009, Pf03143, Pf03144	13627	ENSMUSG00000037742.14	Eef1a1; LOC101056619	9	Legionellosis; RNA transport	EGFR1 Signaling Pathway; Translation Factors	0.946	0.718962	1.055	0.81399	1.114	0.257162	100	94.6	105.4	85.4	116	97.7	90.7	111.1	99.1
High	Q920E5	Farnesyl pyrophosphate synthase OS=Mus musculus GN=Fdps PE=1 SV=1	51.499	16	6	13	6	1	353	40.6	5.66	38.57	6	metabolic process;regulation of biological process	cytoplasm;cytosol;mitochondrion;organelle lumen	catalytic activity;metal ion binding;RNA binding	Pf00348	110196	ENSMUSG00000059743.12	Fdps	3	Influenza A; Metabolic pathways; HTLV-I infection; Terpenoid backbone biosynthesis	Cholesterol Biosynthesis	0.999	0.963034	0.994	0.907503	0.996	0.839128	100.2	100.1	99.7	106.8	94	102	98.1	98.6	100.5
High	G3X983	T cell activation inhibitor, mitochondrial OS=Mus musculus GN=Tcaim PE=1 SV=1	51.495	14	6	14	6	1	509	58.5	9.25	49.82	6		mitochondrion		Pf14687, Pf14688	382117	ENSMUSG00000046603.16	D9Ertd402e; Tcaim	9			1.003	0.94422	1.061	0.201974	1.057	0.00288511	97.9	98.2	103.9	94.8	101.1	98.5	97.9	103.9	103.8
High	Q91V41	Ras-related protein Rab-14 OS=Mus musculus GN=Rab14 PE=1 SV=3	51.393	32	8	16	6	1	215	23.9	6.21	45.31	8	cell organization and biogenesis;defense response;regulation of biological process;response to stimulus;transport	cytosol;endoplasmic reticulum;endosome;Golgi;membrane;vacuole	catalytic activity;nucleotide binding;protein binding	Pf00009, Pf00025, Pf00071, Pf04670, Pf08477	68365	ENSMUSG00000026878.16	Rab14	2	AMPK signaling pathway	Focal Adhesion-PI3K-Akt-mTOR-signaling pathway	1.307	0.219362	0.9	0.440615	0.689	0.139227	93.6	122.2	84.2	86	100.8	107.8	137.3	90.5	77.5
High	Q9JIY5	Serine protease HTRA2, mitochondrial OS=Mus musculus GN=Htra2 PE=1 SV=2	51.352	23	8	14	8	1	458	49.3	9.6	49.45	8	cell death;cell organization and biogenesis;metabolic process;regulation of biological process;response to stimulus	chromosome;cytoskeleton;cytosol;membrane;mitochondrion;nucleus	catalytic activity;protein binding	Pf00089, Pf00595, Pf04495, Pf13180, Pf13365	64704	ENSMUSG00000068329.12	Htra2	6	Parkinson's disease; Apoptosis; Apoptosis - multiple species	Parkinsons Disease Pathway	0.959	0.771056	0.954	0.811958	0.995	0.994217	103	98.8	98.3	88.6	118.2	102.8	93.7	87	109.7
High	Q8VC19	5-aminolevulinate synthase, nonspecific, mitochondrial OS=Mus musculus GN=Alas1 PE=1 SV=2	51.244	18	10	14	10	1	642	71	8.53	42.69	10	metabolic process	cytosol;mitochondrion;organelle lumen	catalytic activity;protein binding	Pf00155, Pf00266, Pf01053, Pf01212, Pf09029	11655	ENSMUSG00000032786.16	Alas1	9	Metabolic pathways; Glycine, serine and threonine metabolism; Porphyrin and chlorophyll metabolism	Heme Biosynthesis	1.315	0.051762	1.78	0.0534984	1.353	0.12959	73.2	96.3	130.4	77.1	69.2	92.4	99.9	144	117.4
High	P09925	Surfeit locus protein 1 OS=Mus musculus GN=Surf1 PE=1 SV=3	51.203	27	10	19	10	1	306	34.8	9.72	55.23	10	cell organization and biogenesis;metabolic process;transport	membrane;mitochondrion	catalytic activity;transporter activity	Pf02104	20930	ENSMUSG00000015790.16	Surf1	2		Electron Transport Chain	0.934	0.157299	0.88	0.0338453	0.942	0.259326	106.6	99.6	93.8	105.6	107.6	102.6	96.6	96	91.6
High	O08807	Peroxiredoxin-4 OS=Mus musculus GN=Prdx4 PE=1 SV=1	51.15	30	7	16	5	1	274	31	7.15	52.3	7	cell organization and biogenesis;cellular homeostasis;metabolic process;regulation of biological process	cytoplasm;cytosol;endoplasmic reticulum;mitochondrion;nucleus	antioxidant activity;catalytic activity;protein binding	Pf00578, Pf08534, Pf10417	53381	ENSMUSG00000025289.15	Prdx4	X			1.366	0.195741	1.458	0.113455	1.067	0.687171	78.4	107.2	114.4	69.2	88	95.6	118.9	105	123.3
High	Q60766	Immunity-related GTPase family M protein 1 OS=Mus musculus GN=Irgm1 PE=1 SV=1	50.978	20	8	17	8	1	409	46.5	8.28	45.62	8	cell organization and biogenesis;defense response;metabolic process;regulation of biological process;response to stimulus	endoplasmic reticulum;endosome;Golgi;membrane;vacuole	catalytic activity;nucleotide binding	Pf01926, Pf05049	15944	ENSMUSG00000046879.7	Irgm1	11	Toxoplasmosis		1.044	0.771692	1	0.961731	0.958	0.466197	98.6	102.9	98.5	88.3	109.6	106.5	98.9	95.3	101.4
High	E9QNH7	Acyl-CoA-binding domain-containing protein 5 OS=Mus musculus GN=Acbd5 PE=1 SV=1	50.882	13	6	21	6	1	509	56.7	5.41	55.52	6	cell organization and biogenesis;metabolic process;transport	membrane;nucleus		Pf00887	74159	ENSMUSG00000026781.15	Acbd5	2			0.979	0.839961	0.777	0.308074	0.793	0.219145	108.9	106.6	84.6	122.5	95.7	107.8	104.2	96.7	73.1
High	Q9EQ06	Estradiol 17-beta-dehydrogenase 11 OS=Mus musculus GN=Hsd17b11 PE=1 SV=1	50.811	37	10	18	7	1	298	32.9	8.66	49.37	10	metabolic process	cytoplasm;extracellular	catalytic activity	Pf00106, Pf08659, Pf13561	114664	ENSMUSG00000029311.16	Hsd17b11	5			1.2	0.182593	1.124	0.227122	0.937	0.382631	90.3	108.3	101.4	84	96.7	102	114.6	101	101.6
High	Q9D1P0	39S ribosomal protein L13, mitochondrial OS=Mus musculus GN=Mrpl13 PE=1 SV=1	50.802	56	10	18	10	1	178	20.7	9.35	39.72	10	metabolic process	mitochondrion;ribosome	RNA binding;structural molecule activity	Pf00572	68537	ENSMUSG00000022370.13	Mrpl13	15	Ribosome		0.942	0.167692	0.987	0.751602	1.047	0.376669	102.4	96.5	101.1	103.8	101	98.9	94.1	104.4	97.8
High	Q3TYT1	5-demethoxyubiquinone hydroxylase, mitochondrial OS=Mus musculus GN=Coq7 PE=1 SV=1	50.773	28	8	18	8	1	337	37.7	7.91	36.82	8	cell differentiation;cell organization and biogenesis;metabolic process;regulation of biological process;response to stimulus	membrane;mitochondrion;nucleus	catalytic activity;metal ion binding	Pf03232	12850	ENSMUSG00000030652.11	Coq7	7			0.914	0.292914	0.871	0.185369	0.953	0.579255	107.7	98.4	93.8	112.2	103.1	103.1	93.8	99.1	88.6
High	Q6ZWZ4	60S ribosomal protein L36 OS=Mus musculus GN=Rpl36 PE=1 SV=1	50.714	44	9	22	9	1	105	12.2	11.59	47.66	9	metabolic process	ribosome	RNA binding;structural molecule activity	Pf01158	54217	ENSMUSG00000057863.5	Rpl36	17	Ribosome	Cytoplasmic Ribosomal Proteins	1.325	0.215483	1.373	0.139593	1.036	0.747367	81.1	107.5	111.4	70.1	93.1	98.7	116.1	106.6	115.4
High	A0A0A0MQF6	Glyceraldehyde-3-phosphate dehydrogenase OS=Mus musculus GN=Gapdh PE=1 SV=1	50.688	21	7	14	7	1	359	38.6	8.97	49.14	7	cell death;cell organization and biogenesis;defense response;development;metabolic process;regulation of biological process;response to stimulus	cytoplasm;cytoskeleton;cytosol;membrane;mitochondrion;nucleus	catalytic activity;enzyme regulator activity;nucleotide binding;protein binding	Pf00044, Pf02800	14433	ENSMUSG00000057666.18	Gapdh	6		Glycolysis and Gluconeogenesis	0.9	0.411652	0.951	0.627091	1.056	0.460131	105.2	94.7	100.1	96.2	114.6	99.6	89.7	102.9	96.9
High	Q99PU8	Putative ATP-dependent RNA helicase DHX30 OS=Mus musculus GN=Dhx30 PE=1 SV=1	50.535	12	13	13	13	1	1217	136.6	8.75	37.87	13	cell organization and biogenesis;metabolic process	cytoplasm;cytosol;mitochondrion	catalytic activity;nucleotide binding;RNA binding	Pf00270, Pf00271, Pf04408, Pf07717	72831	ENSMUSG00000032480.17	Dhx30	9			1.009	0.837673	0.998	0.959081	0.989	0.595084	99.8	100.7	99.6	103.2	96.3	98.9	102.4	99.4	99.7
High	Q8R1S0	Ubiquinone biosynthesis monooxygenase COQ6, mitochondrial OS=Mus musculus GN=Coq6 PE=1 SV=3	50.403	18	10	19	10	1	476	51.4	7.17	49.59	10	metabolic process	Golgi;membrane;mitochondrion	catalytic activity;nucleotide binding	Pf01494	217707	ENSMUSG00000021235.13	Coq6	12	Metabolic pathways; Ubiquinone and other terpenoid-quinone biosynthesis		1.104	0.348788	1.1	0.257416	0.996	0.936571	93.6	103.4	103	99.2	88.2	97.6	109.2	104.8	100.9
High	K3W4L7	Phenazine biosynthesis-like domain-containing protein 1 OS=Mus musculus GN=Pbld1 PE=1 SV=1	50.367	24	9	14	9	1	289	32.2	7.46	37.73	9	metabolic process		catalytic activity	Pf02567		ENSMUSG00000112129.1		10			0.981	0.821976	1.037	0.70244	1.057	0.220852	99.4	97.5	103.1	92	107.2	100.6	94.4	103	102.9
High	Q8BHC4	Dephospho-CoA kinase domain-containing protein OS=Mus musculus GN=Dcakd PE=1 SV=1	50.307	37	8	15	8	1	231	26.5	9.58	39.38	8	metabolic process	membrane;mitochondrion	catalytic activity;nucleotide binding	Pf01121, Pf13189	68087	ENSMUSG00000020935.8	Dcakd	11			1.047	0.233091	1.069	0.0511206	1.021	0.446793	96.3	100.8	102.9	97.8	94.8	103	98.6	102.5	103.3
High	Q9QYC7	Vitamin K-dependent gamma-carboxylase OS=Mus musculus GN=Ggcx PE=1 SV=1	50.241	12	10	16	10	1	757	87.1	8.02	44.4	10	metabolic process	endoplasmic reticulum;membrane	catalytic activity	Pf05090	56316	ENSMUSG00000053460.8; ENSMUSG00000103019.2	Ggcx	6; CHR_MG184_PATCH	Ubiquinone and other terpenoid-quinone biosynthesis	mRNA processing	1.208	0.28215	0.858	0.0114826	0.71	0.1386	97.9	118.2	83.9	97.2	97.9	104.2	133.2	85.2	82.3
High	Q3UFY8	Mitochondrial ribonuclease P protein 1 OS=Mus musculus GN=Trmt10c PE=1 SV=2	50.125	26	10	15	10	1	414	48.4	9.38	39.07	10	cell organization and biogenesis;metabolic process;regulation of biological process	mitochondrion	catalytic activity;RNA binding	Pf01746	52575	ENSMUSG00000044763.8	Trmt10c	16			1.261	0.115816	1.452	0.0401112	1.152	0.267339	80.8	101.9	117.3	83.7	77.7	109.3	94.6	124.3	110.4
High	P60867	40S ribosomal protein S20 OS=Mus musculus GN=Rps20 PE=1 SV=1	50.083	55	8	22	8	1	119	13.4	9.94	44.58	8	metabolic process	cytoplasm;membrane;ribosome	RNA binding;structural molecule activity	Pf00338	67427	ENSMUSG00000028234.6	Rps20	4	Ribosome	mRNA processing; Cytoplasmic Ribosomal Proteins	0.867	0.264917	0.75	0.0377305	0.866	0.254075	114.6	99.3	86	109.3	119.9	107.8	91.2	88.1	83.7
High	Q8VE22	28S ribosomal protein S23, mitochondrial OS=Mus musculus GN=Mrps23 PE=1 SV=1	50.001	55	10	19	10	1	177	20.3	8.59	44.9	10	metabolic process	cytoskeleton;membrane;mitochondrion;ribosome	RNA binding;structural molecule activity	Pf10484, Pf13741	64656	ENSMUSG00000023723.17; ENSMUSG00000098375.6	Mrps23	11; CHR_MG3829_PATCH			1.074	0.290485	1.2	0.0424228	1.118	0.0644859	91.6	98.4	110	87.9	95.4	101.3	95.5	108.9	111
High	O35887	Calumenin OS=Mus musculus GN=Calu PE=1 SV=1	49.9	30	7	13	2	1	315	37	4.67	40.56	7		endoplasmic reticulum;extracellular;Golgi;membrane;organelle lumen	enzyme regulator activity;metal ion binding;protein binding	Pf13499	12321	ENSMUSG00000029767.16	Calu	6			1.493	0.213172	1.552	0.137313	1.04	0.901465	74.2	110.7	115.1	68.2	78.9	91.1	131.7	98.7	131.4
High	Q8BP67	60S ribosomal protein L24 OS=Mus musculus GN=Rpl24 PE=1 SV=2	49.753	48	10	21	10	1	157	17.8	11.25	54.5	10	cell organization and biogenesis;cellular component movement;metabolic process;regulation of biological process	cytoplasm;membrane;ribosome	protein binding;RNA binding;structural molecule activity	Pf01246	68193	ENSMUSG00000098274.7	Rpl24	16	Ribosome	Cytoplasmic Ribosomal Proteins	1.035	0.808565	1.11	0.518002	1.073	0.468761	95.4	98.7	105.9	85.5	105.8	98.3	98.6	97.5	114.3
High	Q3U3G8	Serine hydrolase-like protein OS=Mus musculus GN=Serhl PE=1 SV=1	49.4	24	9	13	9	1	321	36.3	7.81	44.91	9		cytoplasm;mitochondrion	catalytic activity	Pf00561, Pf12695, Pf12697	68607	ENSMUSG00000058586.11	Serhl	15			1.018	0.290701	1.027	0.352538	1.009	0.688542	98.5	100.3	101.2	99.7	97.3	99.9	100.7	103.1	99.3
High	C0HKE6	Histone H2A type 1-I OS=Mus musculus GN=Hist1h2ai PE=1 SV=1	49.387	26	6	17	2	1	130	14.1	11.05	30.52	6	cell organization and biogenesis;regulation of biological process	chromosome;nucleus	DNA binding;protein binding	Pf00125, Pf00808	319166; 665433; 319172; 319191; 319164; 319165; 319170; 319163; 319167; 319171	ENSMUSG00000069272.5; ENSMUSG00000071478.5; ENSMUSG00000069270.5; ENSMUSG00000071516.2; ENSMUSG00000069309.2; ENSMUSG00000094248.1; ENSMUSG00000094777.2; ENSMUSG00000061615.2; ENSMUSG00000069301.5	Hist1h2ae; Hist1h2ao; Hist1h2ab; Hist1h2ai; Hist1h2ac; Hist1h2ad; Hist1h2an; Hist1h2aa; Hist1h2ag; Hist1h2ap	13	Alcoholism; Systemic lupus erythematosus	Proteasome Degradation	0.417	0.218463	0.553	0.217059	1.325	0.723333	152.3	63.6	84.2	115.3	184.3	98.7	37.5	66.2	98.1
High	P17742	Peptidyl-prolyl cis-trans isomerase A OS=Mus musculus GN=Ppia PE=1 SV=2	49.307	45	9	16	9	1	164	18	7.9	43.65	9	cell differentiation;cell organization and biogenesis;metabolic process;regulation of biological process	cytoplasm;cytosol;extracellular;membrane;nucleus	catalytic activity;protein binding;RNA binding	Pf00160	268373	ENSMUSG00000071866.12	Ppia	11			0.916	0.44889	0.93	0.540797	1.015	0.895591	105.4	96.5	98	111.6	99.1	103.6	89.5	90.4	105.8
High	Q9R1J0	Sterol-4-alpha-carboxylate 3-dehydrogenase, decarboxylating OS=Mus musculus GN=Nsdhl PE=1 SV=1	49.29	24	6	11	6	1	362	40.7	7.85	36.34	6	metabolic process;regulation of biological process;response to stimulus	endoplasmic reticulum;membrane	catalytic activity	Pf01073, Pf01370, Pf02719, Pf03435, Pf04321, Pf05368, Pf07993, Pf13460	18194	ENSMUSG00000031349.4	Nsdhl	X	Steroid biosynthesis; Metabolic pathways	Cholesterol Biosynthesis	1.238	0.22162	1.418	0.0961631	1.146	0.45814	82	101.6	116.4	83.5	80	90.5	113.1	105	128
High	Q9CR57	60S ribosomal protein L14 OS=Mus musculus GN=Rpl14 PE=1 SV=3	49.111	48	13	23	13	1	217	23.5	11.02	45.73	13	metabolic process	membrane;ribosome	protein binding;RNA binding;structural molecule activity	Pf01929	67115	ENSMUSG00000025794.9	Rpl14	9	Ribosome		0.85	0.426734	0.756	0.25435	0.889	0.181489	115.2	97.8	87	134.3	97.7	101.7	93.1	89.8	83.4
High	Q3UP75	UDP-glucuronosyltransferase 3A1 OS=Mus musculus GN=Ugt3a1 PE=1 SV=1	48.879	19	10	18	8	1	523	59.7	7.34	44.44	10	metabolic process;response to stimulus	membrane	catalytic activity	Pf00201, Pf04101	105887	ENSMUSG00000072664.10	Ugt3a1	15			1.146	0.411432	0.993	0.928835	0.866	0.35031	95.6	109.5	94.9	103.1	88	98.2	121.4	89.9	99.4
High	Q6XPS7	L-threonine aldolase OS=Mus musculus GN=Tha1 PE=1 SV=1	48.723	20	10	13	10	1	400	43.5	7.2	29.89	10	metabolic process	cytosol	catalytic activity	Pf00266, Pf01212, Pf01276	71776	ENSMUSG00000017713.9	Tha1	11	Biosynthesis of amino acids; Glycine, serine and threonine metabolism; Metabolic pathways		1.019	0.650679	1.088	0.125876	1.067	0.162744	96.6	98.4	105	99.2	93.9	100.7	96.1	107	103
High	Q7TQD7	Myo1b protein OS=Mus musculus GN=Myo1b PE=1 SV=1	48.662	14	14	17	13	1	1136	132	9.33	43.17	14	cell organization and biogenesis;cellular component movement;transport	cytoplasm;endosome;membrane	catalytic activity;motor activity;nucleotide binding;protein binding	Pf00063, Pf06017	17912	ENSMUSG00000018417.14	Myo1b	1			1.022	0.996615	1.081	0.818224	1.057	0.348755	96.7	98.8	104.5	77.4	119	100	96.2	99.5	108
High	E0CZH6	Mitochondrial amidoxime reducing component 2 (Fragment) OS=Mus musculus GN=Marc2 PE=1 SV=1	48.623	44	7	22	1	1	190	21.7	5.67	64.54	7		membrane;mitochondrion	catalytic activity;metal ion binding	Pf03473, Pf03476		ENSMUSG00000073481.9		1			0.846	0.508049	0.566	0.168844	0.669	0.0607019	124.4	105.3	70.4	151.7	99.9	97.3	111.4	75.3	64.4
High	Q99JT1	Glutamyl-tRNA(Gln) amidotransferase subunit B, mitochondrial OS=Mus musculus GN=Gatb PE=1 SV=1	48.466	24	10	14	10	1	557	62.1	8.54	38	10	cell organization and biogenesis;metabolic process	mitochondrion	catalytic activity;nucleotide binding	Pf02637, Pf02934	229487	ENSMUSG00000028085.12	Pet112; Pet112l; Gatb	3	Metabolic pathways; Aminoacyl-tRNA biosynthesis		1.068	0.620416	1.035	0.831154	0.97	0.75992	96.7	103.2	100.1	107.2	86.7	102.6	103.2	108.1	92.1
High	P14246	Solute carrier family 2, facilitated glucose transporter member 2 OS=Mus musculus GN=Slc2a2 PE=1 SV=3	48.452	14	8	13	8	1	523	57.1	6.73	26.73	8	transport	cytoplasm;cytosol;endosome;membrane	protein binding;transporter activity	Pf00083, Pf07690, Pf13347	20526	ENSMUSG00000027690.13	Slc2a2	3	Maturity onset diabetes of the young; Central carbon metabolism in cancer; Prolactin signaling pathway; Type II diabetes mellitus; Glucagon signaling pathway; Insulin secretion; Insulin resistance; Carbohydrate digestion and absorption	Glycolysis and Gluconeogenesis; Focal Adhesion-PI3K-Akt-mTOR-signaling pathway	0.834	0.382969	0.802	0.285979	0.961	0.632566	113.8	94.9	91.3	98.1	130.8	101.7	87.8	90.2	91.5
High	Q9QXT0	Protein canopy homolog 2 OS=Mus musculus GN=Cnpy2 PE=1 SV=1	48.388	52	11	21	11	1	182	20.8	5.07	47.97	11	regulation of biological process;response to stimulus	endoplasmic reticulum		Pf11938	56530	ENSMUSG00000025381.3	Cnpy2	10			1.266	0.267632	1.071	0.342536	0.847	0.357275	89.9	113.8	96.3	94.6	84.7	98.9	129.9	97.2	94.7
High	Q9QYF1	Retinol dehydrogenase 11 OS=Mus musculus GN=Rdh11 PE=1 SV=2	48.373	22	8	14	8	1	316	35.1	8.91	34.09	8	metabolic process;regulation of biological process	endoplasmic reticulum;membrane	catalytic activity	Pf00106, Pf08659, Pf13460	17252	ENSMUSG00000066441.14	Rdh11	12	Retinol metabolism; Metabolic pathways		1.017	0.876324	0.871	0.264177	0.857	0.0703423	103.9	105.6	90.5	112.2	95.9	103.1	108	93.9	87
High	Q9QX60	Deoxyguanosine kinase, mitochondrial OS=Mus musculus GN=Dguok PE=1 SV=3	48.359	27	7	11	7	1	277	32.3	7.66	36.9	7	metabolic process;regulation of biological process	cytoplasm;cytosol;mitochondrion;nucleus	catalytic activity;nucleotide binding	Pf01712, Pf13238	27369	ENSMUSG00000014554.13	Dguok	6	Metabolic pathways; Purine metabolism	Purine metabolism	0.942	0.445274	0.982	0.664428	1.042	0.508823	102.6	96.6	100.7	98.8	106.5	101.7	91.7	100.3	101.1
High	Q791V5	Mitochondrial carrier homolog 2 OS=Mus musculus GN=Mtch2 PE=1 SV=1	48.223	26	7	18	2	1	303	33.5	8.25	58.39	7	cell death;cell organization and biogenesis;cellular component movement;metabolic process;regulation of biological process;response to stimulus;transport	membrane;mitochondrion;nucleus		Pf00153	56428	ENSMUSG00000027282.17; ENSMUSG00000111714.1	Mtch2	2; CHR_MG191_PATCH			1.019	0.715911	1.005	0.883972	0.987	0.722213	99.2	101.1	99.7	96.2	102.2	104.5	97.7	100.1	99.3
High	Q9D7J9	Enoyl-CoA hydratase domain-containing protein 3, mitochondrial OS=Mus musculus GN=Echdc3 PE=1 SV=1	48.018	21	5	13	5	1	300	32.4	8.34	37.97	5	metabolic process	mitochondrion	catalytic activity	Pf00378	67856	ENSMUSG00000039063.5	Echdc3	2		Fatty Acid Biosynthesis	0.802	0.396719	0.844	0.41808	1.052	0.876194	113.4	91	95.7	120.6	104.3	109.3	74.2	110.1	81.4
High	Q8R2K3	Single-stranded DNA binding protein 1 OS=Mus musculus GN=Ssbp1 PE=1 SV=1	47.951	54	8	14	8	1	148	17.1	9.79	42.73	8	cell organization and biogenesis;metabolic process;regulation of biological process	mitochondrion;nucleus	DNA binding;RNA binding	Pf00436	381760	ENSMUSG00000029911.14	Ssbp1	6			1.097	0.641106	1.117	0.608929	1.019	0.820943	93.3	102.4	104.3	79.5	108.5	102.8	101	95.6	112.6
High	Q504M2	MCG53395 OS=Mus musculus GN=Pdp2 PE=1 SV=1	47.933	16	7	10	7	1	532	59.9	6.32	37.14	7	metabolic process	mitochondrion	catalytic activity;metal ion binding	Pf00481	382051	ENSMUSG00000048371.8	Pdp2	8		TCA Cycle	1.205	0.105297	1.505	0.0491267	1.249	0.0901078	80.9	97.4	121.7	75.5	86.4	95.4	99.2	114.1	129.4
High	Q9EQI8	39S ribosomal protein L46, mitochondrial OS=Mus musculus GN=Mrpl46 PE=1 SV=1	47.814	31	6	12	6	1	283	32.1	7.4	41.33	6		mitochondrion;ribosome	catalytic activity;structural molecule activity	Pf11788	67308	ENSMUSG00000030612.6	Mrpl46	7			0.989	0.96496	1.084	0.466522	1.096	0.575294	97.6	96.6	105.8	102.6	92.3	107.8	85.9	113.5	98
High	Q8K1N1	Calcium-independent phospholipase A2-gamma OS=Mus musculus GN=Pnpla8 PE=1 SV=1	47.729	16	10	13	10	1	776	87.3	9.23	38.28	10	cell death;metabolic process;transport	cytoplasm;endoplasmic reticulum;Golgi;membrane	catalytic activity	Pf01734	67452	ENSMUSG00000036257.15	Pnpla8	12		Eicosanoid Synthesis	1.039	0.593018	1.002	0.985209	0.964	0.463091	98.6	102.5	98.8	94.1	103.3	98.6	106.4	97.5	100.1
High	P62852	40S ribosomal protein S25 OS=Mus musculus GN=Rps25 PE=1 SV=1	47.69	41	8	19	8	1	125	13.7	10.11	54.2	8	cell organization and biogenesis	nucleus;ribosome	RNA binding;structural molecule activity	Pf03297	75617	ENSMUSG00000009927.9	Rps25	9	Ribosome	Cytoplasmic Ribosomal Proteins	1.104	0.341945	1.188	0.151147	1.076	0.065888	91.1	100.6	108.2	84	98.6	102.2	98.9	106.9	109.3
High	Q9D8S4	Oligoribonuclease, mitochondrial OS=Mus musculus GN=Rexo2 PE=1 SV=2	47.678	24	8	14	8	1	237	26.7	7.15	31.12	8	metabolic process	mitochondrion;nucleus;organelle lumen	catalytic activity	Pf00929	104444	ENSMUSG00000032026.7	Rexo2	9	Ribosome biogenesis in eukaryotes		1.023	0.833731	1.175	0.206622	1.148	0.246666	93.8	96	110.2	100.3	87.4	102.3	89.7	116.2	104.1
High	Q8VE38	Oxidoreductase NAD-binding domain-containing protein 1 OS=Mus musculus GN=Oxnad1 PE=1 SV=2	47.652	32	10	19	10	1	311	34.7	8.13	42.78	10	metabolic process	mitochondrion	catalytic activity	Pf00175, Pf08030	218885	ENSMUSG00000021906.13	Oxnad1	14			1.119	0.0646762	1.28	0.000532283	1.143	0.037899	88.3	98.8	112.9	88.6	87.9	101.6	96	112.5	113.4
High	Q8BLN5	Lanosterol synthase OS=Mus musculus GN=Lss PE=1 SV=2	47.55	20	11	14	11	1	733	83.1	6.4	39.82	11	metabolic process;regulation of biological process	endoplasmic reticulum;membrane	catalytic activity	Pf00432, Pf13243, Pf13249	16987	ENSMUSG00000033105.12	Lss	10	Steroid biosynthesis; Metabolic pathways	Cholesterol Biosynthesis	1.046	0.395926	1.064	0.462842	1.017	0.837944	96.5	100.9	102.6	96.5	96.3	96.7	105	95.7	109.8
High	P26039	Talin-1 OS=Mus musculus GN=Tln1 PE=1 SV=2	47.321	5	11	13	10	1	2541	269.7	6.18	40.78	11	cell organization and biogenesis;regulation of biological process;response to stimulus	cell surface;cytoplasm;cytoskeleton;membrane	protein binding;structural molecule activity	Pf00373, Pf01608, Pf02174, Pf08913, Pf09141, Pf09379	21894	ENSMUSG00000028465.16	Tln1	4	Focal adhesion; Rap1 signaling pathway; Platelet activation; HTLV-I infection	Primary Focal Segmental Glomerulosclerosis FSGS; Integrin-mediated Cell Adhesion; Focal Adhesion	0.88	0.241204	0.807	0.116395	0.918	0.0431439	111.6	98.2	90.1	103.7	120	99.8	96.5	89.5	90.6
High	Q8K0L3	Acyl-coenzyme A synthetase ACSM2, mitochondrial OS=Mus musculus GN=Acsm2 PE=1 SV=1	47.219	15	8	16	6	1	575	64.2	8.31	40.19	8	metabolic process	mitochondrion;organelle lumen	catalytic activity;metal ion binding;nucleotide binding	Pf00501, Pf13193	233799	ENSMUSG00000030945.17	Acsm2	7	Metabolic pathways; Butanoate metabolism		1.118	0.0781343	1.505	0.0268204	1.347	0.0430093	82.8	92.6	124.6	85	80.5	94.4	90.7	118.1	131.4
High	O55142	60S ribosomal protein L35a OS=Mus musculus GN=Rpl35a PE=1 SV=2	47.158	56	10	21	10	1	110	12.5	10.89	54.27	10	metabolic process	membrane;mitochondrion;ribosome	RNA binding;structural molecule activity	Pf01247	100043423; 57808; 100042363; 100302576; 100040169; 100046034; 100048620	ENSMUSG00000060636.13	Rpl35a-ps4; Rpl35a; Rpl35a-ps2; Gm10243; Rpl35a-ps5; LOC100862595; Gm14279; LOC100048620	2; 16; 1; 6; 5	Ribosome	Cytoplasmic Ribosomal Proteins	1.342	0.0994662	1.392	0.0326081	1.037	0.663494	80.3	107.8	111.8	74.7	86.2	100.5	115.3	112.2	111.1
High	Q8C0C7	Phenylalanine--tRNA ligase alpha subunit OS=Mus musculus GN=Farsa PE=1 SV=1	47.099	26	9	13	9	1	508	57.6	8.28	35.42	9	cell organization and biogenesis;metabolic process	cytoplasm;membrane	catalytic activity;nucleotide binding;RNA binding	Pf00152, Pf01409, Pf08279	66590	ENSMUSG00000003808.18	Farsa	8	Aminoacyl-tRNA biosynthesis		1.152	0.0669379	1.219	0.0170138	1.059	0.310871	89	102.5	108.5	89.6	88.3	98.9	106.2	106	111
High	O08547	Vesicle-trafficking protein SEC22b OS=Mus musculus GN=Sec22b PE=1 SV=3	47.037	53	9	11	9	1	215	24.7	8.51	35.54	9	cell organization and biogenesis;regulation of biological process;transport	endoplasmic reticulum;Golgi;membrane	protein binding	Pf00957, Pf13774	20333	ENSMUSG00000027879.9	Sec22b	3	SNARE interactions in vesicular transport; Legionellosis; Phagosome		1.443	0.204458	1.02	0.951479	0.707	0.149034	86.6	125	88.4	74.1	99.8	109.1	141.3	90.4	85.3
[truncated: 1,073 more rows]

## Sheet: Changed proteins in T6&T23 
Protein FDR Confidence: Combined	Accession	Description	Sum PEP Score	Coverage [%]	# Peptides	# PSMs	# Unique Peptides	# Protein Groups	# AAs	MW [kDa]	calc. pI	Score Sequest HT: Sequest HT	# Peptides (by Search Engine): Sequest HT	Biological Process	Cellular Component	Molecular Function	Pfam IDs	Entrez Gene ID	Ensembl Gene ID	Gene Symbol	Chromosome	KEGG Pathways	WikiPathways	Ratio: (T23) / (T30)	Pvalue(T23) / (T30)	Ratio: (T6) / (T30)	Pvalue(T6) / (T30)	Ratio: (T6) / (T23)	Pvalue(T6) / (T23)	Abundances (Grouped): T30	Abundances (Grouped): T23	Abundances (Grouped): T6	T30-01	T30-02	T23-01	T23-02	T6-01	T6,T6-02
[truncated: 77 more rows]

[truncated: 2 more sheets: Changed proteins in T6&T30 , Changed proteins in T23&T30 ]
