# Supplementary material for: Comparative proteomic study of liver lipid droplets and mitochondria in mice housed at different temperatures
Source: FEBS Lett. 2019 Jul 12;593(16):2118–38. doi: 10.1002/1873-3468.13509 (PMC6771624; doi:10.1002/1873-3468.13509)
Supplement: Supplementary file 5 — Table S3. Pathways over‐represented or under‐represented in liver mitochondria from mice at different temperatures. [file FEB2-593-2118-s005.xlsx]

## Sheet: Overrepresented pathway T6vsT23
Pathway Name	Pathway ID	Pvalue	Pvalue_adjusted	Genes	Count	Pop Hit	List_Total	Background Genes	URL	Class
Metabolic pathways	mmu01100	5.08e-07	1.58e-05	Acss3|1;Cyp2a4|1;Acsm2|1;Oat|1;Aadat|1;Mgll|1;Atp6v1e1|1;Cbr1|1;Idh3b|1;Ndufb5|1;Mthfsl|1	11	1295	14	7883	http://www.kegg.jp/kegg-bin/show_pathway?mmu01100/mmu:380660%09pink/mmu:13086%09pink/mmu:233799%09pink/mmu:18242%09pink/mmu:23923%09pink/mmu:23945%09pink/mmu:11973%09pink/mmu:12408%09pink/mmu:170718%09pink/mmu:66046%09pink/mmu:100039707%09pink	Metabolism
2-Oxocarboxylic acid metabolism	mmu01210	0.000546	0.00847	Aadat|1;Idh3b|1	2	20	14	7883	http://www.kegg.jp/kegg-bin/show_pathway?mmu01210/mmu:23923%09pink/mmu:170718%09pink	Metabolism
Lysine biosynthesis	mmu00300	0.00355	0.0367	Aadat|1	1	2	14	7883	http://www.kegg.jp/kegg-bin/show_pathway?mmu00300/mmu:23923%09pink	Metabolism
Biosynthesis of amino acids	mmu01230	0.00835	0.0647	Aadat|1;Idh3b|1	2	79	14	7883	http://www.kegg.jp/kegg-bin/show_pathway?mmu01230/mmu:23923%09pink/mmu:170718%09pink	Metabolism
Oxidative phosphorylation	mmu00190	0.0245	0.147	Atp6v1e1|1;Ndufb5|1	2	139	14	7883	http://www.kegg.jp/kegg-bin/show_pathway?mmu00190/mmu:11973%09pink/mmu:66046%09pink	Metabolism
Nitrogen metabolism	mmu00910	0.0298	0.147	Ca5b|1	1	17	14	7883	http://www.kegg.jp/kegg-bin/show_pathway?mmu00910/mmu:56078%09pink	Metabolism
One carbon pool by folate	mmu00670	0.0332	0.147	Mthfsl|1	1	19	14	7883	http://www.kegg.jp/kegg-bin/show_pathway?mmu00670/mmu:100039707%09pink	Metabolism
Collecting duct acid secretion	mmu04966	0.0469	0.156	Atp6v1e1|1	1	27	14	7883	http://www.kegg.jp/kegg-bin/show_pathway?mmu04966/mmu:11973%09pink	Organismal Systems
Butanoate metabolism	mmu00650	0.0469	0.156	Acsm2|1	1	27	14	7883	http://www.kegg.jp/kegg-bin/show_pathway?mmu00650/mmu:233799%09pink	Metabolism
Propanoate metabolism	mmu00640	0.0537	0.156	Acss3|1	1	31	14	7883	http://www.kegg.jp/kegg-bin/show_pathway?mmu00640/mmu:380660%09pink	Metabolism
Citrate cycle (TCA cycle)	mmu00020	0.0554	0.156	Idh3b|1	1	32	14	7883	http://www.kegg.jp/kegg-bin/show_pathway?mmu00020/mmu:170718%09pink	Metabolism
Tryptophan metabolism	mmu00380	0.0804	0.189	Aadat|1	1	47	14	7883	http://www.kegg.jp/kegg-bin/show_pathway?mmu00380/mmu:23923%09pink	Metabolism
Arginine and proline metabolism	mmu00330	0.0869	0.189	Oat|1	1	51	14	7883	http://www.kegg.jp/kegg-bin/show_pathway?mmu00330/mmu:18242%09pink	Metabolism
Lysine degradation	mmu00310	0.0902	0.189	Aadat|1	1	53	14	7883	http://www.kegg.jp/kegg-bin/show_pathway?mmu00310/mmu:23923%09pink	Metabolism
Regulation of lipolysis in adipocytes	mmu04923	0.0967	0.189	Mgll|1	1	57	14	7883	http://www.kegg.jp/kegg-bin/show_pathway?mmu04923/mmu:23945%09pink	-
Glycerolipid metabolism	mmu00561	0.102	0.189	Mgll|1	1	60	14	7883	http://www.kegg.jp/kegg-bin/show_pathway?mmu00561/mmu:23945%09pink	Metabolism
Synaptic vesicle cycle	mmu04721	0.105	0.189	Atp6v1e1|1	1	62	14	7883	http://www.kegg.jp/kegg-bin/show_pathway?mmu04721/mmu:11973%09pink	Organismal Systems
Metabolism of xenobiotics by cytochrome P450	mmu00980	0.11	0.189	Cbr1|1	1	65	14	7883	http://www.kegg.jp/kegg-bin/show_pathway?mmu00980/mmu:12408%09pink	Metabolism
Peroxisome	mmu04146	0.138	0.206	Prdx5|1	1	83	14	7883	http://www.kegg.jp/kegg-bin/show_pathway?mmu04146/mmu:54683%09pink	Cellular Processes
Rheumatoid arthritis	mmu05323	0.141	0.206	Atp6v1e1|1	1	85	14	7883	http://www.kegg.jp/kegg-bin/show_pathway?mmu05323/mmu:11973%09pink	Human Diseases
Retinol metabolism	mmu00830	0.147	0.206	Cyp2a4|1	1	89	14	7883	http://www.kegg.jp/kegg-bin/show_pathway?mmu00830/mmu:13086%09pink	Metabolism
Arachidonic acid metabolism	mmu00590	0.149	0.206	Cbr1|1	1	90	14	7883	http://www.kegg.jp/kegg-bin/show_pathway?mmu00590/mmu:12408%09pink	Metabolism
Chemical carcinogenesis	mmu05204	0.153	0.206	Cbr1|1	1	93	14	7883	http://www.kegg.jp/kegg-bin/show_pathway?mmu05204/mmu:12408%09pink	Human Diseases
Retrograde endocannabinoid signaling	mmu04723	0.168	0.217	Mgll|1	1	103	14	7883	http://www.kegg.jp/kegg-bin/show_pathway?mmu04723/mmu:23945%09pink	Organismal Systems
Carbon metabolism	mmu01200	0.19	0.236	Idh3b|1	1	118	14	7883	http://www.kegg.jp/kegg-bin/show_pathway?mmu01200/mmu:170718%09pink	Metabolism
Ribosome	mmu03010	0.233	0.269	Rps14|1	1	148	14	7883	http://www.kegg.jp/kegg-bin/show_pathway?mmu03010/mmu:20044%09pink	Genetic Information Processing
Parkinson's disease	mmu05012	0.235	0.269	Ndufb5|1	1	149	14	7883	http://www.kegg.jp/kegg-bin/show_pathway?mmu05012/mmu:66046%09pink	Human Diseases
Non-alcoholic fatty liver disease (NAFLD)	mmu04932	0.246	0.272	Ndufb5|1	1	157	14	7883	http://www.kegg.jp/kegg-bin/show_pathway?mmu04932/mmu:66046%09pink	Human Diseases
Alzheimer's disease	mmu05010	0.273	0.291	Ndufb5|1	1	177	14	7883	http://www.kegg.jp/kegg-bin/show_pathway?mmu05010/mmu:66046%09pink	Human Diseases
Phagosome	mmu04145	0.292	0.301	Atp6v1e1|1	1	192	14	7883	http://www.kegg.jp/kegg-bin/show_pathway?mmu04145/mmu:11973%09pink	Cellular Processes
Huntington's disease	mmu05016	0.301	0.301	Ndufb5|1	1	199	14	7883	http://www.kegg.jp/kegg-bin/show_pathway?mmu05016/mmu:66046%09pink	Human Diseases

## Sheet: Underepresented pathway T6vsT23
Pathway Name	Pathway ID	Pvalue	Pvalue_adjusted	Genes	Count	Pop Hit	List_Total	Background Genes	URL	Class
Bacterial invasion of epithelial cells	mmu05100	0.000561	0.0684	Ctnnb1|1;Arpc1b|1;Sept8|1;Dnm3|1	4	78	39	7883	http://www.kegg.jp/kegg-bin/show_pathway?mmu05100/mmu:12387%09pink/mmu:11867%09pink/mmu:20362%09pink/mmu:103967%09pink	Human Diseases
Steroid biosynthesis	mmu00100	0.00387	0.139	Soat2|1;Ebp|1	2	19	39	7883	http://www.kegg.jp/kegg-bin/show_pathway?mmu00100/mmu:223920%09pink/mmu:13595%09pink	Metabolism
Tight junction	mmu04530	0.00496	0.139	Ctnnb1|1;Cask|1;Epb41|1;Vapa|1	4	141	39	7883	http://www.kegg.jp/kegg-bin/show_pathway?mmu04530/mmu:12387%09pink/mmu:12361%09pink/mmu:269587%09pink/mmu:30960%09pink	Cellular Processes
Adherens junction	mmu04520	0.0057	0.139	Ctnnb1|1;Ctnnd1|1;Sorbs1|1	3	74	39	7883	http://www.kegg.jp/kegg-bin/show_pathway?mmu04520/mmu:12387%09pink/mmu:12388%09pink/mmu:20411%09pink	Cellular Processes
Arrhythmogenic right ventricular cardiomyopathy (ARVC)	mmu05412	0.0057	0.139	Ctnnb1|1;Jup|1;Pkp2|1	3	74	39	7883	http://www.kegg.jp/kegg-bin/show_pathway?mmu05412/mmu:12387%09pink/mmu:16480%09pink/mmu:67451%09pink	Human Diseases
Steroid hormone biosynthesis	mmu00140	0.00891	0.181	Ugt1a5|1;Cyp2d26|1;Hsd11b1|1	3	87	39	7883	http://www.kegg.jp/kegg-bin/show_pathway?mmu00140/mmu:394433%09pink/mmu:76279%09pink/mmu:15483%09pink	Metabolism
Lipoic acid metabolism	mmu00785	0.0148	0.257	Lipt2|1	1	3	39	7883	http://www.kegg.jp/kegg-bin/show_pathway?mmu00785/mmu:67164%09pink	Metabolism
Porphyrin and chlorophyll metabolism	mmu00860	0.0173	0.264	Ugt1a5|1;Hmox2|1	2	41	39	7883	http://www.kegg.jp/kegg-bin/show_pathway?mmu00860/mmu:394433%09pink/mmu:15369%09pink	Metabolism
AMPK signaling pathway	mmu04152	0.0255	0.319	Rab8a|1;Eef2|1;Scd1|1	3	129	39	7883	http://www.kegg.jp/kegg-bin/show_pathway?mmu04152/mmu:17274%09pink/mmu:13629%09pink/mmu:20249%09pink	Environmental Information Processing
Drug metabolism - other enzymes	mmu00983	0.0261	0.319	Ugt1a5|1;Ces1e|1	2	51	39	7883	http://www.kegg.jp/kegg-bin/show_pathway?mmu00983/mmu:394433%09pink/mmu:13897%09pink	Metabolism
Starch and sucrose metabolism	mmu00500	0.029	0.322	Ugt1a5|1;Pgm1|1	2	54	39	7883	http://www.kegg.jp/kegg-bin/show_pathway?mmu00500/mmu:394433%09pink/mmu:72157%09pink	Metabolism
Metabolism of xenobiotics by cytochrome P450	mmu00980	0.0408	0.394	Ugt1a5|1;Hsd11b1|1	2	65	39	7883	http://www.kegg.jp/kegg-bin/show_pathway?mmu00980/mmu:394433%09pink/mmu:15483%09pink	Metabolism
Long-term potentiation	mmu04720	0.0419	0.394	Itpr2|1;Grin2b|1	2	66	39	7883	http://www.kegg.jp/kegg-bin/show_pathway?mmu04720/mmu:16439%09pink/mmu:14812%09pink	Organismal Systems
Endocytosis	mmu04144	0.0561	0.459	Arpc1b|1;Rab8a|1;H2-K1|1;Dnm3|1	4	294	39	7883	http://www.kegg.jp/kegg-bin/show_pathway?mmu04144/mmu:11867%09pink/mmu:17274%09pink/mmu:14972%09pink/mmu:103967%09pink	Cellular Processes
Alzheimer's disease	mmu05010	0.0564	0.459	Adam10|1;Itpr2|1;Grin2b|1	3	177	39	7883	http://www.kegg.jp/kegg-bin/show_pathway?mmu05010/mmu:11487%09pink/mmu:16439%09pink/mmu:14812%09pink	Human Diseases
PPAR signaling pathway	mmu03320	0.0659	0.492	Sorbs1|1;Scd1|1	2	85	39	7883	http://www.kegg.jp/kegg-bin/show_pathway?mmu03320/mmu:20411%09pink/mmu:20249%09pink	Organismal Systems
Complement and coagulation cascades	mmu04610	0.0686	0.492	C8a|1;A2m|1	2	87	39	7883	http://www.kegg.jp/kegg-bin/show_pathway?mmu04610/mmu:230558%09pink/mmu:232345%09pink	Organismal Systems
Chemical carcinogenesis	mmu05204	0.077	0.496	Ugt1a5|1;Hsd11b1|1	2	93	39	7883	http://www.kegg.jp/kegg-bin/show_pathway?mmu05204/mmu:394433%09pink/mmu:15483%09pink	Human Diseases
Proteoglycans in cancer	mmu05205	0.0828	0.496	Ctnnb1|1;Arhgef12|1;Itpr2|1	3	208	39	7883	http://www.kegg.jp/kegg-bin/show_pathway?mmu05205/mmu:12387%09pink/mmu:69632%09pink/mmu:16439%09pink	Human Diseases
Antigen processing and presentation	mmu04612	0.0843	0.496	Tapbp|1;H2-K1|1	2	98	39	7883	http://www.kegg.jp/kegg-bin/show_pathway?mmu04612/mmu:21356%09pink/mmu:14972%09pink	Organismal Systems
Pancreatic secretion	mmu04972	0.0872	0.496	Rab8a|1;Itpr2|1	2	100	39	7883	http://www.kegg.jp/kegg-bin/show_pathway?mmu04972/mmu:17274%09pink/mmu:16439%09pink	Organismal Systems
Rap1 signaling pathway	mmu04015	0.0894	0.496	Ctnnb1|1;Ctnnd1|1;Grin2b|1	3	215	39	7883	http://www.kegg.jp/kegg-bin/show_pathway?mmu04015/mmu:12387%09pink/mmu:12388%09pink/mmu:14812%09pink	Environmental Information Processing
Glutamatergic synapse	mmu04724	0.11	0.544	Itpr2|1;Grin2b|1	2	115	39	7883	http://www.kegg.jp/kegg-bin/show_pathway?mmu04724/mmu:16439%09pink/mmu:14812%09pink	Organismal Systems
Leukocyte transendothelial migration	mmu04670	0.12	0.544	Ctnnb1|1;Ctnnd1|1	2	121	39	7883	http://www.kegg.jp/kegg-bin/show_pathway?mmu04670/mmu:12387%09pink/mmu:12388%09pink	Organismal Systems
Platelet activation	mmu04611	0.123	0.544	Arhgef12|1;Itpr2|1	2	123	39	7883	http://www.kegg.jp/kegg-bin/show_pathway?mmu04611/mmu:69632%09pink/mmu:16439%09pink	Organismal Systems
Ascorbate and aldarate metabolism	mmu00053	0.126	0.544	Ugt1a5|1	1	27	39	7883	http://www.kegg.jp/kegg-bin/show_pathway?mmu00053/mmu:394433%09pink	Metabolism
Biosynthesis of unsaturated fatty acids	mmu01040	0.13	0.544	Scd1|1	1	28	39	7883	http://www.kegg.jp/kegg-bin/show_pathway?mmu01040/mmu:20249%09pink	Metabolism
Vascular smooth muscle contraction	mmu04270	0.132	0.544	Arhgef12|1;Itpr2|1	2	128	39	7883	http://www.kegg.jp/kegg-bin/show_pathway?mmu04270/mmu:69632%09pink/mmu:16439%09pink	Organismal Systems
Thyroid cancer	mmu05216	0.134	0.544	Ctnnb1|1	1	29	39	7883	http://www.kegg.jp/kegg-bin/show_pathway?mmu05216/mmu:12387%09pink	Human Diseases
Serotonergic synapse	mmu04726	0.14	0.544	Cyp2d26|1;Itpr2|1	2	133	39	7883	http://www.kegg.jp/kegg-bin/show_pathway?mmu04726/mmu:76279%09pink/mmu:16439%09pink	Organismal Systems
Pentose phosphate pathway	mmu00030	0.143	0.544	Pgm1|1	1	31	39	7883	http://www.kegg.jp/kegg-bin/show_pathway?mmu00030/mmu:72157%09pink	Metabolism
Dopaminergic synapse	mmu04728	0.143	0.544	Itpr2|1;Grin2b|1	2	135	39	7883	http://www.kegg.jp/kegg-bin/show_pathway?mmu04728/mmu:16439%09pink/mmu:14812%09pink	Organismal Systems
Galactose metabolism	mmu00052	0.147	0.544	Pgm1|1	1	32	39	7883	http://www.kegg.jp/kegg-bin/show_pathway?mmu00052/mmu:72157%09pink	Metabolism
Prion diseases	mmu05020	0.155	0.546	C8a|1	1	34	39	7883	http://www.kegg.jp/kegg-bin/show_pathway?mmu05020/mmu:230558%09pink	Human Diseases
Pentose and glucuronate interconversions	mmu00040	0.164	0.546	Ugt1a5|1	1	36	39	7883	http://www.kegg.jp/kegg-bin/show_pathway?mmu00040/mmu:394433%09pink	Metabolism
Renin-angiotensin system	mmu04614	0.164	0.546	Anpep|1	1	36	39	7883	http://www.kegg.jp/kegg-bin/show_pathway?mmu04614/mmu:16790%09pink	Organismal Systems
Systemic lupus erythematosus	mmu05322	0.168	0.546	C8a|1;Grin2b|1	2	149	39	7883	http://www.kegg.jp/kegg-bin/show_pathway?mmu05322/mmu:230558%09pink/mmu:14812%09pink	Human Diseases
Hippo signaling pathway	mmu04390	0.176	0.546	Ctnnb1|1;Afp|1	2	154	39	7883	http://www.kegg.jp/kegg-bin/show_pathway?mmu04390/mmu:12387%09pink/mmu:11576%09pink	Environmental Information Processing
Nicotine addiction	mmu05033	0.18	0.546	Grin2b|1	1	40	39	7883	http://www.kegg.jp/kegg-bin/show_pathway?mmu05033/mmu:14812%09pink	Human Diseases
Oxytocin signaling pathway	mmu04921	0.184	0.546	Itpr2|1;Eef2|1	2	158	39	7883	http://www.kegg.jp/kegg-bin/show_pathway?mmu04921/mmu:16439%09pink/mmu:13629%09pink	Organismal Systems
Mineral absorption	mmu04978	0.205	0.546	Hmox2|1	1	46	39	7883	http://www.kegg.jp/kegg-bin/show_pathway?mmu04978/mmu:15369%09pink	Organismal Systems
ABC transporters	mmu02010	0.205	0.546	Abcc3|1	1	46	39	7883	http://www.kegg.jp/kegg-bin/show_pathway?mmu02010/mmu:76408%09pink	Environmental Information Processing
Cocaine addiction	mmu05030	0.216	0.546	Grin2b|1	1	49	39	7883	http://www.kegg.jp/kegg-bin/show_pathway?mmu05030/mmu:14812%09pink	Human Diseases
Amino sugar and nucleotide sugar metabolism	mmu00520	0.216	0.546	Pgm1|1	1	49	39	7883	http://www.kegg.jp/kegg-bin/show_pathway?mmu00520/mmu:72157%09pink	Metabolism
Amyotrophic lateral sclerosis (ALS)	mmu05014	0.228	0.546	Grin2b|1	1	52	39	7883	http://www.kegg.jp/kegg-bin/show_pathway?mmu05014/mmu:14812%09pink	Human Diseases
Fatty acid metabolism	mmu01212	0.228	0.546	Scd1|1	1	52	39	7883	http://www.kegg.jp/kegg-bin/show_pathway?mmu01212/mmu:20249%09pink	Metabolism
Endometrial cancer	mmu05213	0.228	0.546	Ctnnb1|1	1	52	39	7883	http://www.kegg.jp/kegg-bin/show_pathway?mmu05213/mmu:12387%09pink	Human Diseases
Endocrine and other factor-regulated calcium reabsorption	mmu04961	0.236	0.546	Dnm3|1	1	54	39	7883	http://www.kegg.jp/kegg-bin/show_pathway?mmu04961/mmu:103967%09pink	Organismal Systems
Basal cell carcinoma	mmu05217	0.239	0.546	Ctnnb1|1	1	55	39	7883	http://www.kegg.jp/kegg-bin/show_pathway?mmu05217/mmu:12387%09pink	Human Diseases
Acute myeloid leukemia	mmu05221	0.247	0.546	Jup|1	1	57	39	7883	http://www.kegg.jp/kegg-bin/show_pathway?mmu05221/mmu:16480%09pink	Human Diseases
Glutathione metabolism	mmu00480	0.247	0.546	Anpep|1	1	57	39	7883	http://www.kegg.jp/kegg-bin/show_pathway?mmu00480/mmu:16790%09pink	Metabolism
Long-term depression	mmu04730	0.262	0.546	Itpr2|1	1	61	39	7883	http://www.kegg.jp/kegg-bin/show_pathway?mmu04730/mmu:16439%09pink	Organismal Systems
Synaptic vesicle cycle	mmu04721	0.266	0.546	Dnm3|1	1	62	39	7883	http://www.kegg.jp/kegg-bin/show_pathway?mmu04721/mmu:103967%09pink	Organismal Systems
Colorectal cancer	mmu05210	0.273	0.546	Ctnnb1|1	1	64	39	7883	http://www.kegg.jp/kegg-bin/show_pathway?mmu05210/mmu:12387%09pink	Human Diseases
Cytosolic DNA-sensing pathway	mmu04623	0.273	0.546	Mavs|1	1	64	39	7883	http://www.kegg.jp/kegg-bin/show_pathway?mmu04623/mmu:228607%09pink	Organismal Systems
Glycolysis / Gluconeogenesis	mmu00010	0.28	0.546	Pgm1|1	1	66	39	7883	http://www.kegg.jp/kegg-bin/show_pathway?mmu00010/mmu:72157%09pink	Metabolism
Drug metabolism - cytochrome P450	mmu00982	0.284	0.546	Ugt1a5|1	1	67	39	7883	http://www.kegg.jp/kegg-bin/show_pathway?mmu00982/mmu:394433%09pink	Metabolism
Amphetamine addiction	mmu05031	0.287	0.546	Grin2b|1	1	68	39	7883	http://www.kegg.jp/kegg-bin/show_pathway?mmu05031/mmu:14812%09pink	Human Diseases
RIG-I-like receptor signaling pathway	mmu04622	0.291	0.546	Mavs|1	1	69	39	7883	http://www.kegg.jp/kegg-bin/show_pathway?mmu04622/mmu:228607%09pink	Organismal Systems
Renin secretion	mmu04924	0.291	0.546	Itpr2|1	1	69	39	7883	http://www.kegg.jp/kegg-bin/show_pathway?mmu04924/mmu:16439%09pink	-
Regulation of actin cytoskeleton	mmu04810	0.294	0.546	Arhgef12|1;Arpc1b|1	2	218	39	7883	http://www.kegg.jp/kegg-bin/show_pathway?mmu04810/mmu:69632%09pink/mmu:11867%09pink	Cellular Processes
Bile secretion	mmu04976	0.298	0.546	Abcc3|1	1	71	39	7883	http://www.kegg.jp/kegg-bin/show_pathway?mmu04976/mmu:76408%09pink	Organismal Systems
Thyroid hormone synthesis	mmu04918	0.298	0.546	Itpr2|1	1	71	39	7883	http://www.kegg.jp/kegg-bin/show_pathway?mmu04918/mmu:16439%09pink	Organismal Systems
Allograft rejection	mmu05330	0.301	0.546	H2-K1|1	1	72	39	7883	http://www.kegg.jp/kegg-bin/show_pathway?mmu05330/mmu:14972%09pink	Human Diseases
Graft-versus-host disease	mmu05332	0.301	0.546	H2-K1|1	1	72	39	7883	http://www.kegg.jp/kegg-bin/show_pathway?mmu05332/mmu:14972%09pink	Human Diseases
Herpes simplex infection	mmu05168	0.305	0.546	H2-K1|1;Mavs|1	2	224	39	7883	http://www.kegg.jp/kegg-bin/show_pathway?mmu05168/mmu:14972%09pink/mmu:228607%09pink	Human Diseases
Gastric acid secretion	mmu04971	0.305	0.546	Itpr2|1	1	73	39	7883	http://www.kegg.jp/kegg-bin/show_pathway?mmu04971/mmu:16439%09pink	Organismal Systems
Pathways in cancer	mmu05200	0.315	0.546	Ctnnb1|1;Arhgef12|1;Jup|1	3	398	39	7883	http://www.kegg.jp/kegg-bin/show_pathway?mmu05200/mmu:12387%09pink/mmu:69632%09pink/mmu:16480%09pink	Human Diseases
Ras signaling pathway	mmu04014	0.317	0.546	Grin2b|1;Rasal1|1	2	231	39	7883	http://www.kegg.jp/kegg-bin/show_pathway?mmu04014/mmu:14812%09pink/mmu:19415%09pink	Environmental Information Processing
Type I diabetes mellitus	mmu04940	0.319	0.546	H2-K1|1	1	77	39	7883	http://www.kegg.jp/kegg-bin/show_pathway?mmu04940/mmu:14972%09pink	Human Diseases
Salmonella infection	mmu05132	0.322	0.546	Arpc1b|1	1	78	39	7883	http://www.kegg.jp/kegg-bin/show_pathway?mmu05132/mmu:11867%09pink	Human Diseases
Salivary secretion	mmu04970	0.322	0.546	Itpr2|1	1	78	39	7883	http://www.kegg.jp/kegg-bin/show_pathway?mmu04970/mmu:16439%09pink	Organismal Systems
Gap junction	mmu04540	0.349	0.552	Itpr2|1	1	86	39	7883	http://www.kegg.jp/kegg-bin/show_pathway?mmu04540/mmu:16439%09pink	Cellular Processes
Aldosterone synthesis and secretion	mmu04925	0.349	0.552	Itpr2|1	1	86	39	7883	http://www.kegg.jp/kegg-bin/show_pathway?mmu04925/mmu:16439%09pink	-
Autoimmune thyroid disease	mmu05320	0.352	0.552	H2-K1|1	1	87	39	7883	http://www.kegg.jp/kegg-bin/show_pathway?mmu05320/mmu:14972%09pink	Human Diseases
Hematopoietic cell lineage	mmu04640	0.355	0.552	Anpep|1	1	88	39	7883	http://www.kegg.jp/kegg-bin/show_pathway?mmu04640/mmu:16790%09pink	Organismal Systems
GnRH signaling pathway	mmu04912	0.355	0.552	Itpr2|1	1	88	39	7883	http://www.kegg.jp/kegg-bin/show_pathway?mmu04912/mmu:16439%09pink	Organismal Systems
Prostate cancer	mmu05215	0.358	0.552	Ctnnb1|1	1	89	39	7883	http://www.kegg.jp/kegg-bin/show_pathway?mmu05215/mmu:12387%09pink	Human Diseases
Retinol metabolism	mmu00830	0.358	0.552	Ugt1a5|1	1	89	39	7883	http://www.kegg.jp/kegg-bin/show_pathway?mmu00830/mmu:394433%09pink	Metabolism
Fc gamma R-mediated phagocytosis	mmu04666	0.362	0.552	Arpc1b|1	1	90	39	7883	http://www.kegg.jp/kegg-bin/show_pathway?mmu04666/mmu:11867%09pink	Organismal Systems
Viral myocarditis	mmu05416	0.381	0.56	H2-K1|1	1	96	39	7883	http://www.kegg.jp/kegg-bin/show_pathway?mmu05416/mmu:14972%09pink	Human Diseases
Phosphatidylinositol signaling system	mmu04070	0.384	0.56	Itpr2|1	1	97	39	7883	http://www.kegg.jp/kegg-bin/show_pathway?mmu04070/mmu:16439%09pink	Environmental Information Processing
Estrogen signaling pathway	mmu04915	0.387	0.56	Itpr2|1	1	98	39	7883	http://www.kegg.jp/kegg-bin/show_pathway?mmu04915/mmu:16439%09pink	Organismal Systems
Circadian entrainment	mmu04713	0.387	0.56	Grin2b|1	1	98	39	7883	http://www.kegg.jp/kegg-bin/show_pathway?mmu04713/mmu:14812%09pink	Organismal Systems
Melanogenesis	mmu04916	0.39	0.56	Ctnnb1|1	1	99	39	7883	http://www.kegg.jp/kegg-bin/show_pathway?mmu04916/mmu:12387%09pink	Organismal Systems
Glucagon signaling pathway	mmu04922	0.399	0.564	Itpr2|1	1	102	39	7883	http://www.kegg.jp/kegg-bin/show_pathway?mmu04922/mmu:16439%09pink	Organismal Systems
Retrograde endocannabinoid signaling	mmu04723	0.402	0.564	Itpr2|1	1	103	39	7883	http://www.kegg.jp/kegg-bin/show_pathway?mmu04723/mmu:16439%09pink	Organismal Systems
Amoebiasis	mmu05146	0.426	0.579	C8a|1	1	111	39	7883	http://www.kegg.jp/kegg-bin/show_pathway?mmu05146/mmu:230558%09pink	Human Diseases
TNF signaling pathway	mmu04668	0.428	0.579	Pgam5|1	1	112	39	7883	http://www.kegg.jp/kegg-bin/show_pathway?mmu04668/mmu:72542%09pink	Environmental Information Processing
Cholinergic synapse	mmu04725	0.431	0.579	Itpr2|1	1	113	39	7883	http://www.kegg.jp/kegg-bin/show_pathway?mmu04725/mmu:16439%09pink	Organismal Systems
HTLV-I infection	mmu05166	0.432	0.579	Ctnnb1|1;H2-K1|1	2	295	39	7883	http://www.kegg.jp/kegg-bin/show_pathway?mmu05166/mmu:12387%09pink/mmu:14972%09pink	Human Diseases
Oocyte meiosis	mmu04114	0.44	0.581	Itpr2|1	1	116	39	7883	http://www.kegg.jp/kegg-bin/show_pathway?mmu04114/mmu:16439%09pink	Cellular Processes
Thyroid hormone signaling pathway	mmu04919	0.443	0.581	Ctnnb1|1	1	117	39	7883	http://www.kegg.jp/kegg-bin/show_pathway?mmu04919/mmu:12387%09pink	Organismal Systems
Natural killer cell mediated cytotoxicity	mmu04650	0.454	0.589	H2-K1|1	1	121	39	7883	http://www.kegg.jp/kegg-bin/show_pathway?mmu04650/mmu:14972%09pink	Organismal Systems
Metabolic pathways	mmu01100	0.465	0.594	Ugt1a5|1;Ces1e|1;Pgm1|1;Lipt2|1;Hsd11b1|1;Ebp|1;Anpep|1	7	1295	39	7883	http://www.kegg.jp/kegg-bin/show_pathway?mmu01100/mmu:394433%09pink/mmu:13897%09pink/mmu:72157%09pink/mmu:67164%09pink/mmu:15483%09pink/mmu:13595%09pink/mmu:16790%09pink	Metabolism
Inflammatory mediator regulation of TRP channels	mmu04750	0.467	0.594	Itpr2|1	1	126	39	7883	http://www.kegg.jp/kegg-bin/show_pathway?mmu04750/mmu:16439%09pink	Organismal Systems
Spliceosome	mmu03040	0.491	0.602	Tra2b|1	1	135	39	7883	http://www.kegg.jp/kegg-bin/show_pathway?mmu03040/mmu:20462%09pink	Genetic Information Processing
Hepatitis C	mmu05160	0.496	0.602	Mavs|1	1	137	39	7883	http://www.kegg.jp/kegg-bin/show_pathway?mmu05160/mmu:228607%09pink	Human Diseases
Apoptosis	mmu04210	0.501	0.602	Itpr2|1	1	139	39	7883	http://www.kegg.jp/kegg-bin/show_pathway?mmu04210/mmu:16439%09pink	Cellular Processes
Measles	mmu05162	0.501	0.602	Mavs|1	1	139	39	7883	http://www.kegg.jp/kegg-bin/show_pathway?mmu05162/mmu:228607%09pink	Human Diseases
Signaling pathways regulating pluripotency of stem cells	mmu04550	0.504	0.602	Ctnnb1|1	1	140	39	7883	http://www.kegg.jp/kegg-bin/show_pathway?mmu04550/mmu:12387%09pink	Cellular Processes
Insulin signaling pathway	mmu04910	0.509	0.602	Sorbs1|1	1	142	39	7883	http://www.kegg.jp/kegg-bin/show_pathway?mmu04910/mmu:20411%09pink	Organismal Systems
Wnt signaling pathway	mmu04310	0.519	0.602	Ctnnb1|1	1	146	39	7883	http://www.kegg.jp/kegg-bin/show_pathway?mmu04310/mmu:12387%09pink	Environmental Information Processing
Hepatitis B	mmu05161	0.519	0.602	Mavs|1	1	146	39	7883	http://www.kegg.jp/kegg-bin/show_pathway?mmu05161/mmu:228607%09pink	Human Diseases
Phospholipase D signaling pathway	mmu04072	0.519	0.602	Dnm3|1	1	146	39	7883	http://www.kegg.jp/kegg-bin/show_pathway?mmu04072/mmu:103967%09pink	-
Protein processing in endoplasmic reticulum	mmu04141	0.567	0.641	Erlec1|1	1	167	39	7883	http://www.kegg.jp/kegg-bin/show_pathway?mmu04141/mmu:66753%09pink	Genetic Information Processing
Influenza A	mmu05164	0.578	0.641	Mavs|1	1	172	39	7883	http://www.kegg.jp/kegg-bin/show_pathway?mmu05164/mmu:228607%09pink	Human Diseases
cGMP-PKG signaling pathway	mmu04022	0.58	0.641	Itpr2|1	1	173	39	7883	http://www.kegg.jp/kegg-bin/show_pathway?mmu04022/mmu:16439%09pink	Environmental Information Processing
Cell adhesion molecules (CAMs)	mmu04514	0.586	0.641	H2-K1|1	1	176	39	7883	http://www.kegg.jp/kegg-bin/show_pathway?mmu04514/mmu:14972%09pink	Environmental Information Processing
Axon guidance	mmu04360	0.586	0.641	Arhgef12|1	1	176	39	7883	http://www.kegg.jp/kegg-bin/show_pathway?mmu04360/mmu:69632%09pink	Organismal Systems
Tuberculosis	mmu05152	0.593	0.641	Arhgef12|1	1	179	39	7883	http://www.kegg.jp/kegg-bin/show_pathway?mmu05152/mmu:69632%09pink	Human Diseases
Purine metabolism	mmu00230	0.593	0.641	Pgm1|1	1	179	39	7883	http://www.kegg.jp/kegg-bin/show_pathway?mmu00230/mmu:72157%09pink	Metabolism
Transcriptional misregulation in cancer	mmu05202	0.595	0.641	Jup|1	1	180	39	7883	http://www.kegg.jp/kegg-bin/show_pathway?mmu05202/mmu:16480%09pink	Human Diseases
Calcium signaling pathway	mmu04020	0.599	0.641	Itpr2|1	1	182	39	7883	http://www.kegg.jp/kegg-bin/show_pathway?mmu04020/mmu:16439%09pink	Environmental Information Processing
Phagosome	mmu04145	0.619	0.656	H2-K1|1	1	192	39	7883	http://www.kegg.jp/kegg-bin/show_pathway?mmu04145/mmu:14972%09pink	Cellular Processes
cAMP signaling pathway	mmu04024	0.63	0.657	Grin2b|1	1	198	39	7883	http://www.kegg.jp/kegg-bin/show_pathway?mmu04024/mmu:14812%09pink	Environmental Information Processing
Huntington's disease	mmu05016	0.632	0.657	Grin2b|1	1	199	39	7883	http://www.kegg.jp/kegg-bin/show_pathway?mmu05016/mmu:14812%09pink	Human Diseases
Focal adhesion	mmu04510	0.639	0.657	Ctnnb1|1	1	203	39	7883	http://www.kegg.jp/kegg-bin/show_pathway?mmu04510/mmu:12387%09pink	Cellular Processes
Alcoholism	mmu05034	0.641	0.657	Grin2b|1	1	204	39	7883	http://www.kegg.jp/kegg-bin/show_pathway?mmu05034/mmu:14812%09pink	Human Diseases
Epstein-Barr virus infection	mmu05169	0.689	0.7	H2-K1|1	1	232	39	7883	http://www.kegg.jp/kegg-bin/show_pathway?mmu05169/mmu:14972%09pink	Human Diseases
Viral carcinogenesis	mmu05203	0.709	0.715	H2-K1|1	1	245	39	7883	http://www.kegg.jp/kegg-bin/show_pathway?mmu05203/mmu:14972%09pink	Human Diseases
Neuroactive ligand-receptor interaction	mmu04080	0.763	0.763	Grin2b|1	1	285	39	7883	http://www.kegg.jp/kegg-bin/show_pathway?mmu04080/mmu:14812%09pink	Environmental Information Processing

## Sheet: Overrepresented pathway T6vsT30
Pathway Name	Pathway ID	Pvalue	Pvalue_adjusted	Genes	Count	Pop Hit	List_Total	Background Genes	URL	Class
Metabolic pathways	mmu01100	5.64e-12	8.69e-10	Sdhd|1;Cyp2a4|1;Alas1|1;Msmo1|1;Ugt2b35|1;Ndufab1|1;Acss3|1;Acsm2|1;Oat|1;Nsdhl|1;Ndufa5|1;Mthfsl|1;Cyp4f13|1;Dhcr7|1;Aadat|1;Cyp1a2|1;Cyp2c37|1;Grhpr|1;Ndufb11|1;Cyp3a11|1;Pip5k1c|1;Ugt1a9|1;Qrsl1|1;Idh3b|1;Cyp4a10|1;Acaa1a|1;Cbr1|1;Nt5c2|1;Aco2|1;Aox4|1;Ndufb5|1;Gulo|1;Cyp2c50|1;Pon2|1;Cyp2a12|1;Baat|1;Ndufa12|1;Rpn2|1;Mdh1|1;Cyp4a14|1;Urah|1;Uqcrc1|1;Idh3g|1;Ndufs2|1;Fahd1|1;Fh|1;Ldha|1;Ugt8|1…	53	1295	126	7883	http://www.kegg.jp/kegg-bin/show_pathway?mmu01100/mmu:66925%09pink/mmu:13086%09pink/mmu:11655%09pink/mmu:66234%09pink/mmu:243085%09pink/mmu:70316%09pink/mmu:380660%09pink/mmu:233799%09pink/mmu:18242%09pink/mmu:18194%09pink/mmu:68202%09pink/mmu:100039707%09pink/mmu:170716%09pink/mmu:13360%09pink/mmu:23923%09pink/mmu:13077%09pink/mmu:13096%09pink/mmu:76238%09pink/mmu:104130%09pink/mmu:13112%09pink/…	Metabolism
Ribosome	mmu03010	1.07e-08	7.05e-07	Mrps6|1;Mrps18a|1;Mrpl10|1;Rpl35a|1;Rps14|1;Rpl32|1;Rpl23|1;Rps29|1;Mrps15|1;Mrpl24|1;Rplp0|1;Rpl4|1;Rplp1|1;Rps4x|1;Mrpl1|1	15	148	126	7883	http://www.kegg.jp/kegg-bin/show_pathway?mmu03010/mmu:121022%09pink/mmu:68565%09pink/mmu:107732%09pink/mmu:57808%09pink/mmu:20044%09pink/mmu:19951%09pink/mmu:100044627%09pink/mmu:20090%09pink/mmu:66407%09pink/mmu:67707%09pink/mmu:11837%09pink/mmu:67891%09pink/mmu:56040%09pink/mmu:20102%09pink/mmu:94061%09pink	Genetic Information Processing
Retinol metabolism	mmu00830	1.37e-08	7.05e-07	Cyp2a4|1;Ugt2b35|1;Retsat|1;Cyp1a2|1;Cyp2c37|1;Cyp3a11|1;Ugt1a9|1;Cyp4a10|1;Aox4|1;Cyp2c50|1;Cyp2a12|1;Cyp4a14|1	12	89	126	7883	http://www.kegg.jp/kegg-bin/show_pathway?mmu00830/mmu:13086%09pink/mmu:243085%09pink/mmu:67442%09pink/mmu:13077%09pink/mmu:13096%09pink/mmu:13112%09pink/mmu:394434%09pink/mmu:13117%09pink/mmu:71872%09pink/mmu:107141%09pink/mmu:13085%09pink/mmu:13119%09pink	Metabolism
Citrate cycle (TCA cycle)	mmu00020	5.45e-07	2.1e-05	Sdhd|1;Idh3b|1;Aco2|1;Mdh1|1;Idh3g|1;Fh|1;Dlst|1	7	32	126	7883	http://www.kegg.jp/kegg-bin/show_pathway?mmu00020/mmu:66925%09pink/mmu:170718%09pink/mmu:11429%09pink/mmu:17449%09pink/mmu:15929%09pink/mmu:14194%09pink/mmu:78920%09pink	Metabolism
Chemical carcinogenesis	mmu05204	2e-06	6.17e-05	Ugt2b35|1;Gstk1|1;Cyp1a2|1;Cyp2c37|1;Cyp3a11|1;Ugt1a9|1;Cbr1|1;Cyp2c50|1;Gstt2|1;Ephx1|1	10	93	126	7883	http://www.kegg.jp/kegg-bin/show_pathway?mmu05204/mmu:243085%09pink/mmu:76263%09pink/mmu:13077%09pink/mmu:13096%09pink/mmu:13112%09pink/mmu:394434%09pink/mmu:12408%09pink/mmu:107141%09pink/mmu:14872%09pink/mmu:13849%09pink	Human Diseases
Protein export	mmu03060	7.85e-06	0.000202	Immp2l|1;Spcs3|1;Srp54|1;Sec62|1;Sec11c|1;Sec63|1	6	31	126	7883	http://www.kegg.jp/kegg-bin/show_pathway?mmu03060/mmu:93757%09pink/mmu:76219%09pink/mmu:24067%09pink/mmu:69276%09pink/mmu:66286%09pink/mmu:140740%09pink	Genetic Information Processing
Oxidative phosphorylation	mmu00190	7.1e-05	0.0014	Sdhd|1;Ndufab1|1;Ndufa5|1;Ndufb11|1;Ndufb5|1;Lhpp|1;Ndufa12|1;Uqcrc1|1;Ndufs2|1;Ndufa13|1	10	139	126	7883	http://www.kegg.jp/kegg-bin/show_pathway?mmu00190/mmu:66925%09pink/mmu:70316%09pink/mmu:68202%09pink/mmu:104130%09pink/mmu:66046%09pink/mmu:76429%09pink/mmu:66414%09pink/mmu:22273%09pink/mmu:226646%09pink/mmu:67184%09pink	Metabolism
Metabolism of xenobiotics by cytochrome P450	mmu00980	7.27e-05	0.0014	Ugt2b35|1;Gstk1|1;Cyp1a2|1;Ugt1a9|1;Cbr1|1;Gstt2|1;Ephx1|1	7	65	126	7883	http://www.kegg.jp/kegg-bin/show_pathway?mmu00980/mmu:243085%09pink/mmu:76263%09pink/mmu:13077%09pink/mmu:394434%09pink/mmu:12408%09pink/mmu:14872%09pink/mmu:13849%09pink	Metabolism
Non-alcoholic fatty liver disease (NAFLD)	mmu04932	0.000196	0.00335	Sdhd|1;Ndufab1|1;Ndufa5|1;Ndufb11|1;Ndufb5|1;Ndufa12|1;Uqcrc1|1;Ndufs2|1;Il6|1;Ndufa13|1	10	157	126	7883	http://www.kegg.jp/kegg-bin/show_pathway?mmu04932/mmu:66925%09pink/mmu:70316%09pink/mmu:68202%09pink/mmu:104130%09pink/mmu:66046%09pink/mmu:66414%09pink/mmu:22273%09pink/mmu:226646%09pink/mmu:16193%09pink/mmu:67184%09pink	Human Diseases
2-Oxocarboxylic acid metabolism	mmu01210	0.000247	0.00381	Aadat|1;Idh3b|1;Aco2|1;Idh3g|1	4	20	126	7883	http://www.kegg.jp/kegg-bin/show_pathway?mmu01210/mmu:23923%09pink/mmu:170718%09pink/mmu:11429%09pink/mmu:15929%09pink	Metabolism
Steroid hormone biosynthesis	mmu00140	0.000457	0.00639	Cyp7b1|1;Ugt2b35|1;Cyp1a2|1;Cyp2c37|1;Cyp3a11|1;Ugt1a9|1;Cyp2c50|1	7	87	126	7883	http://www.kegg.jp/kegg-bin/show_pathway?mmu00140/mmu:13123%09pink/mmu:243085%09pink/mmu:13077%09pink/mmu:13096%09pink/mmu:13112%09pink/mmu:394434%09pink/mmu:107141%09pink	Metabolism
Carbon metabolism	mmu01200	0.000574	0.0072	Sdhd|1;Idh3b|1;Aco2|1;Mdh1|1;Idh3g|1;Fh|1;Dlst|1;Acads|1	8	118	126	7883	http://www.kegg.jp/kegg-bin/show_pathway?mmu01200/mmu:66925%09pink/mmu:170718%09pink/mmu:11429%09pink/mmu:17449%09pink/mmu:15929%09pink/mmu:14194%09pink/mmu:78920%09pink/mmu:11409%09pink	Metabolism
Parkinson's disease	mmu05012	0.000608	0.0072	Sdhd|1;Ndufab1|1;Ndufa5|1;Ndufb11|1;Ndufb5|1;Ndufa12|1;Uqcrc1|1;Ndufs2|1;Ndufa13|1	9	149	126	7883	http://www.kegg.jp/kegg-bin/show_pathway?mmu05012/mmu:66925%09pink/mmu:70316%09pink/mmu:68202%09pink/mmu:104130%09pink/mmu:66046%09pink/mmu:66414%09pink/mmu:22273%09pink/mmu:226646%09pink/mmu:67184%09pink	Human Diseases
Drug metabolism - cytochrome P450	mmu00982	0.000666	0.00732	Ugt2b35|1;Gstk1|1;Cyp1a2|1;Ugt1a9|1;Aox4|1;Gstt2|1	6	67	126	7883	http://www.kegg.jp/kegg-bin/show_pathway?mmu00982/mmu:243085%09pink/mmu:76263%09pink/mmu:13077%09pink/mmu:394434%09pink/mmu:71872%09pink/mmu:14872%09pink	Metabolism
Primary bile acid biosynthesis	mmu00120	0.00192	0.0197	Cyp7b1|1;Cyp39a1|1;Baat|1	3	16	126	7883	http://www.kegg.jp/kegg-bin/show_pathway?mmu00120/mmu:13123%09pink/mmu:56050%09pink/mmu:12012%09pink	Metabolism
Alzheimer's disease	mmu05010	0.00205	0.0197	Sdhd|1;Ndufab1|1;Ndufa5|1;Ndufb11|1;Ndufb5|1;Ndufa12|1;Uqcrc1|1;Ndufs2|1;Ndufa13|1	9	177	126	7883	http://www.kegg.jp/kegg-bin/show_pathway?mmu05010/mmu:66925%09pink/mmu:70316%09pink/mmu:68202%09pink/mmu:104130%09pink/mmu:66046%09pink/mmu:66414%09pink/mmu:22273%09pink/mmu:226646%09pink/mmu:67184%09pink	Human Diseases
Arachidonic acid metabolism	mmu00590	0.00308	0.0269	Cyp4f13|1;Cyp2c37|1;Cyp4a10|1;Cbr1|1;Cyp2c50|1;Cyp4a14|1	6	90	126	7883	http://www.kegg.jp/kegg-bin/show_pathway?mmu00590/mmu:170716%09pink/mmu:13096%09pink/mmu:13117%09pink/mmu:12408%09pink/mmu:107141%09pink/mmu:13119%09pink	Metabolism
Steroid biosynthesis	mmu00100	0.0032	0.0269	Msmo1|1;Nsdhl|1;Dhcr7|1	3	19	126	7883	http://www.kegg.jp/kegg-bin/show_pathway?mmu00100/mmu:66234%09pink/mmu:18194%09pink/mmu:13360%09pink	Metabolism
Pyruvate metabolism	mmu00620	0.00332	0.0269	Grhpr|1;Mdh1|1;Fh|1;Ldha|1	4	39	126	7883	http://www.kegg.jp/kegg-bin/show_pathway?mmu00620/mmu:76238%09pink/mmu:17449%09pink/mmu:14194%09pink/mmu:16828%09pink	Metabolism
Huntington's disease	mmu05016	0.00449	0.0346	Sdhd|1;Ndufab1|1;Ndufa5|1;Ndufb11|1;Ndufb5|1;Ndufa12|1;Uqcrc1|1;Ndufs2|1;Ndufa13|1	9	199	126	7883	http://www.kegg.jp/kegg-bin/show_pathway?mmu05016/mmu:66925%09pink/mmu:70316%09pink/mmu:68202%09pink/mmu:104130%09pink/mmu:66046%09pink/mmu:66414%09pink/mmu:22273%09pink/mmu:226646%09pink/mmu:67184%09pink	Human Diseases
Fatty acid degradation	mmu00071	0.00757	0.0555	Cyp4a10|1;Acaa1a|1;Cyp4a14|1;Acads|1	4	49	126	7883	http://www.kegg.jp/kegg-bin/show_pathway?mmu00071/mmu:13117%09pink/mmu:113868%09pink/mmu:13119%09pink/mmu:11409%09pink	Metabolism
Linoleic acid metabolism	mmu00591	0.00813	0.0566	Cyp1a2|1;Cyp2c37|1;Cyp3a11|1;Cyp2c50|1	4	50	126	7883	http://www.kegg.jp/kegg-bin/show_pathway?mmu00591/mmu:13077%09pink/mmu:13096%09pink/mmu:13112%09pink/mmu:107141%09pink	Metabolism
Butanoate metabolism	mmu00650	0.00881	0.0566	Acsm2|1;Acsm5|1;Acads|1	3	27	126	7883	http://www.kegg.jp/kegg-bin/show_pathway?mmu00650/mmu:233799%09pink/mmu:272428%09pink/mmu:11409%09pink	Metabolism
Ascorbate and aldarate metabolism	mmu00053	0.00881	0.0566	Ugt2b35|1;Ugt1a9|1;Gulo|1	3	27	126	7883	http://www.kegg.jp/kegg-bin/show_pathway?mmu00053/mmu:243085%09pink/mmu:394434%09pink/mmu:268756%09pink	Metabolism
Peroxisome	mmu04146	0.0104	0.0638	Nudt7|1;Gstk1|1;Slc27a2|1;Acaa1a|1;Baat|1	5	83	126	7883	http://www.kegg.jp/kegg-bin/show_pathway?mmu04146/mmu:67528%09pink/mmu:76263%09pink/mmu:26458%09pink/mmu:113868%09pink/mmu:12012%09pink	Cellular Processes
Glyoxylate and dicarboxylate metabolism	mmu00630	0.0118	0.0687	Grhpr|1;Aco2|1;Mdh1|1	3	30	126	7883	http://www.kegg.jp/kegg-bin/show_pathway?mmu00630/mmu:76238%09pink/mmu:11429%09pink/mmu:17449%09pink	Metabolism
Valine, leucine and isoleucine degradation	mmu00280	0.012	0.0687	Acaa1a|1;Aox4|1;Acsf3|1;Acads|1	4	56	126	7883	http://www.kegg.jp/kegg-bin/show_pathway?mmu00280/mmu:113868%09pink/mmu:71872%09pink/mmu:257633%09pink/mmu:11409%09pink	Metabolism
Complement and coagulation cascades	mmu04610	0.0125	0.069	Serpina1b|1;C8b|1;C7|1;Clu|1;Serpina1d|1	5	87	126	7883	http://www.kegg.jp/kegg-bin/show_pathway?mmu04610/mmu:20701%09pink/mmu:110382%09pink/mmu:109828%09pink/mmu:12759%09pink/mmu:20703%09pink	Organismal Systems
Prion diseases	mmu05020	0.0166	0.0883	C8b|1;C7|1;Il6|1	3	34	126	7883	http://www.kegg.jp/kegg-bin/show_pathway?mmu05020/mmu:110382%09pink/mmu:109828%09pink/mmu:16193%09pink	Human Diseases
Protein processing in endoplasmic reticulum	mmu04141	0.0174	0.0891	Pdia4|1;Ero1b|1;Txndc5|1;Sec62|1;Rpn2|1;Ssr1|1;Sec63|1	7	167	126	7883	http://www.kegg.jp/kegg-bin/show_pathway?mmu04141/mmu:12304%09pink/mmu:67475%09pink/mmu:105245%09pink/mmu:69276%09pink/mmu:20014%09pink/mmu:107513%09pink/mmu:140740%09pink	Genetic Information Processing
Aminoacyl-tRNA biosynthesis	mmu00970	0.0209	0.104	Qrsl1|1;Vars2|1;Gars|1;Farsa|1	4	66	126	7883	http://www.kegg.jp/kegg-bin/show_pathway?mmu00970/mmu:76563%09pink/mmu:68915%09pink/mmu:353172%09pink/mmu:66590%09pink	Genetic Information Processing
Porphyrin and chlorophyll metabolism	mmu00860	0.0273	0.132	Alas1|1;Ugt2b35|1;Ugt1a9|1	3	41	126	7883	http://www.kegg.jp/kegg-bin/show_pathway?mmu00860/mmu:11655%09pink/mmu:243085%09pink/mmu:394434%09pink	Metabolism
Lysine biosynthesis	mmu00300	0.0317	0.148	Aadat|1	1	2	126	7883	http://www.kegg.jp/kegg-bin/show_pathway?mmu00300/mmu:23923%09pink	Metabolism
Biosynthesis of amino acids	mmu01230	0.0373	0.169	Aadat|1;Idh3b|1;Aco2|1;Idh3g|1	4	79	126	7883	http://www.kegg.jp/kegg-bin/show_pathway?mmu01230/mmu:23923%09pink/mmu:170718%09pink/mmu:11429%09pink/mmu:15929%09pink	Metabolism
Tryptophan metabolism	mmu00380	0.0388	0.171	Aadat|1;Cyp1a2|1;Aox4|1	3	47	126	7883	http://www.kegg.jp/kegg-bin/show_pathway?mmu00380/mmu:23923%09pink/mmu:13077%09pink/mmu:71872%09pink	Metabolism
PPAR signaling pathway	mmu03320	0.0468	0.198	Slc27a2|1;Cyp4a10|1;Acaa1a|1;Cyp4a14|1	4	85	126	7883	http://www.kegg.jp/kegg-bin/show_pathway?mmu03320/mmu:26458%09pink/mmu:13117%09pink/mmu:113868%09pink/mmu:13119%09pink	Organismal Systems
Drug metabolism - other enzymes	mmu00983	0.0477	0.198	Ugt2b35|1;Ces2c|1;Ugt1a9|1	3	51	126	7883	http://www.kegg.jp/kegg-bin/show_pathway?mmu00983/mmu:243085%09pink/mmu:234671%09pink/mmu:394434%09pink	Metabolism
Lysine degradation	mmu00310	0.0524	0.212	Aadat|1;Tmlhe|1;Dlst|1	3	53	126	7883	http://www.kegg.jp/kegg-bin/show_pathway?mmu00310/mmu:23923%09pink/mmu:192289%09pink/mmu:78920%09pink	Metabolism
Biosynthesis of unsaturated fatty acids	mmu01040	0.0732	0.289	Acaa1a|1;Baat|1	2	28	126	7883	http://www.kegg.jp/kegg-bin/show_pathway?mmu01040/mmu:113868%09pink/mmu:12012%09pink	Metabolism
Propanoate metabolism	mmu00640	0.0873	0.328	Acss3|1;Ldha|1	2	31	126	7883	http://www.kegg.jp/kegg-bin/show_pathway?mmu00640/mmu:380660%09pink/mmu:16828%09pink	Metabolism
Other types of O-glycan biosynthesis	mmu00514	0.0873	0.328	Pomt1|1;Ogt|1	2	31	126	7883	http://www.kegg.jp/kegg-bin/show_pathway?mmu00514/mmu:99011%09pink/mmu:108155%09pink	Metabolism
Caffeine metabolism	mmu00232	0.0922	0.338	Cyp1a2|1	1	6	126	7883	http://www.kegg.jp/kegg-bin/show_pathway?mmu00232/mmu:13077%09pink	Metabolism
Bile secretion	mmu04976	0.104	0.374	Baat|1;Ldlr|1;Ephx1|1	3	71	126	7883	http://www.kegg.jp/kegg-bin/show_pathway?mmu04976/mmu:12012%09pink/mmu:16835%09pink/mmu:13849%09pink	Organismal Systems
Nicotinate and nicotinamide metabolism	mmu00760	0.107	0.375	Nt5c2|1;Aox4|1	2	35	126	7883	http://www.kegg.jp/kegg-bin/show_pathway?mmu00760/mmu:76952%09pink/mmu:71872%09pink	Metabolism
Pentose and glucuronate interconversions	mmu00040	0.112	0.385	Ugt2b35|1;Ugt1a9|1	2	36	126	7883	http://www.kegg.jp/kegg-bin/show_pathway?mmu00040/mmu:243085%09pink/mmu:394434%09pink	Metabolism
Tyrosine metabolism	mmu00350	0.134	0.443	Aox4|1;Fahd1|1	2	40	126	7883	http://www.kegg.jp/kegg-bin/show_pathway?mmu00350/mmu:71872%09pink/mmu:68636%09pink	Metabolism
Vitamin B6 metabolism	mmu00750	0.135	0.443	Aox4|1	1	9	126	7883	http://www.kegg.jp/kegg-bin/show_pathway?mmu00750/mmu:71872%09pink	Metabolism
Glycine, serine and threonine metabolism	mmu00260	0.139	0.446	Alas1|1;Grhpr|1	2	41	126	7883	http://www.kegg.jp/kegg-bin/show_pathway?mmu00260/mmu:11655%09pink/mmu:76238%09pink	Metabolism
Inflammatory mediator regulation of TRP channels	mmu04750	0.142	0.448	Cyp2c37|1;Cyp4a10|1;Cyp2c50|1;Cyp4a14|1	4	126	126	7883	http://www.kegg.jp/kegg-bin/show_pathway?mmu04750/mmu:13096%09pink/mmu:13117%09pink/mmu:107141%09pink/mmu:13119%09pink	Organismal Systems
Taurine and hypotaurine metabolism	mmu00430	0.163	0.501	Baat|1	1	11	126	7883	http://www.kegg.jp/kegg-bin/show_pathway?mmu00430/mmu:12012%09pink	Metabolism
Mineral absorption	mmu04978	0.167	0.505	Atox1|1;Ica|1	2	46	126	7883	http://www.kegg.jp/kegg-bin/show_pathway?mmu04978/mmu:11927%09pink/mmu:71775%09pink	Organismal Systems
Cysteine and methionine metabolism	mmu00270	0.184	0.546	Mdh1|1;Ldha|1	2	49	126	7883	http://www.kegg.jp/kegg-bin/show_pathway?mmu00270/mmu:17449%09pink/mmu:16828%09pink	Metabolism
Fatty acid metabolism	mmu01212	0.202	0.586	Acaa1a|1;Acads|1	2	52	126	7883	http://www.kegg.jp/kegg-bin/show_pathway?mmu01212/mmu:113868%09pink/mmu:11409%09pink	Metabolism
Starch and sucrose metabolism	mmu00500	0.213	0.609	Ugt2b35|1;Ugt1a9|1	2	54	126	7883	http://www.kegg.jp/kegg-bin/show_pathway?mmu00500/mmu:243085%09pink/mmu:394434%09pink	Metabolism
Glutathione metabolism	mmu00480	0.231	0.647	Gstk1|1;Gstt2|1	2	57	126	7883	http://www.kegg.jp/kegg-bin/show_pathway?mmu00480/mmu:76263%09pink/mmu:14872%09pink	Metabolism
Selenocompound metabolism	mmu00450	0.24	0.648	Txnrd3|1	1	17	126	7883	http://www.kegg.jp/kegg-bin/show_pathway?mmu00450/mmu:232223%09pink	Metabolism
Nitrogen metabolism	mmu00910	0.24	0.648	Ca5b|1	1	17	126	7883	http://www.kegg.jp/kegg-bin/show_pathway?mmu00910/mmu:56078%09pink	Metabolism
HIF-1 signaling pathway	mmu04066	0.257	0.678	Ldha|1;Il6|1;Ica|1	3	110	126	7883	http://www.kegg.jp/kegg-bin/show_pathway?mmu04066/mmu:16828%09pink/mmu:16193%09pink/mmu:71775%09pink	Environmental Information Processing
Insulin resistance	mmu04931	0.262	0.678	Ogt|1;Slc27a2|1;Il6|1	3	111	126	7883	http://www.kegg.jp/kegg-bin/show_pathway?mmu04931/mmu:108155%09pink/mmu:26458%09pink/mmu:16193%09pink	-
One carbon pool by folate	mmu00670	0.264	0.678	Mthfsl|1	1	19	126	7883	http://www.kegg.jp/kegg-bin/show_pathway?mmu00670/mmu:100039707%09pink	Metabolism
Renal cell carcinoma	mmu05211	0.297	0.742	Rap1b|1;Fh|1	2	68	126	7883	http://www.kegg.jp/kegg-bin/show_pathway?mmu05211/mmu:215449%09pink/mmu:14194%09pink	Human Diseases
Proximal tubule bicarbonate reclamation	mmu04964	0.299	0.742	Mdh1|1	1	22	126	7883	http://www.kegg.jp/kegg-bin/show_pathway?mmu04964/mmu:17449%09pink	Organismal Systems
alpha-Linolenic acid metabolism	mmu00592	0.332	0.812	Acaa1a|1	1	25	126	7883	http://www.kegg.jp/kegg-bin/show_pathway?mmu00592/mmu:113868%09pink	Metabolism
Circadian rhythm	mmu04710	0.394	0.947	Bhlhe40|1	1	31	126	7883	http://www.kegg.jp/kegg-bin/show_pathway?mmu04710/mmu:20893%09pink	Organismal Systems
Renin-angiotensin system	mmu04614	0.441	0.997	Enpep|1	1	36	126	7883	http://www.kegg.jp/kegg-bin/show_pathway?mmu04614/mmu:13809%09pink	Organismal Systems
African trypanosomiasis	mmu05143	0.45	0.997	Il6|1	1	37	126	7883	http://www.kegg.jp/kegg-bin/show_pathway?mmu05143/mmu:16193%09pink	Human Diseases
Glycerophospholipid metabolism	mmu00564	0.451	0.997	Gpd1l|1;Lypla1|1	2	95	126	7883	http://www.kegg.jp/kegg-bin/show_pathway?mmu00564/mmu:333433%09pink/mmu:18777%09pink	Metabolism
Fat digestion and absorption	mmu04975	0.476	0.997	Mttp|1	1	40	126	7883	http://www.kegg.jp/kegg-bin/show_pathway?mmu04975/mmu:17777%09pink	Organismal Systems
Choline metabolism in cancer	mmu05231	0.483	0.997	Pip5k1c|1;Lypla1|1	2	101	126	7883	http://www.kegg.jp/kegg-bin/show_pathway?mmu05231/mmu:18717%09pink/mmu:18777%09pink	Human Diseases
Retrograde endocannabinoid signaling	mmu04723	0.493	0.997	Abhd6|1;Mgll|1	2	103	126	7883	http://www.kegg.jp/kegg-bin/show_pathway?mmu04723/mmu:66082%09pink/mmu:23945%09pink	Organismal Systems
Pyrimidine metabolism	mmu00240	0.498	0.997	Nt5c2|1;Txnrd3|1	2	104	126	7883	http://www.kegg.jp/kegg-bin/show_pathway?mmu00240/mmu:76952%09pink/mmu:232223%09pink	Metabolism
Vasopressin-regulated water reabsorption	mmu04962	0.501	0.997	Nsf|1	1	43	126	7883	http://www.kegg.jp/kegg-bin/show_pathway?mmu04962/mmu:18195%09pink	Organismal Systems
Nucleotide excision repair	mmu03420	0.509	0.997	Xpa|1	1	44	126	7883	http://www.kegg.jp/kegg-bin/show_pathway?mmu03420/mmu:22590%09pink	Genetic Information Processing
Ether lipid metabolism	mmu00565	0.509	0.997	Ugt8|1	1	44	126	7883	http://www.kegg.jp/kegg-bin/show_pathway?mmu00565/mmu:22239%09pink	Metabolism
Intestinal immune network for IgA production	mmu04672	0.509	0.997	Il6|1	1	44	126	7883	http://www.kegg.jp/kegg-bin/show_pathway?mmu04672/mmu:16193%09pink	Organismal Systems
Amoebiasis	mmu05146	0.533	0.997	C8b|1;Il6|1	2	111	126	7883	http://www.kegg.jp/kegg-bin/show_pathway?mmu05146/mmu:110382%09pink/mmu:16193%09pink	Human Diseases
Sphingolipid metabolism	mmu00600	0.54	0.997	Ugt8|1	1	48	126	7883	http://www.kegg.jp/kegg-bin/show_pathway?mmu00600/mmu:22239%09pink	Metabolism
Amino sugar and nucleotide sugar metabolism	mmu00520	0.547	0.997	Cyb5r3|1	1	49	126	7883	http://www.kegg.jp/kegg-bin/show_pathway?mmu00520/mmu:109754%09pink	Metabolism
N-Glycan biosynthesis	mmu00510	0.547	0.997	Rpn2|1	1	49	126	7883	http://www.kegg.jp/kegg-bin/show_pathway?mmu00510/mmu:20014%09pink	Metabolism
Purine metabolism	mmu00230	0.549	0.997	Fhit|1;Nt5c2|1;Urah|1	3	179	126	7883	http://www.kegg.jp/kegg-bin/show_pathway?mmu00230/mmu:14198%09pink/mmu:76952%09pink/mmu:76974%09pink	Metabolism
Malaria	mmu05144	0.554	0.997	Il6|1	1	50	126	7883	http://www.kegg.jp/kegg-bin/show_pathway?mmu05144/mmu:16193%09pink	Human Diseases
Arginine and proline metabolism	mmu00330	0.562	0.997	Oat|1	1	51	126	7883	http://www.kegg.jp/kegg-bin/show_pathway?mmu00330/mmu:18242%09pink	Metabolism
Non-small cell lung cancer	mmu05223	0.596	0.997	Fhit|1	1	56	126	7883	http://www.kegg.jp/kegg-bin/show_pathway?mmu05223/mmu:14198%09pink	Human Diseases
Regulation of lipolysis in adipocytes	mmu04923	0.602	0.997	Mgll|1	1	57	126	7883	http://www.kegg.jp/kegg-bin/show_pathway?mmu04923/mmu:23945%09pink	-
Legionellosis	mmu05134	0.609	0.997	Il6|1	1	58	126	7883	http://www.kegg.jp/kegg-bin/show_pathway?mmu05134/mmu:16193%09pink	Human Diseases
Ovarian steroidogenesis	mmu04913	0.609	0.997	Ldlr|1	1	58	126	7883	http://www.kegg.jp/kegg-bin/show_pathway?mmu04913/mmu:16835%09pink	Organismal Systems
Vascular smooth muscle contraction	mmu04270	0.611	0.997	Cyp4a10|1;Cyp4a14|1	2	128	126	7883	http://www.kegg.jp/kegg-bin/show_pathway?mmu04270/mmu:13117%09pink/mmu:13119%09pink	Organismal Systems
NOD-like receptor signaling pathway	mmu04621	0.615	0.997	Il6|1	1	59	126	7883	http://www.kegg.jp/kegg-bin/show_pathway?mmu04621/mmu:16193%09pink	Organismal Systems
Inflammatory bowel disease (IBD)	mmu05321	0.615	0.997	Il6|1	1	59	126	7883	http://www.kegg.jp/kegg-bin/show_pathway?mmu05321/mmu:16193%09pink	Human Diseases
Glycerolipid metabolism	mmu00561	0.621	0.997	Mgll|1	1	60	126	7883	http://www.kegg.jp/kegg-bin/show_pathway?mmu00561/mmu:23945%09pink	Metabolism
Serotonergic synapse	mmu04726	0.632	0.997	Cyp2c37|1;Cyp2c50|1	2	133	126	7883	http://www.kegg.jp/kegg-bin/show_pathway?mmu04726/mmu:13096%09pink/mmu:107141%09pink	Organismal Systems
Synaptic vesicle cycle	mmu04721	0.633	0.997	Nsf|1	1	62	126	7883	http://www.kegg.jp/kegg-bin/show_pathway?mmu04721/mmu:18195%09pink	Organismal Systems
Cytosolic DNA-sensing pathway	mmu04623	0.645	0.997	Il6|1	1	64	126	7883	http://www.kegg.jp/kegg-bin/show_pathway?mmu04623/mmu:16193%09pink	Organismal Systems
Long-term potentiation	mmu04720	0.656	0.997	Rap1b|1	1	66	126	7883	http://www.kegg.jp/kegg-bin/show_pathway?mmu04720/mmu:215449%09pink	Organismal Systems
Glycolysis / Gluconeogenesis	mmu00010	0.656	0.997	Ldha|1	1	66	126	7883	http://www.kegg.jp/kegg-bin/show_pathway?mmu00010/mmu:16828%09pink	Metabolism
Central carbon metabolism in cancer	mmu05230	0.656	0.997	Ldha|1	1	66	126	7883	http://www.kegg.jp/kegg-bin/show_pathway?mmu05230/mmu:16828%09pink	Human Diseases
Inositol phosphate metabolism	mmu00562	0.678	0.997	Pip5k1c|1	1	70	126	7883	http://www.kegg.jp/kegg-bin/show_pathway?mmu00562/mmu:18717%09pink	Metabolism
Thyroid hormone synthesis	mmu04918	0.683	0.997	Pdia4|1	1	71	126	7883	http://www.kegg.jp/kegg-bin/show_pathway?mmu04918/mmu:12304%09pink	Organismal Systems
Graft-versus-host disease	mmu05332	0.688	0.997	Il6|1	1	72	126	7883	http://www.kegg.jp/kegg-bin/show_pathway?mmu05332/mmu:16193%09pink	Human Diseases
Systemic lupus erythematosus	mmu05322	0.693	0.997	C8b|1;C7|1	2	149	126	7883	http://www.kegg.jp/kegg-bin/show_pathway?mmu05322/mmu:110382%09pink/mmu:109828%09pink	Human Diseases
Pertussis	mmu05133	0.698	0.997	Il6|1	1	74	126	7883	http://www.kegg.jp/kegg-bin/show_pathway?mmu05133/mmu:16193%09pink	Human Diseases
Salmonella infection	mmu05132	0.717	0.997	Il6|1	1	78	126	7883	http://www.kegg.jp/kegg-bin/show_pathway?mmu05132/mmu:16193%09pink	Human Diseases
Cardiac muscle contraction	mmu04260	0.726	0.997	Uqcrc1|1	1	80	126	7883	http://www.kegg.jp/kegg-bin/show_pathway?mmu04260/mmu:22273%09pink	Organismal Systems
Jak-STAT signaling pathway	mmu04630	0.733	0.997	Aox4|1;Il6|1	2	161	126	7883	http://www.kegg.jp/kegg-bin/show_pathway?mmu04630/mmu:71872%09pink/mmu:16193%09pink	Environmental Information Processing
RNA degradation	mmu03018	0.739	0.997	Dhx36|1	1	83	126	7883	http://www.kegg.jp/kegg-bin/show_pathway?mmu03018/mmu:72162%09pink	Genetic Information Processing
Hypertrophic cardiomyopathy (HCM)	mmu05410	0.744	0.997	Il6|1	1	84	126	7883	http://www.kegg.jp/kegg-bin/show_pathway?mmu05410/mmu:16193%09pink	Human Diseases
Small cell lung cancer	mmu05222	0.748	0.997	Fhit|1	1	85	126	7883	http://www.kegg.jp/kegg-bin/show_pathway?mmu05222/mmu:14198%09pink	Human Diseases
Rheumatoid arthritis	mmu05323	0.748	0.997	Il6|1	1	85	126	7883	http://www.kegg.jp/kegg-bin/show_pathway?mmu05323/mmu:16193%09pink	Human Diseases
Aldosterone synthesis and secretion	mmu04925	0.752	0.997	Ldlr|1	1	86	126	7883	http://www.kegg.jp/kegg-bin/show_pathway?mmu04925/mmu:16835%09pink	-
Hematopoietic cell lineage	mmu04640	0.76	0.997	Il6|1	1	88	126	7883	http://www.kegg.jp/kegg-bin/show_pathway?mmu04640/mmu:16193%09pink	Organismal Systems
GABAergic synapse	mmu04727	0.764	0.997	Nsf|1	1	89	126	7883	http://www.kegg.jp/kegg-bin/show_pathway?mmu04727/mmu:18195%09pink	Organismal Systems
Fc gamma R-mediated phagocytosis	mmu04666	0.767	0.997	Pip5k1c|1	1	90	126	7883	http://www.kegg.jp/kegg-bin/show_pathway?mmu04666/mmu:18717%09pink	Organismal Systems
mRNA surveillance pathway	mmu03015	0.789	0.997	Etf1|1	1	96	126	7883	http://www.kegg.jp/kegg-bin/show_pathway?mmu03015/mmu:225363%09pink	Genetic Information Processing
Phosphatidylinositol signaling system	mmu04070	0.792	0.997	Pip5k1c|1	1	97	126	7883	http://www.kegg.jp/kegg-bin/show_pathway?mmu04070/mmu:18717%09pink	Environmental Information Processing
Pancreatic secretion	mmu04972	0.802	0.997	Rap1b|1	1	100	126	7883	http://www.kegg.jp/kegg-bin/show_pathway?mmu04972/mmu:215449%09pink	Organismal Systems
Toll-like receptor signaling pathway	mmu04620	0.806	0.997	Il6|1	1	101	126	7883	http://www.kegg.jp/kegg-bin/show_pathway?mmu04620/mmu:16193%09pink	Organismal Systems
Glucagon signaling pathway	mmu04922	0.809	0.997	Ldha|1	1	102	126	7883	http://www.kegg.jp/kegg-bin/show_pathway?mmu04922/mmu:16828%09pink	Organismal Systems
AGE-RAGE signaling pathway in diabetic complications	mmu04933	0.812	0.997	Il6|1	1	103	126	7883	http://www.kegg.jp/kegg-bin/show_pathway?mmu04933/mmu:16193%09pink	-
Chagas disease (American trypanosomiasis)	mmu05142	0.815	0.997	Il6|1	1	104	126	7883	http://www.kegg.jp/kegg-bin/show_pathway?mmu05142/mmu:16193%09pink	Human Diseases
TNF signaling pathway	mmu04668	0.838	0.997	Il6|1	1	112	126	7883	http://www.kegg.jp/kegg-bin/show_pathway?mmu04668/mmu:16193%09pink	Environmental Information Processing
Toxoplasmosis	mmu05145	0.84	0.997	Ldlr|1	1	113	126	7883	http://www.kegg.jp/kegg-bin/show_pathway?mmu05145/mmu:16835%09pink	Human Diseases
Focal adhesion	mmu04510	0.84	0.997	Rap1b|1;Pip5k1c|1	2	203	126	7883	http://www.kegg.jp/kegg-bin/show_pathway?mmu04510/mmu:215449%09pink/mmu:18717%09pink	Cellular Processes
Leukocyte transendothelial migration	mmu04670	0.86	0.997	Rap1b|1	1	121	126	7883	http://www.kegg.jp/kegg-bin/show_pathway?mmu04670/mmu:215449%09pink	Organismal Systems
Neurotrophin signaling pathway	mmu04722	0.862	0.997	Rap1b|1	1	122	126	7883	http://www.kegg.jp/kegg-bin/show_pathway?mmu04722/mmu:215449%09pink	Organismal Systems
Platelet activation	mmu04611	0.864	0.997	Rap1b|1	1	123	126	7883	http://www.kegg.jp/kegg-bin/show_pathway?mmu04611/mmu:215449%09pink	Organismal Systems
AMPK signaling pathway	mmu04152	0.877	0.997	Eef2|1	1	129	126	7883	http://www.kegg.jp/kegg-bin/show_pathway?mmu04152/mmu:13629%09pink	Environmental Information Processing
Herpes simplex infection	mmu05168	0.878	0.997	Srsf5|1;Il6|1	2	224	126	7883	http://www.kegg.jp/kegg-bin/show_pathway?mmu05168/mmu:20384%09pink/mmu:16193%09pink	Human Diseases
FoxO signaling pathway	mmu04068	0.889	0.997	Il6|1	1	135	126	7883	http://www.kegg.jp/kegg-bin/show_pathway?mmu04068/mmu:16193%09pink	Environmental Information Processing
Spliceosome	mmu03040	0.889	0.997	Srsf5|1	1	135	126	7883	http://www.kegg.jp/kegg-bin/show_pathway?mmu03040/mmu:20384%09pink	Genetic Information Processing
Hepatitis C	mmu05160	0.892	0.997	Ldlr|1	1	137	126	7883	http://www.kegg.jp/kegg-bin/show_pathway?mmu05160/mmu:16835%09pink	Human Diseases
Measles	mmu05162	0.896	0.997	Il6|1	1	139	126	7883	http://www.kegg.jp/kegg-bin/show_pathway?mmu05162/mmu:16193%09pink	Human Diseases
Tight junction	mmu04530	0.899	0.997	Ybx3|1	1	141	126	7883	http://www.kegg.jp/kegg-bin/show_pathway?mmu04530/mmu:56449%09pink	Cellular Processes
Ubiquitin mediated proteolysis	mmu04120	0.905	0.997	Ube2o|1	1	145	126	7883	http://www.kegg.jp/kegg-bin/show_pathway?mmu04120/mmu:217342%09pink	Genetic Information Processing
Hepatitis B	mmu05161	0.907	0.997	Il6|1	1	146	126	7883	http://www.kegg.jp/kegg-bin/show_pathway?mmu05161/mmu:16193%09pink	Human Diseases
Phospholipase D signaling pathway	mmu04072	0.907	0.997	Pip5k1c|1	1	146	126	7883	http://www.kegg.jp/kegg-bin/show_pathway?mmu04072/mmu:18717%09pink	-
Hippo signaling pathway	mmu04390	0.918	0.997	Crb1|1	1	154	126	7883	http://www.kegg.jp/kegg-bin/show_pathway?mmu04390/mmu:170788%09pink	Environmental Information Processing
Oxytocin signaling pathway	mmu04921	0.924	0.997	Eef2|1	1	158	126	7883	http://www.kegg.jp/kegg-bin/show_pathway?mmu04921/mmu:13629%09pink	Organismal Systems
RNA transport	mmu03013	0.937	0.997	Eif5b|1	1	170	126	7883	http://www.kegg.jp/kegg-bin/show_pathway?mmu03013/mmu:226982%09pink	Genetic Information Processing
Influenza A	mmu05164	0.939	0.997	Il6|1	1	172	126	7883	http://www.kegg.jp/kegg-bin/show_pathway?mmu05164/mmu:16193%09pink	Human Diseases
Tuberculosis	mmu05152	0.946	0.997	Il6|1	1	179	126	7883	http://www.kegg.jp/kegg-bin/show_pathway?mmu05152/mmu:16193%09pink	Human Diseases
Transcriptional misregulation in cancer	mmu05202	0.947	0.997	Il6|1	1	180	126	7883	http://www.kegg.jp/kegg-bin/show_pathway?mmu05202/mmu:16193%09pink	Human Diseases
Endocytosis	mmu04144	0.952	0.997	Pip5k1c|1;Ldlr|1	2	294	126	7883	http://www.kegg.jp/kegg-bin/show_pathway?mmu04144/mmu:18717%09pink/mmu:16835%09pink	Cellular Processes
Chemokine signaling pathway	mmu04062	0.96	0.997	Rap1b|1	1	198	126	7883	http://www.kegg.jp/kegg-bin/show_pathway?mmu04062/mmu:215449%09pink	Organismal Systems
cAMP signaling pathway	mmu04024	0.96	0.997	Rap1b|1	1	198	126	7883	http://www.kegg.jp/kegg-bin/show_pathway?mmu04024/mmu:215449%09pink	Environmental Information Processing
Rap1 signaling pathway	mmu04015	0.97	0.997	Rap1b|1	1	215	126	7883	http://www.kegg.jp/kegg-bin/show_pathway?mmu04015/mmu:215449%09pink	Environmental Information Processing
Regulation of actin cytoskeleton	mmu04810	0.972	0.997	Pip5k1c|1	1	218	126	7883	http://www.kegg.jp/kegg-bin/show_pathway?mmu04810/mmu:18717%09pink	Cellular Processes
Ras signaling pathway	mmu04014	0.977	0.997	Rap1b|1	1	231	126	7883	http://www.kegg.jp/kegg-bin/show_pathway?mmu04014/mmu:215449%09pink	Environmental Information Processing
Epstein-Barr virus infection	mmu05169	0.978	0.997	Snd1|1	1	232	126	7883	http://www.kegg.jp/kegg-bin/show_pathway?mmu05169/mmu:56463%09pink	Human Diseases
Viral carcinogenesis	mmu05203	0.982	0.997	Snd1|1	1	245	126	7883	http://www.kegg.jp/kegg-bin/show_pathway?mmu05203/mmu:56463%09pink	Human Diseases
MAPK signaling pathway	mmu04010	0.984	0.997	Rap1b|1	1	254	126	7883	http://www.kegg.jp/kegg-bin/show_pathway?mmu04010/mmu:215449%09pink	Environmental Information Processing
Cytokine-cytokine receptor interaction	mmu04060	0.987	0.997	Il6|1	1	265	126	7883	http://www.kegg.jp/kegg-bin/show_pathway?mmu04060/mmu:16193%09pink	Environmental Information Processing
Pathways in cancer	mmu05200	0.989	0.997	Fh|1;Il6|1	2	398	126	7883	http://www.kegg.jp/kegg-bin/show_pathway?mmu05200/mmu:14194%09pink/mmu:16193%09pink	Human Diseases
HTLV-I infection	mmu05166	0.992	0.997	Il6|1	1	295	126	7883	http://www.kegg.jp/kegg-bin/show_pathway?mmu05166/mmu:16193%09pink	Human Diseases
PI3K-Akt signaling pathway	mmu04151	0.997	0.997	Il6|1	1	350	126	7883	http://www.kegg.jp/kegg-bin/show_pathway?mmu04151/mmu:16193%09pink	Environmental Information Processing

## Sheet: Underepresented pathway T6vsT30
Pathway Name	Pathway ID	Pvalue	Pvalue_adjusted	Genes	Count	Pop Hit	List_Total	Background Genes	URL	Class
Huntington's disease	mmu05016	3.18e-08	3.37e-06	Atp5c1|1;Atp5o|1;Ap2a2|1;Atp5f1|1;Mtatp8|1;Ndufb3|1;Cox7c|1;Dnah1|1;Sod2|1;Ndufa4|1;Atp5d|1	11	199	50	7883	http://www.kegg.jp/kegg-bin/show_pathway?mmu05016/mmu:11949%09pink/mmu:102641678%09pink/mmu:11772%09pink/mmu:11950%09pink/mmu:17706%09pink/mmu:66495%09pink/mmu:102642884%09pink/mmu:110084%09pink/mmu:20656%09pink/mmu:17992%09pink/mmu:66043%09pink	Human Diseases
Oxidative phosphorylation	mmu00190	2.2e-06	0.000116	Atp5c1|1;Atp5o|1;Atp5f1|1;Mtatp8|1;Ndufb3|1;Cox7c|1;Ndufa4|1;Atp5d|1	8	139	50	7883	http://www.kegg.jp/kegg-bin/show_pathway?mmu00190/mmu:11949%09pink/mmu:102641678%09pink/mmu:11950%09pink/mmu:17706%09pink/mmu:66495%09pink/mmu:102642884%09pink/mmu:17992%09pink/mmu:66043%09pink	Metabolism
Parkinson's disease	mmu05012	3.7e-06	0.000131	Atp5c1|1;Atp5o|1;Atp5f1|1;Mtatp8|1;Ndufb3|1;Cox7c|1;Ndufa4|1;Atp5d|1	8	149	50	7883	http://www.kegg.jp/kegg-bin/show_pathway?mmu05012/mmu:11949%09pink/mmu:102641678%09pink/mmu:11950%09pink/mmu:17706%09pink/mmu:66495%09pink/mmu:102642884%09pink/mmu:17992%09pink/mmu:66043%09pink	Human Diseases
Alzheimer's disease	mmu05010	1.32e-05	0.000351	Atp5c1|1;Atp5o|1;Atp5f1|1;Mtatp8|1;Ndufb3|1;Cox7c|1;Ndufa4|1;Atp5d|1	8	177	50	7883	http://www.kegg.jp/kegg-bin/show_pathway?mmu05010/mmu:11949%09pink/mmu:102641678%09pink/mmu:11950%09pink/mmu:17706%09pink/mmu:66495%09pink/mmu:102642884%09pink/mmu:17992%09pink/mmu:66043%09pink	Human Diseases
Fatty acid degradation	mmu00071	0.0036	0.0764	Hadha|1;Aldh2|1;Acsl5|1	3	49	50	7883	http://www.kegg.jp/kegg-bin/show_pathway?mmu00071/mmu:97212%09pink/mmu:11669%09pink/mmu:433256%09pink	Metabolism
Metabolic pathways	mmu01100	0.00484	0.0854	Dhrs4|1;Hadha|1;Aldh2|1;Pgm1|1;Atp5c1|1;Atp5o|1;Hsd11b1|1;Acsl5|1;Gcsh|1;Cyp2u1|1;Atp5f1|1;Mtatp8|1;Ndufb3|1;Cox7c|1;Ndufa4|1;Atp5d|1	16	1295	50	7883	http://www.kegg.jp/kegg-bin/show_pathway?mmu01100/mmu:28200%09pink/mmu:97212%09pink/mmu:11669%09pink/mmu:72157%09pink/mmu:11949%09pink/mmu:102641678%09pink/mmu:15483%09pink/mmu:433256%09pink/mmu:68133%09pink/mmu:71519%09pink/mmu:11950%09pink/mmu:17706%09pink/mmu:66495%09pink/mmu:102642884%09pink/mmu:17992%09pink/mmu:66043%09pink	Metabolism
Peroxisome	mmu04146	0.0155	0.234	Dhrs4|1;Acsl5|1;Sod2|1	3	83	50	7883	http://www.kegg.jp/kegg-bin/show_pathway?mmu04146/mmu:28200%09pink/mmu:433256%09pink/mmu:20656%09pink	Cellular Processes
beta-Alanine metabolism	mmu00410	0.0184	0.243	Hadha|1;Aldh2|1	2	33	50	7883	http://www.kegg.jp/kegg-bin/show_pathway?mmu00410/mmu:97212%09pink/mmu:11669%09pink	Metabolism
Phagosome	mmu04145	0.0329	0.377	Actg1|1;Rab5c|1;H2-K1|1;Coro1a|1	4	192	50	7883	http://www.kegg.jp/kegg-bin/show_pathway?mmu04145/mmu:11465%09pink/mmu:19345%09pink/mmu:14972%09pink/mmu:12721%09pink	Cellular Processes
Tryptophan metabolism	mmu00380	0.0356	0.377	Hadha|1;Aldh2|1	2	47	50	7883	http://www.kegg.jp/kegg-bin/show_pathway?mmu00380/mmu:97212%09pink/mmu:11669%09pink	Metabolism
Fatty acid metabolism	mmu01212	0.0428	0.391	Hadha|1;Acsl5|1	2	52	50	7883	http://www.kegg.jp/kegg-bin/show_pathway?mmu01212/mmu:97212%09pink/mmu:433256%09pink	Metabolism
Lysine degradation	mmu00310	0.0443	0.391	Hadha|1;Aldh2|1	2	53	50	7883	http://www.kegg.jp/kegg-bin/show_pathway?mmu00310/mmu:97212%09pink/mmu:11669%09pink	Metabolism
Valine, leucine and isoleucine degradation	mmu00280	0.0489	0.398	Hadha|1;Aldh2|1	2	56	50	7883	http://www.kegg.jp/kegg-bin/show_pathway?mmu00280/mmu:97212%09pink/mmu:11669%09pink	Metabolism
Tight junction	mmu04530	0.0597	0.452	Actg1|1;Cask|1;Vapa|1	3	141	50	7883	http://www.kegg.jp/kegg-bin/show_pathway?mmu04530/mmu:11465%09pink/mmu:12361%09pink/mmu:30960%09pink	Cellular Processes
Glycolysis / Gluconeogenesis	mmu00010	0.0654	0.462	Aldh2|1;Pgm1|1	2	66	50	7883	http://www.kegg.jp/kegg-bin/show_pathway?mmu00010/mmu:11669%09pink/mmu:72157%09pink	Metabolism
Non-alcoholic fatty liver disease (NAFLD)	mmu04932	0.0771	0.487	Ndufb3|1;Cox7c|1;Ndufa4|1	3	157	50	7883	http://www.kegg.jp/kegg-bin/show_pathway?mmu04932/mmu:66495%09pink/mmu:102642884%09pink/mmu:17992%09pink	Human Diseases
Adherens junction	mmu04520	0.0798	0.487	Actg1|1;Farp2|1	2	74	50	7883	http://www.kegg.jp/kegg-bin/show_pathway?mmu04520/mmu:11465%09pink/mmu:227377%09pink	Cellular Processes
Fatty acid biosynthesis	mmu00061	0.0853	0.487	Acsl5|1	1	14	50	7883	http://www.kegg.jp/kegg-bin/show_pathway?mmu00061/mmu:433256%09pink	Metabolism
Bacterial invasion of epithelial cells	mmu05100	0.0874	0.487	Actg1|1;Sept8|1	2	78	50	7883	http://www.kegg.jp/kegg-bin/show_pathway?mmu05100/mmu:11465%09pink/mmu:20362%09pink	Human Diseases
PPAR signaling pathway	mmu03320	0.101	0.488	Acsl5|1;Fabp5|1	2	85	50	7883	http://www.kegg.jp/kegg-bin/show_pathway?mmu03320/mmu:433256%09pink/mmu:16592%09pink	Organismal Systems
Complement and coagulation cascades	mmu04610	0.105	0.488	F10|1;A2m|1	2	87	50	7883	http://www.kegg.jp/kegg-bin/show_pathway?mmu04610/mmu:14058%09pink/mmu:232345%09pink	Organismal Systems
Pantothenate and CoA biosynthesis	mmu00770	0.108	0.488	Vnn1|1	1	18	50	7883	http://www.kegg.jp/kegg-bin/show_pathway?mmu00770/mmu:22361%09pink	Metabolism
Retinol metabolism	mmu00830	0.109	0.488	Dhrs4|1;Retsat|1	2	89	50	7883	http://www.kegg.jp/kegg-bin/show_pathway?mmu00830/mmu:28200%09pink/mmu:67442%09pink	Metabolism
Protein digestion and absorption	mmu04974	0.111	0.488	Col14a1|1;Slc3a2|1	2	90	50	7883	http://www.kegg.jp/kegg-bin/show_pathway?mmu04974/mmu:12818%09pink/mmu:17254%09pink	Organismal Systems
Endocytosis	mmu04144	0.115	0.488	Capza1|1;Rab5c|1;Ap2a2|1;H2-K1|1	4	294	50	7883	http://www.kegg.jp/kegg-bin/show_pathway?mmu04144/mmu:12340%09pink/mmu:19345%09pink/mmu:11772%09pink/mmu:14972%09pink	Cellular Processes
Viral myocarditis	mmu05416	0.124	0.5	Actg1|1;H2-K1|1	2	96	50	7883	http://www.kegg.jp/kegg-bin/show_pathway?mmu05416/mmu:11465%09pink/mmu:14972%09pink	Human Diseases
Antigen processing and presentation	mmu04612	0.128	0.5	H2-K1|1;Tapbp|1	2	98	50	7883	http://www.kegg.jp/kegg-bin/show_pathway?mmu04612/mmu:14972%09pink/mmu:21356%09pink	Organismal Systems
Histidine metabolism	mmu00340	0.153	0.5	Aldh2|1	1	26	50	7883	http://www.kegg.jp/kegg-bin/show_pathway?mmu00340/mmu:11669%09pink	Metabolism
Fatty acid elongation	mmu00062	0.158	0.5	Hadha|1	1	27	50	7883	http://www.kegg.jp/kegg-bin/show_pathway?mmu00062/mmu:97212%09pink	Metabolism
Butanoate metabolism	mmu00650	0.158	0.5	Hadha|1	1	27	50	7883	http://www.kegg.jp/kegg-bin/show_pathway?mmu00650/mmu:97212%09pink	Metabolism
Ascorbate and aldarate metabolism	mmu00053	0.158	0.5	Aldh2|1	1	27	50	7883	http://www.kegg.jp/kegg-bin/show_pathway?mmu00053/mmu:11669%09pink	Metabolism
Biosynthesis of unsaturated fatty acids	mmu01040	0.163	0.5	Hadha|1	1	28	50	7883	http://www.kegg.jp/kegg-bin/show_pathway?mmu01040/mmu:97212%09pink	Metabolism
Herpes simplex infection	mmu05168	0.169	0.5	H2-K1|1;Taf6|1;Mavs|1	3	224	50	7883	http://www.kegg.jp/kegg-bin/show_pathway?mmu05168/mmu:14972%09pink/mmu:21343%09pink/mmu:228607%09pink	Human Diseases
Glyoxylate and dicarboxylate metabolism	mmu00630	0.174	0.5	Gcsh|1	1	30	50	7883	http://www.kegg.jp/kegg-bin/show_pathway?mmu00630/mmu:68133%09pink	Metabolism
Leukocyte transendothelial migration	mmu04670	0.179	0.5	Actg1|1;Msn|1	2	121	50	7883	http://www.kegg.jp/kegg-bin/show_pathway?mmu04670/mmu:11465%09pink/mmu:17698%09pink	Organismal Systems
Propanoate metabolism	mmu00640	0.179	0.5	Hadha|1	1	31	50	7883	http://www.kegg.jp/kegg-bin/show_pathway?mmu00640/mmu:97212%09pink	Metabolism
Pentose phosphate pathway	mmu00030	0.179	0.5	Pgm1|1	1	31	50	7883	http://www.kegg.jp/kegg-bin/show_pathway?mmu00030/mmu:72157%09pink	Metabolism
Protein export	mmu03060	0.179	0.5	Sec11a|1	1	31	50	7883	http://www.kegg.jp/kegg-bin/show_pathway?mmu03060/mmu:56529%09pink	Genetic Information Processing
Galactose metabolism	mmu00052	0.185	0.502	Pgm1|1	1	32	50	7883	http://www.kegg.jp/kegg-bin/show_pathway?mmu00052/mmu:72157%09pink	Metabolism
Pentose and glucuronate interconversions	mmu00040	0.205	0.519	Aldh2|1	1	36	50	7883	http://www.kegg.jp/kegg-bin/show_pathway?mmu00040/mmu:11669%09pink	Metabolism
Spliceosome	mmu03040	0.211	0.519	Gm8994|1;Tra2b|1	2	135	50	7883	http://www.kegg.jp/kegg-bin/show_pathway?mmu03040/mmu:668137%09pink/mmu:20462%09pink	Genetic Information Processing
Pyruvate metabolism	mmu00620	0.22	0.519	Aldh2|1	1	39	50	7883	http://www.kegg.jp/kegg-bin/show_pathway?mmu00620/mmu:11669%09pink	Metabolism
Measles	mmu05162	0.22	0.519	Msn|1;Mavs|1	2	139	50	7883	http://www.kegg.jp/kegg-bin/show_pathway?mmu05162/mmu:17698%09pink/mmu:228607%09pink	Human Diseases
Porphyrin and chlorophyll metabolism	mmu00860	0.23	0.519	Fxn|1	1	41	50	7883	http://www.kegg.jp/kegg-bin/show_pathway?mmu00860/mmu:14297%09pink	Metabolism
Glycine, serine and threonine metabolism	mmu00260	0.23	0.519	Gcsh|1	1	41	50	7883	http://www.kegg.jp/kegg-bin/show_pathway?mmu00260/mmu:68133%09pink	Metabolism
Vasopressin-regulated water reabsorption	mmu04962	0.24	0.519	Rab5c|1	1	43	50	7883	http://www.kegg.jp/kegg-bin/show_pathway?mmu04962/mmu:19345%09pink	Organismal Systems
Hedgehog signaling pathway	mmu04340	0.245	0.519	Csnk1a1|1	1	44	50	7883	http://www.kegg.jp/kegg-bin/show_pathway?mmu04340/mmu:93687%09pink	Environmental Information Processing
Nucleotide excision repair	mmu03420	0.245	0.519	Ercc4|1	1	44	50	7883	http://www.kegg.jp/kegg-bin/show_pathway?mmu03420/mmu:50505%09pink	Genetic Information Processing
Basal transcription factors	mmu03022	0.245	0.519	Taf6|1	1	44	50	7883	http://www.kegg.jp/kegg-bin/show_pathway?mmu03022/mmu:21343%09pink	Genetic Information Processing
Intestinal immune network for IgA production	mmu04672	0.245	0.519	Pigr|1	1	44	50	7883	http://www.kegg.jp/kegg-bin/show_pathway?mmu04672/mmu:18703%09pink	Organismal Systems
Amino sugar and nucleotide sugar metabolism	mmu00520	0.269	0.554	Pgm1|1	1	49	50	7883	http://www.kegg.jp/kegg-bin/show_pathway?mmu00520/mmu:72157%09pink	Metabolism
Fanconi anemia pathway	mmu03460	0.278	0.554	Ercc4|1	1	51	50	7883	http://www.kegg.jp/kegg-bin/show_pathway?mmu03460/mmu:50505%09pink	Genetic Information Processing
Arginine and proline metabolism	mmu00330	0.278	0.554	Aldh2|1	1	51	50	7883	http://www.kegg.jp/kegg-bin/show_pathway?mmu00330/mmu:11669%09pink	Metabolism
Starch and sucrose metabolism	mmu00500	0.292	0.554	Pgm1|1	1	54	50	7883	http://www.kegg.jp/kegg-bin/show_pathway?mmu00500/mmu:72157%09pink	Metabolism
Endocrine and other factor-regulated calcium reabsorption	mmu04961	0.292	0.554	Ap2a2|1	1	54	50	7883	http://www.kegg.jp/kegg-bin/show_pathway?mmu04961/mmu:11772%09pink	Organismal Systems
RNA transport	mmu03013	0.293	0.554	Nup205|1;Gm8994|1	2	170	50	7883	http://www.kegg.jp/kegg-bin/show_pathway?mmu03013/mmu:70699%09pink/mmu:668137%09pink	Genetic Information Processing
Influenza A	mmu05164	0.298	0.554	Actg1|1;Mavs|1	2	172	50	7883	http://www.kegg.jp/kegg-bin/show_pathway?mmu05164/mmu:11465%09pink/mmu:228607%09pink	Human Diseases
Tuberculosis	mmu05152	0.315	0.572	Rab5c|1;Coro1a|1	2	179	50	7883	http://www.kegg.jp/kegg-bin/show_pathway?mmu05152/mmu:19345%09pink/mmu:12721%09pink	Human Diseases
Glycerolipid metabolism	mmu00561	0.318	0.572	Aldh2|1	1	60	50	7883	http://www.kegg.jp/kegg-bin/show_pathway?mmu00561/mmu:11669%09pink	Metabolism
Synaptic vesicle cycle	mmu04721	0.327	0.572	Ap2a2|1	1	62	50	7883	http://www.kegg.jp/kegg-bin/show_pathway?mmu04721/mmu:11772%09pink	Organismal Systems
Longevity regulating pathway - multiple species	mmu04213	0.336	0.572	Sod2|1	1	64	50	7883	http://www.kegg.jp/kegg-bin/show_pathway?mmu04213/mmu:20656%09pink	-
Cytosolic DNA-sensing pathway	mmu04623	0.336	0.572	Mavs|1	1	64	50	7883	http://www.kegg.jp/kegg-bin/show_pathway?mmu04623/mmu:228607%09pink	Organismal Systems
Metabolism of xenobiotics by cytochrome P450	mmu00980	0.34	0.572	Hsd11b1|1	1	65	50	7883	http://www.kegg.jp/kegg-bin/show_pathway?mmu00980/mmu:15483%09pink	Metabolism
RIG-I-like receptor signaling pathway	mmu04622	0.357	0.579	Mavs|1	1	69	50	7883	http://www.kegg.jp/kegg-bin/show_pathway?mmu04622/mmu:228607%09pink	Organismal Systems
Allograft rejection	mmu05330	0.369	0.579	H2-K1|1	1	72	50	7883	http://www.kegg.jp/kegg-bin/show_pathway?mmu05330/mmu:14972%09pink	Human Diseases
Graft-versus-host disease	mmu05332	0.369	0.579	H2-K1|1	1	72	50	7883	http://www.kegg.jp/kegg-bin/show_pathway?mmu05332/mmu:14972%09pink	Human Diseases
Adipocytokine signaling pathway	mmu04920	0.373	0.579	Acsl5|1	1	73	50	7883	http://www.kegg.jp/kegg-bin/show_pathway?mmu04920/mmu:433256%09pink	Organismal Systems
Arrhythmogenic right ventricular cardiomyopathy (ARVC)	mmu05412	0.377	0.579	Actg1|1	1	74	50	7883	http://www.kegg.jp/kegg-bin/show_pathway?mmu05412/mmu:11465%09pink	Human Diseases
Proteoglycans in cancer	mmu05205	0.382	0.579	Actg1|1;Msn|1	2	208	50	7883	http://www.kegg.jp/kegg-bin/show_pathway?mmu05205/mmu:11465%09pink/mmu:17698%09pink	Human Diseases
Type I diabetes mellitus	mmu04940	0.389	0.579	H2-K1|1	1	77	50	7883	http://www.kegg.jp/kegg-bin/show_pathway?mmu04940/mmu:14972%09pink	Human Diseases
Salmonella infection	mmu05132	0.393	0.579	Actg1|1	1	78	50	7883	http://www.kegg.jp/kegg-bin/show_pathway?mmu05132/mmu:11465%09pink	Human Diseases
Rap1 signaling pathway	mmu04015	0.398	0.579	Actg1|1;Farp2|1	2	215	50	7883	http://www.kegg.jp/kegg-bin/show_pathway?mmu04015/mmu:11465%09pink/mmu:227377%09pink	Environmental Information Processing
Cardiac muscle contraction	mmu04260	0.4	0.579	Cox7c|1	1	80	50	7883	http://www.kegg.jp/kegg-bin/show_pathway?mmu04260/mmu:102642884%09pink	Organismal Systems
Regulation of actin cytoskeleton	mmu04810	0.404	0.579	Actg1|1;Msn|1	2	218	50	7883	http://www.kegg.jp/kegg-bin/show_pathway?mmu04810/mmu:11465%09pink/mmu:17698%09pink	Cellular Processes
Hypertrophic cardiomyopathy (HCM)	mmu05410	0.416	0.587	Actg1|1	1	84	50	7883	http://www.kegg.jp/kegg-bin/show_pathway?mmu05410/mmu:11465%09pink	Human Diseases
Autoimmune thyroid disease	mmu05320	0.427	0.587	H2-K1|1	1	87	50	7883	http://www.kegg.jp/kegg-bin/show_pathway?mmu05320/mmu:14972%09pink	Human Diseases
Steroid hormone biosynthesis	mmu00140	0.427	0.587	Hsd11b1|1	1	87	50	7883	http://www.kegg.jp/kegg-bin/show_pathway?mmu00140/mmu:15483%09pink	Metabolism
Dilated cardiomyopathy	mmu05414	0.438	0.587	Actg1|1	1	90	50	7883	http://www.kegg.jp/kegg-bin/show_pathway?mmu05414/mmu:11465%09pink	-
Arachidonic acid metabolism	mmu00590	0.438	0.587	Cyp2u1|1	1	90	50	7883	http://www.kegg.jp/kegg-bin/show_pathway?mmu00590/mmu:71519%09pink	Metabolism
Chemical carcinogenesis	mmu05204	0.449	0.594	Hsd11b1|1	1	93	50	7883	http://www.kegg.jp/kegg-bin/show_pathway?mmu05204/mmu:15483%09pink	Human Diseases
mRNA surveillance pathway	mmu03015	0.459	0.594	Gm8994|1	1	96	50	7883	http://www.kegg.jp/kegg-bin/show_pathway?mmu03015/mmu:668137%09pink	Genetic Information Processing
Longevity regulating pathway	mmu04211	0.459	0.594	Sod2|1	1	96	50	7883	http://www.kegg.jp/kegg-bin/show_pathway?mmu04211/mmu:20656%09pink	-
Amoebiasis	mmu05146	0.509	0.65	Rab5c|1	1	111	50	7883	http://www.kegg.jp/kegg-bin/show_pathway?mmu05146/mmu:19345%09pink	Human Diseases
Thyroid hormone signaling pathway	mmu04919	0.528	0.662	Actg1|1	1	117	50	7883	http://www.kegg.jp/kegg-bin/show_pathway?mmu04919/mmu:11465%09pink	Organismal Systems
Carbon metabolism	mmu01200	0.531	0.662	Hadha|1	1	118	50	7883	http://www.kegg.jp/kegg-bin/show_pathway?mmu01200/mmu:97212%09pink	Metabolism
Natural killer cell mediated cytotoxicity	mmu04650	0.54	0.665	H2-K1|1	1	121	50	7883	http://www.kegg.jp/kegg-bin/show_pathway?mmu04650/mmu:14972%09pink	Organismal Systems
Platelet activation	mmu04611	0.546	0.665	Actg1|1	1	123	50	7883	http://www.kegg.jp/kegg-bin/show_pathway?mmu04611/mmu:11465%09pink	Organismal Systems
FoxO signaling pathway	mmu04068	0.58	0.695	Sod2|1	1	135	50	7883	http://www.kegg.jp/kegg-bin/show_pathway?mmu04068/mmu:20656%09pink	Environmental Information Processing
Hepatitis C	mmu05160	0.585	0.695	Mavs|1	1	137	50	7883	http://www.kegg.jp/kegg-bin/show_pathway?mmu05160/mmu:228607%09pink	Human Diseases
Apoptosis	mmu04210	0.59	0.695	Actg1|1	1	139	50	7883	http://www.kegg.jp/kegg-bin/show_pathway?mmu04210/mmu:11465%09pink	Cellular Processes
Wnt signaling pathway	mmu04310	0.608	0.695	Csnk1a1|1	1	146	50	7883	http://www.kegg.jp/kegg-bin/show_pathway?mmu04310/mmu:93687%09pink	Environmental Information Processing
Hepatitis B	mmu05161	0.608	0.695	Mavs|1	1	146	50	7883	http://www.kegg.jp/kegg-bin/show_pathway?mmu05161/mmu:228607%09pink	Human Diseases
Ribosome	mmu03010	0.614	0.695	Rps20|1	1	148	50	7883	http://www.kegg.jp/kegg-bin/show_pathway?mmu03010/mmu:67427%09pink	Genetic Information Processing
Systemic lupus erythematosus	mmu05322	0.616	0.695	Hist1h3a|1	1	149	50	7883	http://www.kegg.jp/kegg-bin/show_pathway?mmu05322/mmu:319152%09pink	Human Diseases
Hippo signaling pathway	mmu04390	0.628	0.701	Actg1|1	1	154	50	7883	http://www.kegg.jp/kegg-bin/show_pathway?mmu04390/mmu:11465%09pink	Environmental Information Processing
Oxytocin signaling pathway	mmu04921	0.638	0.704	Actg1|1	1	158	50	7883	http://www.kegg.jp/kegg-bin/show_pathway?mmu04921/mmu:11465%09pink	Organismal Systems
Cell adhesion molecules (CAMs)	mmu04514	0.678	0.727	H2-K1|1	1	176	50	7883	http://www.kegg.jp/kegg-bin/show_pathway?mmu04514/mmu:14972%09pink	Environmental Information Processing
Axon guidance	mmu04360	0.678	0.727	Plxnb1|1	1	176	50	7883	http://www.kegg.jp/kegg-bin/show_pathway?mmu04360/mmu:235611%09pink	Organismal Systems
Purine metabolism	mmu00230	0.684	0.727	Pgm1|1	1	179	50	7883	http://www.kegg.jp/kegg-bin/show_pathway?mmu00230/mmu:72157%09pink	Metabolism
Transcriptional misregulation in cancer	mmu05202	0.686	0.727	Hist1h3a|1	1	180	50	7883	http://www.kegg.jp/kegg-bin/show_pathway?mmu05202/mmu:319152%09pink	Human Diseases
Focal adhesion	mmu04510	0.73	0.76	Actg1|1	1	203	50	7883	http://www.kegg.jp/kegg-bin/show_pathway?mmu04510/mmu:11465%09pink	Cellular Processes
Alcoholism	mmu05034	0.732	0.76	Hist1h3a|1	1	204	50	7883	http://www.kegg.jp/kegg-bin/show_pathway?mmu05034/mmu:319152%09pink	Human Diseases
Ras signaling pathway	mmu04014	0.775	0.791	Rab5c|1	1	231	50	7883	http://www.kegg.jp/kegg-bin/show_pathway?mmu04014/mmu:19345%09pink	Environmental Information Processing
Epstein-Barr virus infection	mmu05169	0.776	0.791	H2-K1|1	1	232	50	7883	http://www.kegg.jp/kegg-bin/show_pathway?mmu05169/mmu:14972%09pink	Human Diseases
Viral carcinogenesis	mmu05203	0.795	0.802	H2-K1|1	1	245	50	7883	http://www.kegg.jp/kegg-bin/show_pathway?mmu05203/mmu:14972%09pink	Human Diseases
HTLV-I infection	mmu05166	0.852	0.852	H2-K1|1	1	295	50	7883	http://www.kegg.jp/kegg-bin/show_pathway?mmu05166/mmu:14972%09pink	Human Diseases

## Sheet: Overrepresented pathway T23vT30
Pathway Name	Pathway ID	Pvalue	Pvalue_adjusted	Genes	Count	Pop Hit	List_Total	Background Genes	URL	Class
Metabolic pathways	mmu01100	8.44e-07	4.14e-05	Sdhd|1;Ndufab1|1;Cyp1a2|1;Cyp2c50|1;Cyp2c54|1;Ugt1a5|1;Alas1|1;Sqle|1;Grhpr|1;Sdhc|1;Agpat2|1;Impad1|1;Pip5k1c|1;Fam213b|1	14	1295	22	7883	http://www.kegg.jp/kegg-bin/show_pathway?mmu01100/mmu:66925%09pink/mmu:70316%09pink/mmu:13077%09pink/mmu:107141%09pink/mmu:404195%09pink/mmu:394433%09pink/mmu:11655%09pink/mmu:20775%09pink/mmu:76238%09pink/mmu:66052%09pink/mmu:67512%09pink/mmu:242291%09pink/mmu:18717%09pink/mmu:66469%09pink	Metabolism
Steroid hormone biosynthesis	mmu00140	8.7e-05	0.00138	Cyp1a2|1;Cyp2c50|1;Cyp2c54|1;Ugt1a5|1	4	87	22	7883	http://www.kegg.jp/kegg-bin/show_pathway?mmu00140/mmu:13077%09pink/mmu:107141%09pink/mmu:404195%09pink/mmu:394433%09pink	Metabolism
Retinol metabolism	mmu00830	9.51e-05	0.00138	Cyp1a2|1;Cyp2c50|1;Cyp2c54|1;Ugt1a5|1	4	89	22	7883	http://www.kegg.jp/kegg-bin/show_pathway?mmu00830/mmu:13077%09pink/mmu:107141%09pink/mmu:404195%09pink/mmu:394433%09pink	Metabolism
Chemical carcinogenesis	mmu05204	0.000113	0.00138	Cyp1a2|1;Cyp2c50|1;Cyp2c54|1;Ugt1a5|1	4	93	22	7883	http://www.kegg.jp/kegg-bin/show_pathway?mmu05204/mmu:13077%09pink/mmu:107141%09pink/mmu:404195%09pink/mmu:394433%09pink	Human Diseases
Linoleic acid metabolism	mmu00591	0.00034	0.00333	Cyp1a2|1;Cyp2c50|1;Cyp2c54|1	3	50	22	7883	http://www.kegg.jp/kegg-bin/show_pathway?mmu00591/mmu:13077%09pink/mmu:107141%09pink/mmu:404195%09pink	Metabolism
Arachidonic acid metabolism	mmu00590	0.00189	0.0155	Cyp2c50|1;Cyp2c54|1;Fam213b|1	3	90	22	7883	http://www.kegg.jp/kegg-bin/show_pathway?mmu00590/mmu:107141%09pink/mmu:404195%09pink/mmu:66469%09pink	Metabolism
Citrate cycle (TCA cycle)	mmu00020	0.00351	0.0245	Sdhd|1;Sdhc|1	2	32	22	7883	http://www.kegg.jp/kegg-bin/show_pathway?mmu00020/mmu:66925%09pink/mmu:66052%09pink	Metabolism
Porphyrin and chlorophyll metabolism	mmu00860	0.00571	0.0311	Ugt1a5|1;Alas1|1	2	41	22	7883	http://www.kegg.jp/kegg-bin/show_pathway?mmu00860/mmu:394433%09pink/mmu:11655%09pink	Metabolism
Glycine, serine and threonine metabolism	mmu00260	0.00571	0.0311	Alas1|1;Grhpr|1	2	41	22	7883	http://www.kegg.jp/kegg-bin/show_pathway?mmu00260/mmu:11655%09pink/mmu:76238%09pink	Metabolism
Oxidative phosphorylation	mmu00190	0.00646	0.0317	Sdhd|1;Ndufab1|1;Sdhc|1	3	139	22	7883	http://www.kegg.jp/kegg-bin/show_pathway?mmu00190/mmu:66925%09pink/mmu:70316%09pink/mmu:66052%09pink	Metabolism
Parkinson's disease	mmu05012	0.00783	0.0349	Sdhd|1;Ndufab1|1;Sdhc|1	3	149	22	7883	http://www.kegg.jp/kegg-bin/show_pathway?mmu05012/mmu:66925%09pink/mmu:70316%09pink/mmu:66052%09pink	Human Diseases
Non-alcoholic fatty liver disease (NAFLD)	mmu04932	0.00904	0.0369	Sdhd|1;Ndufab1|1;Sdhc|1	3	157	22	7883	http://www.kegg.jp/kegg-bin/show_pathway?mmu04932/mmu:66925%09pink/mmu:70316%09pink/mmu:66052%09pink	Human Diseases
Alzheimer's disease	mmu05010	0.0125	0.0466	Sdhd|1;Ndufab1|1;Sdhc|1	3	177	22	7883	http://www.kegg.jp/kegg-bin/show_pathway?mmu05010/mmu:66925%09pink/mmu:70316%09pink/mmu:66052%09pink	Human Diseases
Metabolism of xenobiotics by cytochrome P450	mmu00980	0.0139	0.0466	Cyp1a2|1;Ugt1a5|1	2	65	22	7883	http://www.kegg.jp/kegg-bin/show_pathway?mmu00980/mmu:13077%09pink/mmu:394433%09pink	Metabolism
Drug metabolism - cytochrome P450	mmu00982	0.0147	0.0466	Cyp1a2|1;Ugt1a5|1	2	67	22	7883	http://www.kegg.jp/kegg-bin/show_pathway?mmu00982/mmu:13077%09pink/mmu:394433%09pink	Metabolism
Inositol phosphate metabolism	mmu00562	0.016	0.0466	Impad1|1;Pip5k1c|1	2	70	22	7883	http://www.kegg.jp/kegg-bin/show_pathway?mmu00562/mmu:242291%09pink/mmu:18717%09pink	Metabolism
Caffeine metabolism	mmu00232	0.0166	0.0466	Cyp1a2|1	1	6	22	7883	http://www.kegg.jp/kegg-bin/show_pathway?mmu00232/mmu:13077%09pink	Metabolism
Huntington's disease	mmu05016	0.0171	0.0466	Sdhd|1;Ndufab1|1;Sdhc|1	3	199	22	7883	http://www.kegg.jp/kegg-bin/show_pathway?mmu05016/mmu:66925%09pink/mmu:70316%09pink/mmu:66052%09pink	Human Diseases
Phosphatidylinositol signaling system	mmu04070	0.0295	0.0742	Impad1|1;Pip5k1c|1	2	97	22	7883	http://www.kegg.jp/kegg-bin/show_pathway?mmu04070/mmu:242291%09pink/mmu:18717%09pink	Environmental Information Processing
Sulfur metabolism	mmu00920	0.0303	0.0742	Impad1|1	1	11	22	7883	http://www.kegg.jp/kegg-bin/show_pathway?mmu00920/mmu:242291%09pink	Metabolism
Carbon metabolism	mmu01200	0.0422	0.0985	Sdhd|1;Sdhc|1	2	118	22	7883	http://www.kegg.jp/kegg-bin/show_pathway?mmu01200/mmu:66925%09pink/mmu:66052%09pink	Metabolism
Inflammatory mediator regulation of TRP channels	mmu04750	0.0475	0.106	Cyp2c50|1;Cyp2c54|1	2	126	22	7883	http://www.kegg.jp/kegg-bin/show_pathway?mmu04750/mmu:107141%09pink/mmu:404195%09pink	Organismal Systems
Steroid biosynthesis	mmu00100	0.0518	0.107	Sqle|1	1	19	22	7883	http://www.kegg.jp/kegg-bin/show_pathway?mmu00100/mmu:20775%09pink	Metabolism
Serotonergic synapse	mmu04726	0.0524	0.107	Cyp2c50|1;Cyp2c54|1	2	133	22	7883	http://www.kegg.jp/kegg-bin/show_pathway?mmu04726/mmu:107141%09pink/mmu:404195%09pink	Organismal Systems
Phospholipase D signaling pathway	mmu04072	0.0618	0.119	Agpat2|1;Pip5k1c|1	2	146	22	7883	http://www.kegg.jp/kegg-bin/show_pathway?mmu04072/mmu:67512%09pink/mmu:18717%09pink	-
Ribosome	mmu03010	0.0633	0.119	Rpl35a|1;Mrpl10|1	2	148	22	7883	http://www.kegg.jp/kegg-bin/show_pathway?mmu03010/mmu:57808%09pink/mmu:107732%09pink	Genetic Information Processing
Fatty acid elongation	mmu00062	0.0728	0.127	Hacd3|1	1	27	22	7883	http://www.kegg.jp/kegg-bin/show_pathway?mmu00062/mmu:57874%09pink	Metabolism
Ascorbate and aldarate metabolism	mmu00053	0.0728	0.127	Ugt1a5|1	1	27	22	7883	http://www.kegg.jp/kegg-bin/show_pathway?mmu00053/mmu:394433%09pink	Metabolism
Biosynthesis of unsaturated fatty acids	mmu01040	0.0754	0.127	Hacd3|1	1	28	22	7883	http://www.kegg.jp/kegg-bin/show_pathway?mmu01040/mmu:57874%09pink	Metabolism
Glyoxylate and dicarboxylate metabolism	mmu00630	0.0806	0.127	Grhpr|1	1	30	22	7883	http://www.kegg.jp/kegg-bin/show_pathway?mmu00630/mmu:76238%09pink	Metabolism
Protein export	mmu03060	0.0831	0.127	Srp54|1	1	31	22	7883	http://www.kegg.jp/kegg-bin/show_pathway?mmu03060/mmu:24067%09pink	Genetic Information Processing
Other types of O-glycan biosynthesis	mmu00514	0.0831	0.127	Pomt1|1	1	31	22	7883	http://www.kegg.jp/kegg-bin/show_pathway?mmu00514/mmu:99011%09pink	Metabolism
Pentose and glucuronate interconversions	mmu00040	0.0959	0.142	Ugt1a5|1	1	36	22	7883	http://www.kegg.jp/kegg-bin/show_pathway?mmu00040/mmu:394433%09pink	Metabolism
Pyruvate metabolism	mmu00620	0.104	0.148	Grhpr|1	1	39	22	7883	http://www.kegg.jp/kegg-bin/show_pathway?mmu00620/mmu:76238%09pink	Metabolism
Fat digestion and absorption	mmu04975	0.106	0.148	Agpat2|1	1	40	22	7883	http://www.kegg.jp/kegg-bin/show_pathway?mmu04975/mmu:67512%09pink	Organismal Systems
Mineral absorption	mmu04978	0.121	0.163	Atox1|1	1	46	22	7883	http://www.kegg.jp/kegg-bin/show_pathway?mmu04978/mmu:11927%09pink	Organismal Systems
Tryptophan metabolism	mmu00380	0.123	0.163	Cyp1a2|1	1	47	22	7883	http://www.kegg.jp/kegg-bin/show_pathway?mmu00380/mmu:13077%09pink	Metabolism
Drug metabolism - other enzymes	mmu00983	0.133	0.17	Ugt1a5|1	1	51	22	7883	http://www.kegg.jp/kegg-bin/show_pathway?mmu00983/mmu:394433%09pink	Metabolism
Fatty acid metabolism	mmu01212	0.136	0.17	Hacd3|1	1	52	22	7883	http://www.kegg.jp/kegg-bin/show_pathway?mmu01212/mmu:57874%09pink	Metabolism
Starch and sucrose metabolism	mmu00500	0.141	0.172	Ugt1a5|1	1	54	22	7883	http://www.kegg.jp/kegg-bin/show_pathway?mmu00500/mmu:394433%09pink	Metabolism
Glycerolipid metabolism	mmu00561	0.155	0.185	Agpat2|1	1	60	22	7883	http://www.kegg.jp/kegg-bin/show_pathway?mmu00561/mmu:67512%09pink	Metabolism
Endocytosis	mmu04144	0.197	0.23	Rab10|1;Pip5k1c|1	2	294	22	7883	http://www.kegg.jp/kegg-bin/show_pathway?mmu04144/mmu:19325%09pink/mmu:18717%09pink	Cellular Processes
Fc gamma R-mediated phagocytosis	mmu04666	0.223	0.255	Pip5k1c|1	1	90	22	7883	http://www.kegg.jp/kegg-bin/show_pathway?mmu04666/mmu:18717%09pink	Organismal Systems
Glycerophospholipid metabolism	mmu00564	0.234	0.261	Agpat2|1	1	95	22	7883	http://www.kegg.jp/kegg-bin/show_pathway?mmu00564/mmu:67512%09pink	Metabolism
Choline metabolism in cancer	mmu05231	0.247	0.269	Pip5k1c|1	1	101	22	7883	http://www.kegg.jp/kegg-bin/show_pathway?mmu05231/mmu:18717%09pink	Human Diseases
AMPK signaling pathway	mmu04152	0.305	0.325	Rab10|1	1	129	22	7883	http://www.kegg.jp/kegg-bin/show_pathway?mmu04152/mmu:19325%09pink	Environmental Information Processing
Axon guidance	mmu04360	0.392	0.409	Plxna4|1	1	176	22	7883	http://www.kegg.jp/kegg-bin/show_pathway?mmu04360/mmu:243743%09pink	Organismal Systems
Focal adhesion	mmu04510	0.437	0.446	Pip5k1c|1	1	203	22	7883	http://www.kegg.jp/kegg-bin/show_pathway?mmu04510/mmu:18717%09pink	Cellular Processes
Regulation of actin cytoskeleton	mmu04810	0.461	0.461	Pip5k1c|1	1	218	22	7883	http://www.kegg.jp/kegg-bin/show_pathway?mmu04810/mmu:18717%09pink	Cellular Processes

## Sheet: Underepresented pathway T23vT30
Pathway Name	Pathway ID	Pvalue	Pvalue_adjusted	Genes	Count	Pop Hit	List_Total	Background Genes	URL	Class
Spliceosome	mmu03040	0.0201	0.162	Srsf3|1;Gm8994|1	2	135	13	7883	http://www.kegg.jp/kegg-bin/show_pathway?mmu03040/mmu:20383%09pink/mmu:668137%09pink	Genetic Information Processing
Pantothenate and CoA biosynthesis	mmu00770	0.0293	0.162	Vnn1|1	1	18	13	7883	http://www.kegg.jp/kegg-bin/show_pathway?mmu00770/mmu:22361%09pink	Metabolism
Huntington's disease	mmu05016	0.0412	0.162	Ap2m1|1;Sod2|1	2	199	13	7883	http://www.kegg.jp/kegg-bin/show_pathway?mmu05016/mmu:11773%09pink/mmu:20656%09pink	Human Diseases
Histidine metabolism	mmu00340	0.0421	0.162	Aldh2|1	1	26	13	7883	http://www.kegg.jp/kegg-bin/show_pathway?mmu00340/mmu:11669%09pink	Metabolism
Ascorbate and aldarate metabolism	mmu00053	0.0437	0.162	Aldh2|1	1	27	13	7883	http://www.kegg.jp/kegg-bin/show_pathway?mmu00053/mmu:11669%09pink	Metabolism
Herpes simplex infection	mmu05168	0.051	0.162	Srsf3|1;Taf6|1	2	224	13	7883	http://www.kegg.jp/kegg-bin/show_pathway?mmu05168/mmu:20383%09pink/mmu:21343%09pink	Human Diseases
beta-Alanine metabolism	mmu00410	0.0531	0.162	Aldh2|1	1	33	13	7883	http://www.kegg.jp/kegg-bin/show_pathway?mmu00410/mmu:11669%09pink	Metabolism
Pentose and glucuronate interconversions	mmu00040	0.0578	0.162	Aldh2|1	1	36	13	7883	http://www.kegg.jp/kegg-bin/show_pathway?mmu00040/mmu:11669%09pink	Metabolism
Pyruvate metabolism	mmu00620	0.0625	0.162	Aldh2|1	1	39	13	7883	http://www.kegg.jp/kegg-bin/show_pathway?mmu00620/mmu:11669%09pink	Metabolism
Nucleotide excision repair	mmu03420	0.0702	0.162	Ercc4|1	1	44	13	7883	http://www.kegg.jp/kegg-bin/show_pathway?mmu03420/mmu:50505%09pink	Genetic Information Processing
Basal transcription factors	mmu03022	0.0702	0.162	Taf6|1	1	44	13	7883	http://www.kegg.jp/kegg-bin/show_pathway?mmu03022/mmu:21343%09pink	Genetic Information Processing
Tryptophan metabolism	mmu00380	0.0749	0.162	Aldh2|1	1	47	13	7883	http://www.kegg.jp/kegg-bin/show_pathway?mmu00380/mmu:11669%09pink	Metabolism
Fatty acid degradation	mmu00071	0.0779	0.162	Aldh2|1	1	49	13	7883	http://www.kegg.jp/kegg-bin/show_pathway?mmu00071/mmu:11669%09pink	Metabolism
Arginine and proline metabolism	mmu00330	0.081	0.162	Aldh2|1	1	51	13	7883	http://www.kegg.jp/kegg-bin/show_pathway?mmu00330/mmu:11669%09pink	Metabolism
Fanconi anemia pathway	mmu03460	0.081	0.162	Ercc4|1	1	51	13	7883	http://www.kegg.jp/kegg-bin/show_pathway?mmu03460/mmu:50505%09pink	Genetic Information Processing
Endocytosis	mmu04144	0.0825	0.162	Capza1|1;Ap2m1|1	2	294	13	7883	http://www.kegg.jp/kegg-bin/show_pathway?mmu04144/mmu:12340%09pink/mmu:11773%09pink	Cellular Processes
Lysine degradation	mmu00310	0.084	0.162	Aldh2|1	1	53	13	7883	http://www.kegg.jp/kegg-bin/show_pathway?mmu00310/mmu:11669%09pink	Metabolism
Endocrine and other factor-regulated calcium reabsorption	mmu04961	0.0855	0.162	Ap2m1|1	1	54	13	7883	http://www.kegg.jp/kegg-bin/show_pathway?mmu04961/mmu:11773%09pink	Organismal Systems
Valine, leucine and isoleucine degradation	mmu00280	0.0886	0.162	Aldh2|1	1	56	13	7883	http://www.kegg.jp/kegg-bin/show_pathway?mmu00280/mmu:11669%09pink	Metabolism
Glycerolipid metabolism	mmu00561	0.0946	0.162	Aldh2|1	1	60	13	7883	http://www.kegg.jp/kegg-bin/show_pathway?mmu00561/mmu:11669%09pink	Metabolism
Synaptic vesicle cycle	mmu04721	0.0976	0.162	Ap2m1|1	1	62	13	7883	http://www.kegg.jp/kegg-bin/show_pathway?mmu04721/mmu:11773%09pink	Organismal Systems
Longevity regulating pathway - multiple species	mmu04213	0.101	0.162	Sod2|1	1	64	13	7883	http://www.kegg.jp/kegg-bin/show_pathway?mmu04213/mmu:20656%09pink	-
Glycolysis / Gluconeogenesis	mmu00010	0.104	0.162	Aldh2|1	1	66	13	7883	http://www.kegg.jp/kegg-bin/show_pathway?mmu00010/mmu:11669%09pink	Metabolism
Adherens junction	mmu04520	0.115	0.173	Farp2|1	1	74	13	7883	http://www.kegg.jp/kegg-bin/show_pathway?mmu04520/mmu:227377%09pink	Cellular Processes
Peroxisome	mmu04146	0.129	0.183	Sod2|1	1	83	13	7883	http://www.kegg.jp/kegg-bin/show_pathway?mmu04146/mmu:20656%09pink	Cellular Processes
Protein digestion and absorption	mmu04974	0.139	0.183	Slc3a2|1	1	90	13	7883	http://www.kegg.jp/kegg-bin/show_pathway?mmu04974/mmu:17254%09pink	Organismal Systems
Arachidonic acid metabolism	mmu00590	0.139	0.183	Cyp2u1|1	1	90	13	7883	http://www.kegg.jp/kegg-bin/show_pathway?mmu00590/mmu:71519%09pink	Metabolism
mRNA surveillance pathway	mmu03015	0.147	0.183	Gm8994|1	1	96	13	7883	http://www.kegg.jp/kegg-bin/show_pathway?mmu03015/mmu:668137%09pink	Genetic Information Processing
Longevity regulating pathway	mmu04211	0.147	0.183	Sod2|1	1	96	13	7883	http://www.kegg.jp/kegg-bin/show_pathway?mmu04211/mmu:20656%09pink	-
FoxO signaling pathway	mmu04068	0.201	0.242	Sod2|1	1	135	13	7883	http://www.kegg.jp/kegg-bin/show_pathway?mmu04068/mmu:20656%09pink	Environmental Information Processing
Systemic lupus erythematosus	mmu05322	0.22	0.255	Hist1h3a|1	1	149	13	7883	http://www.kegg.jp/kegg-bin/show_pathway?mmu05322/mmu:319152%09pink	Human Diseases
RNA transport	mmu03013	0.247	0.278	Gm8994|1	1	170	13	7883	http://www.kegg.jp/kegg-bin/show_pathway?mmu03013/mmu:668137%09pink	Genetic Information Processing
Transcriptional misregulation in cancer	mmu05202	0.26	0.283	Hist1h3a|1	1	180	13	7883	http://www.kegg.jp/kegg-bin/show_pathway?mmu05202/mmu:319152%09pink	Human Diseases
Alcoholism	mmu05034	0.289	0.306	Hist1h3a|1	1	204	13	7883	http://www.kegg.jp/kegg-bin/show_pathway?mmu05034/mmu:319152%09pink	Human Diseases
Rap1 signaling pathway	mmu04015	0.302	0.311	Farp2|1	1	215	13	7883	http://www.kegg.jp/kegg-bin/show_pathway?mmu04015/mmu:227377%09pink	Environmental Information Processing
Metabolic pathways	mmu01100	0.655	0.655	Aldh2|1;Cyp2u1|1	2	1295	13	7883	http://www.kegg.jp/kegg-bin/show_pathway?mmu01100/mmu:11669%09pink/mmu:71519%09pink	Metabolism
